# Supplementary material for: Chemical proteomic profiling reveals protein interactors of the alarmones diadenosine triphosphate and tetraphosphate
Source: Nat Commun. 2021 Oct 4;12:5808. doi: 10.1038/s41467-021-26075-4 (PMC8490401; doi:10.1038/s41467-021-26075-4)
Supplement: Supplementary file 3 — Supplementary Dataset 1 [file 41467_2021_26075_MOESM3_ESM.xlsx]

## Sheet: Explanation
Explanation of MaxQuant Output
different conditions:
PALP1	N6-Ap3A
PALP2	N6-Ap4A
PALP3	C2-Ap3A
competitor	PALP + corresponding competitor
no UV	PALP without UV irradiation
con-1	negative control
beads	no PALP
Gene names	gene names of the leading identified proteins
Protein names	corresponding protein names
LFQ values	normalized intensities of the protein identification in one specific condition; used for quantification
Z-Score	Z-score normalization of the median LFQ intensities of all replicates
THSD (FDR <= 0.05)
	q:	constant depending on the number of treatments and the degrees of freedom that can be found in a Studentized range q table
	MSE:	mean squared error
	n1, n2:	number of data points in each group
ANOVA statistics
significant	contains a “+” if a protein met the selected significance threshold (q-value and S0)
-log(p-value)	probability of type I error
q-value	corrected p-value
Tukey's post hoc
significant pairs according to THSD	condition1_condition2	the protein is significantly enriched in condition1 compared to condition2
Protein Identification
Peptides	The total number of peptide sequences associated with the identified protein.
Razor + unique peptides	The total number of razor + unique peptides associated with the identified protein. Razor peptides are shared with another protein.
Unique peptides	The total number of unique peptides associated only with the identified protein.
Sequence coverage [%]	Percentage of the sequence that is covered by the identified peptides of the best protein sequence contained in the group
Unique + razor sequence coverage [%]	Percentage of the sequence that is covered by the identified unique and razor peptides of the best protein sequence contained in the group.
Unique sequence coverage [%]	Percentage of the sequence that is covered by the identified unique peptides of the best protein sequence contained in the group.
Mol. weight [kDa]	Molecular weight of the leading protein sequence contained in the protein group.
Q-value	This is the ratio of reverse to forward protein groups
Score	Protein score which is derived from peptide posterior error probabilities.
Intensity	Summed up eXtracted Ion Current (XIC) of all isotopic clusters associated with the identified AA sequence.
MS/MS count	Total number of MS/MS spectra associated with the identified AA sequence
Majority protein IDs	These are the IDs of those proteins that have at least half of the peptides that the leading protein has.

## Sheet: PALP1_N6_Ap3A
PALP1:	N6-Ap3A																																			LFQ values
				ANOVA statistic			Tukey's post hoc			Z-Scores						THSD (FDR <= 0.05)						Protein Identification														PALP1						competitor						no UV
Gene names	Protein names			significant	-log(p-value)	q-value	Significant in PALP1 towards all controls	Significant pairs according to THSD		PALP1	competitor	no UV	con-1	beads		PALP1	competitor	no UV	con-1	beads		Peptides	Razor + unique peptides	Unique peptides	Sequence coverage [%]	Unique + razor sequence coverage [%]	Unique sequence coverage [%]	Mol. weight [kDa]	Q-value	Score	Intensity	MS/MS count	Majority protein IDs			1a	1b	2a	2b	3a	3b	1a	1b	2a	2b	3a	3b	1a	1b
AAAS	Aladin				1.78412	0.27446				0.633039	-1.28832	-0.864693	0.895326	0.62465		-	-	-	-	-		5	5	5	14.7	14.7	14.7	45.634	0	36.447	187600000	43	F8VZ44;Q9NRG9;H3BU82;Q9NRG9-2			21.6395	21.131	21.9901	22.5049	21.7191	21.6665	NaN	NaN	21.0177	20.6948	21.4584	21.5261	20.3242	21.2328
AASS	Alpha-aminoadipic semialdehyde synthase, mitochondrial;Lysine ketoglutarate reductase;Saccharopine dehydrogenase				5.23524	0.01725				1.76984	-0.598819	-0.326177	-0.573785	-0.271057		-	-	-	-	-		2	2	2	3.7	3.7	3.7	102.13	0	14.305	14559000	4	Q9UDR5;F8WAH1;F8WE53			19.8688	20.1461	20.0833	20.2957	19.6431	19.0091	NaN	NaN	NaN	NaN	NaN	NaN	NaN	NaN
ABCB7	ATP-binding cassette sub-family B member 7, mitochondrial				0.828366	0.535112				0.147725	-0.0742282	-1.64905	0.865648	0.709903		-	-	-	-	-		7	7	7	12.1	12.1	12.1	82.64	0	42.999	117120000	24	O75027;O75027-2;B4DGL8;A0A087WW65;O75027-3			20.9626	21.6646	21.0491	21.0178	20.9439	20.2319	21.9503	22.0406	20.9368	NaN	20.7547	20.7934	NaN	19.0807
ABCD3	ATP-binding cassette sub-family D member 3				1.75346	0.287523				0.56609	0.366266	-1.77359	0.572193	0.269037		-	-	-	-	-		4	4	4	8.3	8.3	8.3	75.475	0	23.717	40618000	5	P28288;P28288-2			20.2154	20.1868	20.3438	20.6308	20.7371	20.4704	20.3013	NaN	20.103	19.4511	20.569	20.5744	NaN	NaN
ABCF2	ATP-binding cassette sub-family F member 2				0.159008	0.881911				1.59056	-0.195844	-1.12064	0.125984	-0.400057		-	-	-	-	-		6	6	6	12.7	12.7	12.7	71.289	0	47.643	46348000	7	Q9UG63;Q9UG63-2;C9JHK9;C9JZV3			NaN	NaN	20.0815	20.8421	20.5718	20.511	NaN	NaN	19.1132	NaN	20.7974	NaN	NaN	NaN
ACACA	Acetyl-CoA carboxylase 1;Biotin carboxylase				2.1133	0.224909				0.535964	-1.22787	-0.217877	-0.478852	1.38864		-	-	-	-	-		56	56	56	31.3	31.3	31.3	270	0	323.31	2971400000	488	Q13085-4;Q13085;Q13085-2;Q13085-3			24.3581	24.8551	25.4542	25.4286	25.0027	25.1925	23.554	23.3765	23.4957	23.585	25.3654	25.6651	23.6643	24.9329
ACAD11	Acyl-CoA dehydrogenase family member 11				1.41394	0.364525				1.31761	0.637761	-0.308064	-1.2739	-0.373407		-	-	-	-	-		4	4	4	7.2	7.2	7.2	87.282	0	25.018	62015000	16	Q709F0;F8WEV0;D6RDI8;Q709F0-2;Q709F0-3			20.4786	19.9336	20.346	20.2	NaN	19.8817	NaN	NaN	19.597	19.4167	20.0024	20.2269	NaN	NaN
ACADM	Medium-chain specific acyl-CoA dehydrogenase, mitochondrial				4.7238	0.015322				1.00129	1.07919	-1.0868	-0.215804	-0.777869		-	-	-	-	-		5	5	5	18.2	18.2	18.2	42.426	0	39.894	185270000	59	B7Z9I1;Q5T4U5;P11310;P11310-2			20.9699	21.4654	20.9284	21.1903	20.9431	21.3049	22.2407	21.9502	NaN	NaN	20.9234	21.474	NaN	NaN
ACADVL	Very long-chain specific acyl-CoA dehydrogenase, mitochondrial				0.892735	0.592476				1.29386	0.128324	-1.39974	-0.429525	0.407077		-	-	-	-	-		3	3	3	6.5	6.5	6.5	68.058	0	16.381	18388000	3	P49748-2;P49748;P49748-3;G3V1M7			19.1846	19.1083	19.1722	NaN	18.9946	18.9519	NaN	NaN	19.0623	18.6972	NaN	19.46	NaN	NaN
ACLY	ATP-citrate synthase			+	12.6357	0	ACLY	competitor_beads; competitor_con-1; competitor_noUV; PALP1_beads; PALP1_competitor; PALP1_con-1; PALP1_noUV		1.36935	0.770076	-0.762997	-0.722889	-0.653544		10.8044	8.01244	-10.2457	-10.8044	-10.3937		45	45	45	51.8	51.8	51.8	119.77	0	323.31	5097100000	600	P53396-2;P53396;P53396-3			24.393	24.2276	26.2259	26.2811	25.0957	24.7561	22.2372	22.0281	22.3211	23.5651	24.7967	24.2529	NaN	16.5663
ACOT9	Acyl-coenzyme A thioesterase 9, mitochondrial				0.948599	0.478187				0.32845	-1.70721	-0.0164073	0.742518	0.652649		-	-	-	-	-		9	9	9	27.1	27.1	27.1	46.354	0	54.185	148410000	14	Q9Y305-2;Q9Y305;Q9Y305-4;Q9Y305-3;H7C5Q2			21.5041	21.6196	21.5123	21.8392	19.104	21.6825	NaN	NaN	NaN	21.0167	21.4819	21.4881	21.1807	21.409
ACOX1	Peroxisomal acyl-coenzyme A oxidase 1			+	5.37061	0.00649057		competitor_beads; competitor_noUV; con-1_beads; con-1_noUV; PALP1_beads; PALP1_noUV		0.930782	0.706775	-0.875455	0.507007	-1.26911		4.53658	3.43193	-3.60106	2.76271	-4.53658		10	10	10	22	22	22	74.667	0	86.518	195240000	39	Q15067-2;Q15067;Q15067-3			21.797	22.1204	22.1731	22.1866	21.5535	21.3327	22.7374	NaN	20.9951	21.1899	22.1361	21.8642	NaN	NaN
ACSL3	Long-chain-fatty-acid--CoA ligase 3				1.28765	0.438142				1.10052	-0.282102	-1.49183	0.695164	-0.0217511		-	-	-	-	-		17	17	15	30.3	30.3	26.2	80.419	0	145.99	945460000	133	O95573			24.2947	23.8301	24.6982	24.5283	24.4003	24.3533	23.0545	22.6564	23.5406	23.5843	24.2386	24.5134	23.1121	22.5877
ACSL4	Long-chain-fatty-acid--CoA ligase 4				1.72364	0.384979				-0.01692	-1.50522	-0.272295	0.739262	1.05517		-	-	-	-	-		8	6	6	16.4	12.1	12.1	74.435	0	41.021	292680000	24	O60488-2;O60488			22.041	22.2522	22.6025	22.1144	22.0235	22.3159	21.6912	21.3996	21.3342	21.2038	22.4107	22.1837	21.4146	22.3851
ACTG1	Actin, cytoplasmic 2;Actin, cytoplasmic 2, N-terminally processed				0.735227	0.609481				0.266977	1.62296	-0.774215	-0.366945	-0.748777		-	-	-	-	-		18	18	1	61.3	61.3	4.5	41.792	0	323.31	6903500000	560	P63261;I3L3I0;I3L1U9;I3L4N8			24.5883	25.0422	25.212	25.0708	25.3082	25.4405	24.9908	24.8767	27.2253	27.0012	25.3419	25.4347	26.5503	25.8718
ACTN4	Alpha-actinin-4			+	10.3	0		competitor_beads; competitor_con-1; competitor_noUV; PALP1_beads; PALP1_con-1; PALP1_noUV		0.939904	1.23852	-0.733248	-0.741743	-0.703431		6.81956	8.04621	-8.04621	-7.35625	-8.00645		13	13	7	17.5	17.5	9.3	104.85	0	94.529	1084300000	38	O43707;O43707-2			23.4158	24.0156	23.0391	22.9869	23.0219	23.6555	24.3448	24.39	23.8746	23.8148	23.3244	25.1842	NaN	NaN
ACTR1A	Alpha-centractin				0.0602053	0.950521				-1.05511	-0.687476	1.54746	0.082777	0.112351		-	-	-	-	-		4	4	4	19	19	19	37.433	0	38.267	88425000	19	R4GMT0;P61163;A0A1B0GVS3			20.2447	20.6572	21.0521	20.6672	20.1737	20.7073	21.3662	21.7789	NaN	NaN	20.6882	20.8958	21.8707	22.3699
ACTR2	Actin-related protein 2				0.620038	0.606157				-1.11542	0.117806	-0.0496821	-0.523029	1.57033		-	-	-	-	-		5	5	5	17	17	17	44.76	0	57.024	142830000	42	P61160;F5H6T1;P61160-2			NaN	NaN	NaN	21.1845	NaN	NaN	21.3182	NaN	NaN	NaN	NaN	NaN	NaN	NaN
ADSL	Adenylosuccinate lyase			+	5.25001	0.00725926	ADSL	PALP1_beads; PALP1_competitor; PALP1_con-1; PALP1_noUV		1.59955	0.345484	-0.448055	-0.727571	-0.769404		5.39396	-2.28744	-3.008	-4.31152	-5.39396		11	11	11	36.2	36.2	36.2	54.889	0	113.24	644530000	66	P30566;A0A1B0GTJ7;A0A1B0GWJ0;A0A0A6YY92;P30566-2;A0A1B0GWF8;A0A1B0GTG9;A0A096LNY6;A0A096LNY5			22.7343	23.1535	23.1884	23.3724	22.4667	22.5118	NaN	NaN	21.212	20.2072	21.5638	21.4263	NaN	NaN
AFG3L2	AFG3-like protein 2				1.47762	0.335943				0.442869	0.274255	-1.77817	0.574289	0.486762		-	-	-	-	-		5	5	5	7	7	7	88.583	0	95.08	84026000	11	Q9Y4W6			NaN	20.7017	21.2701	21.4934	20.5775	20.3534	NaN	20.5055	NaN	20.5816	20.515	20.3844	NaN	NaN
AGK	Acylglycerol kinase, mitochondrial				1.49789	0.429249				0.780194	-0.215813	-1.63386	0.307416	0.762059		-	-	-	-	-		3	3	3	20.5	20.5	20.5	26.925	0	19.444	30306000	7	E9PG39;E9PC15;Q53H12			19.8072	19.813	19.9508	19.8124	20.0501	19.893	19.3342	NaN	19.6632	19.1858	20.0962	19.76	NaN	NaN
AGPS	Alkyldihydroxyacetonephosphate synthase, peroxisomal				1.37525	0.355721				0.347467	-1.76076	0.689588	0.506024	0.217685		-	-	-	-	-		10	10	10	20.4	20.4	20.4	72.911	0	74.173	180510000	41	O00116;A0A1B0GWA2			20.4501	20.7613	22.04	21.5582	21.211	20.9752	NaN	NaN	19.4001	NaN	21.3846	22.0815	NaN	21.0402
AHCY	Adenosylhomocysteinase			+	10.533	0		competitor_beads; competitor_con-1; competitor_noUV; PALP1_beads; PALP1_con-1; PALP1_noUV		1.22787	0.945582	-0.602359	-0.761198	-0.8099		8.22885	7.03829	-7.5362	-8.22885	-8.20632		13	13	13	32.9	32.9	32.9	47.716	0	290.53	947500000	135	P23526;P23526-2			22.9912	22.5282	22.8369	21.2935	23.2015	23.3511	22.6224	22.0096	22.5126	21.3018	21.626	22.7254	NaN	NaN
AIFM1	Apoptosis-inducing factor 1, mitochondrial				0.668124	0.64763				1.67356	-0.533758	-0.476377	0.151662	-0.815086		-	-	-	-	-		4	4	4	8.7	8.7	8.7	66.294	0	25.816	21599000	8	O95831-3;O95831;O95831-6;O95831-4;O95831-2			NaN	20.0674	19.2766	19.3176	NaN	19.2426	NaN	NaN	NaN	NaN	NaN	19.3035	NaN	NaN
AIMP2	Aminoacyl tRNA synthase complex-interacting multifunctional protein 2				4.46275	0.0209697				1.26456	0.899096	-0.590672	-0.729618	-0.843368		-	-	-	-	-		4	4	4	20.6	20.6	20.6	35.348	0	74.267	347170000	49	Q13155;A8MU58;F8W950			20.6879	20.893	21.7049	22.2584	21.4551	21.1833	NaN	21.237	20.4307	20.0135	21.2974	21.3167	18.5446	NaN
AIP	AH receptor-interacting protein				0.135111	0.915341				1.7591	-0.327898	-0.319386	-0.358475	-0.753343		-	-	-	-	-		2	2	2	7.9	7.9	7.9	37.636	0	13.162	22565000	8	O00170;E9PMH2;V9GYQ3			19.8332	19.3288	NaN	16.7767	NaN	18.6501	NaN	NaN	NaN	NaN	NaN	NaN	NaN	NaN
ALDH18A1	Delta-1-pyrroline-5-carboxylate synthase;Glutamate 5-kinase;Gamma-glutamyl phosphate reductase				0.881049	0.535729				1.08594	-1.23639	-0.863223	0.635592	0.378075		-	-	-	-	-		18	18	18	27.2	27.2	27.2	87.088	0	161.68	794160000	164	P54886-2;P54886			23.2938	23.1813	23.9336	23.7045	22.6268	22.7279	21.4462	21.5966	21.8563	21.2525	23.053	23.1858	21.8335	21.9712
ALDH1A2	Retinal dehydrogenase 2				2.94084	0.119836				1.74744	-0.328616	-0.434125	-0.204968	-0.779732		-	-	-	-	-		3	3	3	7.8	7.8	7.8	53.762	0	22.219	13347000	5	H0YMG7;O94788-4;O94788-3;O94788;O94788-2			19.6472	19.8819	19.2497	19.2494	NaN	19.7259	NaN	NaN	NaN	NaN	NaN	NaN	NaN	NaN
ALDH1L2	Mitochondrial 10-formyltetrahydrofolate dehydrogenase				0.308434	0.79915				0.710308	-1.62932	0.104676	-0.0919523	0.906289		-	-	-	-	-		3	3	3	5	5	5	101.74	0	20.021	25003000	7	Q3SY69;Q3SY69-2;Q3SY69-3			19.6461	19.4065	19.9452	19.4268	NaN	NaN	NaN	NaN	NaN	NaN	NaN	NaN	NaN	NaN
ALDH3A2	Fatty aldehyde dehydrogenase				1.70049	0.37416				0.787443	-0.223184	-1.53257	-0.0220698	0.990383		-	-	-	-	-		9	9	9	21.9	21.9	21.9	57.669	0	60.346	425800000	62	P51648-2;J3QRD1;P51648			22.6736	22.7819	23.2345	23.0046	22.8485	22.6906	22.7133	21.1297	22.3591	22.096	22.7181	22.6504	22.3757	21.8294
ALDH7A1	Alpha-aminoadipic semialdehyde dehydrogenase				2.00544	0.194328				1.44897	-1.13409	-0.716872	0.10194	0.300057		-	-	-	-	-		11	11	11	29.4	29.4	29.4	55.366	0	76.715	133370000	26	P49419-2;A0A1B0GUA1;A0A1B0GTG2;A0A1B0GW82;A0A1B0GW77;P49419;A0A1B0GTY9;P49419-4;A0A1B0GTJ4;A0A0J9YWF7;A0A1B0GV49			22.9453	22.7291	21.4748	21.971	21.6558	21.4589	NaN	20.7383	NaN	NaN	20.6775	NaN	NaN	NaN
ALDOA	Fructose-bisphosphate aldolase;Fructose-bisphosphate aldolase A				0.627129	0.611165				0.46186	0.950183	-1.22258	-0.922739	0.733275		-	-	-	-	-		9	9	9	37	37	37	39.817	0	130.91	387130000	52	J3KPS3;P04075;P04075-2;H3BQN4;H3BPS8;H3BUH7;H3BR04;H3BU78			19.323	19.5712	19.9509	20.2851	20.7273	20.4371	NaN	NaN	21.54	21.434	20.4009	20.5363	21.1074	NaN
ALG1	Chitobiosyldiphosphodolichol beta-mannosyltransferase				0.806528	0.537392				0.690421	-1.72882	0.00675433	0.481726	0.549916		-	-	-	-	-		3	3	3	9.1	9.1	9.1	52.518	0	25.823	70965000	17	Q9BT22;K7EPU3			19.7709	20.0735	20.4317	20.8868	20.8554	20.9942	18.9584	NaN	NaN	NaN	20.6573	20.2884	19.9603	NaN
ALG6	Dolichyl pyrophosphate Man9GlcNAc2 alpha-1,3-glucosyltransferase				1.18096	0.425057				0.620165	0.147569	-1.74979	0.333454	0.648597		-	-	-	-	-		1	1	1	4.6	4.6	4.6	32.235	0.0042105	6.7875	28048000	6	S4R350;A2A2G4;Q9Y672			19.9559	20.4499	20.3292	20.7126	20.1102	20.1373	NaN	NaN	19.4029	20.2478	20.2194	20.5535	NaN	NaN
AMOT	Angiomotin				3.71638	0.0557895				1.11016	0.785081	-1.42829	-0.266362	-0.200593		-	-	-	-	-		11	11	11	12.6	12.6	12.6	118.08	0	72.097	132030000	39	Q4VCS5;E7ERM3;A6NP16;Q4VCS5-2			20.3829	20.5189	20.8309	20.6568	20.3318	20.1688	20.4327	19.8309	19.983	19.6243	20.917	20.7932	NaN	NaN
ANXA2;ANXA2P2	Annexin A2;Annexin;Putative annexin A2-like protein				1.26209	0.400966				1.00034	0.189648	0.844663	-0.717313	-1.31733		-	-	-	-	-		18	18	18	44.8	44.8	44.8	40.411	0	218.56	635950000	191	P07355-2;P07355;H0YN42;H0YMU9;H0YMD0;A6NMY6;H0YKS4;H0YM50;H0YNP5;H0YMM1			22.2648	22.2695	20.9765	20.8521	21.2251	21.2645	21.2361	20.3705	22.5186	23.2276	20.5316	20.6023	21.0355	21.3291
ANXA6	Annexin A6;Annexin				3.60516	0.0360519				0.963611	1.21008	-0.655847	-0.646889	-0.870954		-	-	-	-	-		11	11	11	21.5	21.5	21.5	72.423	0	78.229	317630000	73	P08133-2;P08133;E5RK69;E7EMC6			22.5681	22.4131	21.5691	21.8319	22.1101	21.9221	23.9651	24.0844	22.5314	22.5885	22.3292	22.5036	NaN	22.8136
APMAP	Adipocyte plasma membrane-associated protein				0.953894	0.575452				1.11384	-0.513896	-1.42448	0.161076	0.663456		-	-	-	-	-		11	11	11	34.1	34.1	34.1	46.48	0	79.297	719440000	113	Q9HDC9;H0Y512;Q9HDC9-2			23.5055	23.6525	23.6581	23.9381	23.1144	23.3217	22.5678	22.28	23.1854	23.1591	23.3569	23.2799	22.9217	22.9677
APOA1	Apolipoprotein A-I;Proapolipoprotein A-I;Truncated apolipoprotein A-I				1.42363	0.335362				0.761744	-0.000548467	0.142656	0.770964	-1.67482		-	-	-	-	-		2	2	2	10.2	10.2	10.2	27.908	0	14.758	33274000	6	F8W696;P02647			21.3029	20.8922	20.5686	21.2374	20.0983	20.1088	NaN	NaN	21.695	21.5419	19.9401	19.9482	NaN	NaN
APOD	Apolipoprotein D				0.739192	0.59074				1.18199	-0.682906	-1.18246	-0.160726	0.844096		-	-	-	-	-		4	4	4	21.2	21.2	21.2	21.275	0	22.924	52607000	5	P05090;C9JF17;C9JX71			NaN	NaN	19.8961	19.9178	19.8413	19.9481	NaN	NaN	NaN	NaN	19.6755	19.7828	NaN	NaN
APOO	Apolipoprotein O				0.93274	0.519629				1.15601	-0.742236	-0.0505738	-1.19259	0.829389		-	-	-	-	-		2	2	2	22.8	22.8	22.8	13.101	0.0016247	11.586	23152000	12	G3V1B6;H7C1U8;Q9BUR5-2;Q9BUR5			19.3738	19.5394	NaN	19.8281	19.4044	19.1257	NaN	NaN	18.8413	NaN	19.0753	NaN	NaN	NaN
ARG1	Arginase-1				0.551291	0.638317				0.729935	-0.574378	1.38908	-0.686273	-0.85836		-	-	-	-	-		12	12	12	47.3	47.3	47.3	35.664	0	132.85	855380000	152	P05089-2;P05089;P05089-3			21.5132	21.8604	20.7489	20.9893	22.3215	19.9665	20.6395	20.6683	21.2171	20.6859	20.3893	20.4769	21.4863	21.6199
ARL1	ADP-ribosylation factor-like protein 1				1.37139	0.346397				0.567326	-0.200881	-1.65781	0.478863	0.812499		-	-	-	-	-		4	4	4	29.4	29.4	29.4	21.778	0	27.593	213550000	41	F8VYN9;P40616-2;P40616;B4DZG7			21.5878	21.4057	21.7407	22.3042	21.922	21.6077	NaN	NaN	20.5033	20.5406	21.6933	21.4576	NaN	NaN
ARL6IP5	PRA1 family protein 3				1.25504	0.407591				0.433703	-0.893863	-1.22633	1.05167	0.63482		-	-	-	-	-		4	4	4	24.5	24.5	24.5	21.614	0	34.952	364330000	54	O75915;F8WF90;C9JQU6;F8WF33			22.6287	23.005	23.0951	22.9143	22.7409	22.8759	22.4811	22.0287	22.3627	22.0591	22.405	22.9191	22.3732	NaN
ATAD3A	ATPase family AAA domain-containing protein 3A				2.29783	0.160497				0.775742	0.077814	-1.7335	0.441731	0.438211		-	-	-	-	-		10	10	2	20.3	20.3	6.3	64.243	0	71.609	299520000	55	H0Y2W2;Q9NVI7-3;Q9NVI7-2;Q9NVI7;Q5SV16			21.8753	21.5293	22.2188	22.0899	22.593	22.2711	21.5176	20.6701	21.2312	20.799	22.5707	22.1931	NaN	NaN
ATIC	Bifunctional purine biosynthesis protein PURH;Phosphoribosylaminoimidazolecarboxamide formyltransferase;IMP cyclohydrolase				0.807098	0.564071				-0.968961	-0.0277975	1.63173	-0.00426535	-0.630704		-	-	-	-	-		16	16	16	38.7	38.7	38.7	64.523	0	196.53	236820000	55	P31939-2;P31939			20.3573	19.6841	18.728	18.0893	18.8122	18.9229	20.2766	19.5858	19.4767	19.2448	NaN	NaN	20.3888	20.7009
ATL2	Atlastin-2				0.107072	0.922067				1.33449	0.763675	-0.688661	-0.414623	-0.994877		-	-	-	-	-		3	3	3	7.3	7.3	7.3	64.521	0	21.976	39578000	16	Q8NHH9-5;Q8NHH9;Q8NHH9-3;Q8NHH9-4;Q8NHH9-2			NaN	NaN	19.7628	19.8665	19.497	19.7666	NaN	NaN	NaN	19.3526	19.6415	20.4097	NaN	NaN
ATP1A1	Sodium/potassium-transporting ATPase subunit alpha-1				2.04919	0.245151				0.908663	-0.496079	-1.52062	0.521674	0.586359		-	-	-	-	-		29	29	29	35.5	35.5	35.5	112.89	0	323.31	2913300000	480	P05023;P05023-4;P05023-3;P05023-2			25.8172	24.9942	25.849	25.936	25.5776	26.09	23.9647	23.9349	24.5656	24.5006	25.7468	25.6681	23.6947	23.4753
ATP1B3	Sodium/potassium-transporting ATPase subunit beta-3				0.996035	0.48341				0.828324	-0.707544	-1.39206	0.819138	0.452145		-	-	-	-	-		7	7	7	33.3	33.3	33.3	31.512	0	107.69	700950000	125	P54709;C9JA36;P54709-2			23.1277	23.3261	23.9551	23.9469	23.7354	23.4871	22.7163	22.9155	22.552	22.6418	23.9308	23.8946	22.6218	NaN
ATP2A2	Sarcoplasmic/endoplasmic reticulum calcium ATPase 2				1.11138	0.507859				1.41445	0.013485	-1.41385	-0.0132494	-0.0008337		-	-	-	-	-		20	20	20	25	25	25	114.76	0	183.41	1170000000	197	P16615;P16615-2;P16615-5;P16615-3;P16615-4;H7C5W9			24.1406	24.7717	24.6594	25.0486	24.8531	24.1099	23.4704	23.1888	24.3079	23.6348	24.6812	24.6573	23.219	23.1911
ATP2B1	Plasma membrane calcium-transporting ATPase 1;Calcium-transporting ATPase				1.95526	0.224609				0.916898	-0.375328	-1.57203	0.60527	0.425192		-	-	-	-	-		7	7	3	9	9	3.7	138.75	0	75.293	127010000	46	P20020;P20020-6;P20020-3;P20020-4;P20020-2;P20020-5;E7ERY9			20.8385	21.2578	21.4741	21.1505	20.7814	20.957	NaN	NaN	19.6447	19.6349	21.1003	21.0136	NaN	NaN
ATP5A1	ATP synthase subunit alpha, mitochondrial				0.386247	0.829032				0.866177	-1.41787	-0.680272	0.710218	0.521742		-	-	-	-	-		23	23	23	49.5	49.5	49.5	59.75	0	323.31	5689100000	681	P25705;P25705-2;P25705-3			26.3899	26.1782	26.4884	26.427	26.4439	26.2345	25.614	25.7565	25.8525	25.8231	26.4492	26.4691	25.6529	26.1307
ATP5B	ATP synthase subunit beta, mitochondrial;ATP synthase subunit beta			+	7.5448	0.000242424		beads_noUV; competitor_con-1; competitor_noUV; con-1_noUV; PALP1_con-1; PALP1_noUV		0.78904	0.837364	-1.56817	-0.357277	0.299044		6.88243	7.13893	-7.13893	-2.6583	4.29119		19	19	19	49.7	49.7	49.7	56.559	0	323.31	952870000	202	P06576;H0YH81;F8W079			23.5816	23.266	23.3134	23.0242	23.1328	23.2567	23.7761	24.3026	23.1655	23.5552	22.567	23.0627	NaN	NaN
ATP5C1	ATP synthase subunit gamma, mitochondrial				0.74253	0.611993				0.687754	-0.796522	-1.13979	-0.0136713	1.26223		-	-	-	-	-		6	6	6	21.5	21.5	21.5	32.996	0	43.135	523300000	99	P36542;P36542-2			23.0293	22.7469	23.1763	23.1399	22.811	23.0362	22.4478	19.9196	22.8531	22.2951	23.1312	23.0567	22.9332	21.8552
ATP5F1	ATP synthase F(0) complex subunit B1, mitochondrial				0.571764	0.692272				1.60641	-0.230255	-1.1534	-0.186451	-0.0363015		-	-	-	-	-		7	7	7	31.6	31.6	31.6	28.908	0	48.327	295360000	51	P24539;Q5QNZ2			21.0507	20.9841	21.3305	20.9998	21.2879	21.2501	20.5296	20.065	20.6848	20.6799	21.1611	22.3133	19.8738	20.5026
ATP5I	ATP synthase subunit e, mitochondrial				1.22926	0.395988				0.505699	-0.191565	-1.66989	0.677443	0.678313		-	-	-	-	-		2	2	2	34.8	34.8	34.8	7.9331	0	14.865	105880000	10	P56385			21.721	21.3869	20.8385	21.8204	19.0868	21.2002	20.482	20.3397	NaN	NaN	21.1534	21.1755	NaN	NaN
ATP5J2-PTCD1;ATP5J2	ATP synthase subunit f, mitochondrial				1.42462	0.399597				0.5064	0.164771	-1.76563	0.55169	0.542769		-	-	-	-	-		2	2	2	44.4	44.4	44.4	5.9149	0	13.526	92836000	25	C9JJT5;C9JU26;G3V325;P56134-4;P56134-3;P56134-2;P56134			21.3331	21.3083	21.3057	21.351	21.4275	21.3446	21.2119	20.4908	21.2467	21.1145	21.2274	21.2665	20.4314	20.6607
ATP5L	ATP synthase subunit g, mitochondrial				0.314101	0.801973				1.14314	-1.57906	0.112658	-0.0980445	0.421303		-	-	-	-	-		5	5	5	63.2	63.2	63.2	8.4518	0	34.123	250410000	26	E9PN17;O75964			22.2894	22.1291	22.9156	22.8603	22.49	22.3391	21.836	22.3871	21.5391	22.107	22.2554	22.5071	22.9123	23.2034
ATP5O	ATP synthase subunit O, mitochondrial				1.11572	0.511219				1.42013	-1.3787	0.21598	-0.165001	-0.0924038		-	-	-	-	-		4	4	4	24.9	24.9	24.9	23.277	0	37.533	129320000	24	P48047;H7C0C1;H7C086			21.3513	21.6949	21.2206	20.904	20.3364	20.9458	20.9277	20.2438	19.6835	19.8861	20.1772	20.6496	20.7065	20.7089
ATP6V1H	V-type proton ATPase subunit H				0.108931	0.919125				0.619669	-1.55637	0.558874	0.825313	-0.447486		-	-	-	-	-		4	4	4	13.1	13.1	13.1	51.57	0	25.03	61900000	15	G3V126;Q9UI12-2;Q9UI12			19.9114	19.9989	20.5795	20.4282	NaN	20.3631	NaN	NaN	NaN	NaN	20.6222	20.3854	19.9801	20.3042
ATXN10	Ataxin-10				0.736152	0.616293				1.2942	-0.816465	-1.18633	0.35217	0.356429		-	-	-	-	-		5	5	5	16.8	16.8	16.8	46.286	0	35.763	50226000	14	Q9UBB4-2;Q9UBB4			NaN	18.8988	19.0284	18.9767	18.6667	18.9168	NaN	NaN	18.5001	NaN	19.2131	19.1396	NaN	NaN
AUP1	Ancient ubiquitous protein 1				1.16002	0.437198				1.21051	-1.38972	-0.553237	0.486687	0.245758		-	-	-	-	-		2	2	2	6.7	6.7	6.7	41.385	0	15.16	80301000	21	Q9Y679-3;Q9Y679-2;Q9Y679			19.9995	20.5882	20.6811	20.5533	20.6069	19.8627	NaN	NaN	NaN	18.9063	19.7758	19.8272	NaN	NaN
AZGP1	Zinc-alpha-2-glycoprotein				1.9971	0.272703				-1.17673	-0.545996	1.22767	-0.338773	0.833823		-	-	-	-	-		8	8	8	37.2	37.2	37.2	34.258	0	68.824	474870000	109	P25311;C9JEV0			21.6576	21.7744	20.8284	20.793	21.8031	21.9508	23.0896	23.3359	21.5225	22.2058	21.856	21.6275	22.9049	22.928
B2M	Beta-2-microglobulin;Beta-2-microglobulin form pI 5.3				0.0648658	0.960807				-0.508967	0.724047	1.37024	-0.995776	-0.589549		-	-	-	-	-		2	2	2	28.2	28.2	28.2	8.4984	0.0016694	12.003	58980000	8	H0YLF3;F5H6I0;P61769			NaN	17.2792	17.8986	18.1753	NaN	18.1122	NaN	NaN	NaN	17.7374	NaN	18.5871	NaN	NaN
BAK1	Bcl-2 homologous antagonist/killer				0.335376	0.781966				1.04371	-0.442748	-0.903826	1.11368	-0.810826		-	-	-	-	-		2	2	2	11	11	11	21.359	0.0015723	11.208	22250000	4	A0A0A0MRG8;Q16611;Q16611-2			NaN	NaN	19.7095	19.8201	19.7776	19.836	NaN	NaN	NaN	19.4221	NaN	19.7319	NaN	NaN
BAX	Apoptosis regulator BAX				2.3641	0.249275				-0.11429	-1.27249	-0.594593	1.15079	0.830576		-	-	-	-	-		5	5	5	40.9	40.9	40.9	18.129	0	40.824	253640000	53	Q07812-5;Q07812-7;Q07812-8;Q07812;Q07812-2;K4JQN1			22.4098	22.8778	22.7708	22.6958	22.1815	22.5885	22.1538	21.5768	21.7865	22.1321	22.5851	22.612	22.2461	22.6242
BCAP31	B-cell receptor-associated protein 31				1.09186	0.463223				-0.148749	-0.420131	-1.00948	1.66574	-0.0873755		-	-	-	-	-		4	4	4	17.9	17.9	17.9	27.991	0	126.21	238790000	35	P51572;P51572-2;C9JMD7;C9JSP1;C9JQ75;C9J0M4			22.0243	22.1478	22.0324	22.0824	22.0159	22.2269	22.4984	21.7243	20.9879	21.4432	22.795	22.292	NaN	22.315
BCS1L	Mitochondrial chaperone BCS1				1.75419	0.334201				0.198189	-0.733643	-1.24312	0.504931	1.27365		-	-	-	-	-		8	8	8	27.4	27.4	27.4	47.534	0	59.847	216350000	40	Q9Y276;C9J8G3			22.2499	22.3252	23.643	23.144	22.2808	21.86	21.6151	21.1327	21.8035	21.795	22.5329	21.9429	21.2949	21.7528
BET1;DKFZp781C0425	BET1 homolog				0.575356	0.709626				0.711309	-1.22613	-0.943692	0.864264	0.594251		-	-	-	-	-		2	2	2	21.8	21.8	21.8	14.872	0	35.54	54530000	8	H7C1N3;O15155;C9JTT8;Q68DU7;O15155-2			19.7271	19.8963	20.4325	19.7644	19.3566	20.0335	19.0846	19.1218	19.4132	19.47	20.7378	19.7283	19.5337	19.4629
BRP44L;MPC1	Mitochondrial pyruvate carrier 1				0.385021	0.765484				0.234387	0.0444558	-0.807298	-0.991105	1.51956		-	-	-	-	-		1	1	1	31.8	31.8	31.8	7.5399	0.0048849	6.7374	9496300	2	Q5TI65;A0A087WVZ0;Q9Y5U8			NaN	NaN	19.957	20.6501	NaN	19.2498	NaN	NaN	NaN	NaN	18.9433	19.0863	NaN	NaN
BSG	Basigin				2.63422	0.103881				0.733916	0.352668	-1.76295	0.349789	0.326576		-	-	-	-	-		7	7	7	30.9	30.9	30.9	29.221	0	100.37	904880000	116	P35613-2;P35613;A0A087WUV8;P35613-3;P35613-4;A0A087X2B5			21.9396	22.6208	23.1813	23.929	23.6354	23.2191	22.5735	22.5652	22.8318	22.2677	23.2027	23.3001	NaN	NaN
BZW2	Basic leucine zipper and W2 domain-containing protein 2				1.92494	0.233386				0.59328	0.927105	-0.690013	-1.40706	0.576685		-	-	-	-	-		6	6	5	15.4	15.4	13.7	46.913	0	57.031	180030000	37	E7ETZ4;Q9Y6E2;B5MCE7;Q75MG1;B5MCH7;E9PFD4			20.2593	20.7016	21.1812	20.7724	19.609	20.0927	21.1174	21.3671	20.8421	20.8955	19.796	20.4507	NaN	NaN
C19orf70;QIL1	Protein QIL1				1.14862	0.421257				0.555207	-0.764203	-0.280039	1.4507	-0.961662		-	-	-	-	-		2	2	2	31.8	31.8	31.8	9.7002	0	12.753	24835000	2	K7EIR2;A0A140TA84;A0A140TA86;Q5XKP0			NaN	NaN	20.4029	20.6178	NaN	20.4563	NaN	NaN	NaN	NaN	NaN	NaN	NaN	NaN
CAD	CAD protein;Glutamine-dependent carbamoyl-phosphate synthase;Aspartate carbamoyltransferase;Dihydroorotase				2.26527	0.212586				1.19005	0.0170867	-1.54661	0.428447	-0.0889655		-	-	-	-	-		58	58	58	37.1	37.1	37.1	236.02	0	323.31	4487100000	736	F8VPD4;P27708			26.37	26.4547	26.7396	26.7015	26.5712	26.3135	24.8307	24.7838	25.6207	25.6603	26.398	26.4618	24.3819	24.5728
CALML5	Calmodulin-like protein 5				0.0959726	0.919413				-1.51015	0.569555	-0.541642	0.701327	0.78091		-	-	-	-	-		10	10	10	78.1	78.1	78.1	15.892	0	233.01	679440000	82	Q9NZT1			19.0155	NaN	16.7785	18.8357	22.3905	20.7762	NaN	NaN	23.4568	23.116	21.2392	20.1795	20.9321	18.2695
CAND1	Cullin-associated NEDD8-dissociated protein 1				0.811297	0.540277				-0.475952	-0.706522	-0.377328	-0.198728	1.75853		-	-	-	-	-		5	5	5	4.8	4.8	4.8	136.37	0	93.084	33197000	9	Q86VP6;Q86VP6-2;A0A0C4DGH5			18.6647	18.8602	19.6758	19.9301	19.2687	19.103	NaN	NaN	19.0684	19.0386	19.6912	19.8798	21.4733	21.4804
CANX	Calnexin				1.10053	0.533196				0.771902	-0.936101	-1.21906	0.897857	0.485406		-	-	-	-	-		25	25	24	47.1	47.1	44.4	67.567	0	323.31	6730200000	528	P27824;P27824-2;P27824-3			26.9865	27.0296	27.4688	27.5257	27.2151	27.056	26.2468	26.2882	26.4561	26.4244	27.2623	27.3041	26.317	26.228
CASP14	Caspase-14;Caspase-14 subunit p17, mature form;Caspase-14 subunit p10, mature form;Caspase-14 subunit p20, intermediate form;Caspase-14 subunit p8, intermediate form				1.2986	0.399653				-0.125444	0.730726	0.648265	0.432558	-1.6861		-	-	-	-	-		13	13	13	48.8	48.8	48.8	27.679	0	132.78	337890000	76	P31944			20.4973	21.327	21.3925	20.5122	21.2097	21.0983	21.1482	22.0686	20.7773	20.7165	22.6604	23.4919	22.0504	21.857
CBR1	Carbonyl reductase [NADPH] 1				1.02952	0.493298				1.76379	-0.71781	-0.41954	-0.285348	-0.341094		-	-	-	-	-		9	9	9	48.7	48.7	48.7	30.375	0	176.84	244580000	65	P16152;E9PQ63;A8MTM1;P16152-2			18.5127	NaN	20.2365	20.3949	17.6364	20.2094	NaN	NaN	NaN	17.7785	NaN	NaN	NaN	NaN
CCDC47	Coiled-coil domain-containing protein 47				0.37099	0.793				0.830318	-1.57379	0.653041	0.494213	-0.403778		-	-	-	-	-		4	4	4	11	11	11	55.873	0	44.363	49087000	13	Q96A33;Q96A33-2			18.9995	19.2795	19.3175	19.5106	19.6029	20.0011	18.8037	18.8498	18.4649	18.3952	19.8337	19.6941	18.862	19.2075
CCT2	T-complex protein 1 subunit beta				2.85648	0.0942857				1.67064	-0.0528449	-0.301495	-0.305336	-1.01096		-	-	-	-	-		12	12	12	32.7	32.7	32.7	57.488	0	184.25	288300000	105	P78371;F8VQ14;F5GWF6;P78371-2			20.7371	20.8535	20.4649	20.3421	20.1406	19.7937	NaN	NaN	NaN	NaN	20.2355	20.1936	NaN	NaN
CCT3	T-complex protein 1 subunit gamma				2.62039	0.123918				1.08208	0.61964	-1.56026	-0.089784	-0.0516766		-	-	-	-	-		22	22	22	41.8	41.8	41.8	60.533	0	253.72	1604600000	208	P49368;B4DUR8;P49368-2			23.3936	22.8541	24.2575	24.3214	23.9675	24.0088	23.0305	23.2904	23.388	23.7435	24.755	24.7148	20.2685	20.6606
CCT4	T-complex protein 1 subunit delta			+	8.43766	0.000142857		competitor_beads; competitor_con-1; competitor_noUV; PALP1_beads; PALP1_con-1; PALP1_noUV		1.33219	0.799196	-0.913172	-0.682115	-0.536096		6.81067	5.31402	-6.81067	-6.4291	-5.6938		19	19	19	48.1	48.1	48.1	57.924	0	323.31	1704300000	187	P50991;P50991-2			21.9207	23.7038	23.6887	23.6371	22.0524	23.2637	21.2989	21.0985	22.1552	22.4889	22.9989	23.7248	19.1008	NaN
CCT5	T-complex protein 1 subunit epsilon				3.9228	0.0317867				1.10284	0.989344	-1.06171	-0.786148	-0.244321		-	-	-	-	-		10	10	10	25.1	25.1	25.1	53.848	0	96.75	196010000	55	E7ENZ3;P48643;B7ZAR1;E9PCA1;P48643-2			21.0419	20.551	21.9392	22.0713	21.0911	21.3843	20.64	20.6864	21.9258	20.8776	21.3056	21.9277	NaN	NaN
CCT6A	T-complex protein 1 subunit zeta				3.42897	0.0547253				1.14486	1.03913	-0.792093	-0.777872	-0.61402		-	-	-	-	-		17	17	12	38.4	38.4	29.4	58.024	0	170.21	575180000	119	P40227;P40227-2			21.9467	21.2854	22.0923	22.0602	21.3759	21.7474	19.9288	22.4537	21.3551	21.6102	21.8214	22.0682	19.7427	NaN
CCT7	T-complex protein 1 subunit eta				4.58062	0.0172063				1.05282	0.719472	-1.50716	0.0508277	-0.31596		-	-	-	-	-		25	25	25	58.4	58.4	58.4	59.366	0	323.31	2381700000	323	Q99832;Q99832-3;Q99832-4;Q99832-2			23.4105	22.5543	24.6072	24.6796	23.7816	23.389	21.893	22.637	23.1171	23.0399	24.0875	23.8402	19.2567	19.4806
CCT8	T-complex protein 1 subunit theta				0.69017	0.604127				-0.80624	-1.04582	1.4194	-0.0556305	0.48829		-	-	-	-	-		24	24	24	45.6	45.6	45.6	59.62	0	210.59	963990000	152	P50990;P50990-2;P50990-3;H7C4C8			19.4998	17.0992	19.7765	17.9662	17.3161	NaN	17.6044	19.8557	17.672	NaN	16.9981	16.8913	NaN	NaN
CD276	CD276 antigen				0.359374	0.753959				1.57221	0.32489	-0.444619	-1.01785	-0.434635		-	-	-	-	-		2	2	2	11.3	11.3	11.3	41.767	0	17.265	68213000	15	A0A0C4DGH0;Q5ZPR3-3;Q5ZPR3-4;Q5ZPR3			20.0178	19.8284	20.1939	20.7079	20.8021	20.502	19.4808	NaN	NaN	NaN	20.7315	20.526	NaN	NaN
CD81	Tetraspanin;CD81 antigen				1.0604	0.429782				0.540845	-0.472918	-1.54621	0.753172	0.725114		-	-	-	-	-		2	2	2	21.8	21.8	21.8	17.963	0	37.359	86661000	16	E9PJK1;E9PRJ8;H0YDL9;H0YDJ9;E9PIF1;A6NMH8;P60033;E9PM31;H0YEE2			NaN	21.8055	21.9939	21.5227	21.3531	21.4326	NaN	NaN	NaN	21.2113	21.4099	21.3336	NaN	NaN
CDC42	Cell division control protein 42 homolog				0.336523	0.785563				-1.52358	-0.052876	0.397918	1.23079	-0.0522551		-	-	-	-	-		3	3	3	21.5	21.5	21.5	21.258	0	26.341	80146000	13	P60953;Q5JYX0;P60953-1			20.7755	20.6268	20.7956	19.2236	19.7296	19.6172	20.9148	21.1693	20.1894	20.6394	20.0395	20.2593	20.9851	20.7123
CDK1;CDC2	Cyclin-dependent kinase 1				0.905051	0.575183				-0.137484	-0.482055	-1.32188	0.729029	1.21239		-	-	-	-	-		10	10	8	39.7	39.7	33.3	34.095	0	72.92	509570000	63	P06493;A0A024QZP7;E5RIU6;A0A087WZZ9;P06493-2			22.0517	21.355	21.9349	21.4556	21.8352	21.1921	21.2708	20.6048	21.6829	21.4972	22.4568	21.5494	21.3778	21.0738
CERS2	Ceramide synthase 2				0.482345	0.689196				1.00299	0.530645	-1.42231	0.528826	-0.640148		-	-	-	-	-		2	2	2	19.5	19.5	19.5	15.32	0	12.837	127790000	5	Q5SZE2;Q5SZE3;H0YKH6;Q5SZE4;Q5SZE1;Q96G23;H0YNU7			20.6035	NaN	20.7586	20.5087	NaN	21.1232	20.8673	18.9191	19.649	NaN	20.5026	21.4257	20.9759	NaN
CFL1	Cofilin-1				0.469819	0.708573				-0.352894	1.32077	-1.04412	0.758512	-0.682271		-	-	-	-	-		4	4	4	32.5	32.5	32.5	18.502	0	73.68	45006000	14	P23528;E9PS23;G3V1A4;E9PP50;E9PK25;E9PLJ3;E9PQB7			19.8749	19.6563	NaN	19.2215	19.4508	NaN	20.2347	20.3637	20.7067	20.699	19.3517	19.4843	NaN	NaN
CHCHD2;CHCHD2P9	Coiled-coil-helix-coiled-coil-helix domain-containing protein 2;Putative coiled-coil-helix-coiled-coil-helix domain-containing protein CHCHD2P9, mitochondrial				0.443464	0.774302				1.14673	-0.110093	-0.775015	0.878645	-1.14027		-	-	-	-	-		2	2	2	18.5	18.5	18.5	15.512	0	12.656	9247400	2	Q9Y6H1;Q5T1J5			19.0721	18.7618	NaN	NaN	19.0146	NaN	NaN	NaN	NaN	NaN	18.8351	18.6866	NaN	NaN
CHP1	Calcineurin B homologous protein 1				0.187492	0.878106				1.43488	-0.298332	-0.745413	-0.976587	0.585451		-	-	-	-	-		2	2	2	30.8	30.8	30.8	10.632	0.0016949	12.182	20205000	6	H0YLY7;H0YKE7;F5GX29;H0YNG9;Q99653			NaN	NaN	19.4178	19.4852	19.1668	19.1844	NaN	NaN	NaN	NaN	18.8433	NaN	NaN	NaN
CISD1	CDGSH iron-sulfur domain-containing protein 1				0.664118	0.648111				1.55225	-0.863365	0.447032	-0.55976	-0.576156		-	-	-	-	-		2	2	2	25.9	25.9	25.9	12.199	0.0017021	12.257	20060000	3	Q9NZ45			19.1376	18.9554	19.0603	19.007	NaN	17.9751	18.7184	NaN	NaN	NaN	NaN	NaN	18.72	18.7666
CISD2	CDGSH iron-sulfur domain-containing protein 2				1.31325	0.366641				0.578002	-0.224981	-1.66057	0.692352	0.615194		-	-	-	-	-		3	3	3	30.4	30.4	30.4	15.278	0	44.213	310450000	40	Q8N5K1;D6RCF4			22.7428	22.6904	22.5624	22.6576	22.3198	22.4214	NaN	22.1189	21.3071	21.7726	22.8271	22.6656	22.5906	NaN
CKAP4	Cytoskeleton-associated protein 4				4.65951	0.0293333				1.68356	0.0813725	-0.865965	-0.399237	-0.499728		-	-	-	-	-		12	12	12	25.7	25.7	25.7	66.022	0	114.74	171780000	41	Q07065			21.8639	20.7588	20.8474	21.0579	21.5553	21.726	20.1568	19.606	20.2328	20.085	21.1326	21.8363	NaN	19.3332
CKB	Creatine kinase B-type			+	13.9024	0		competitor_beads; competitor_con-1; competitor_noUV; PALP1_beads; PALP1_con-1; PALP1_noUV		1.0634	1.12605	-0.683081	-0.752002	-0.754371		10.2154	10.9234	-10.6709	-10.8291	-10.9234		16	16	16	52.5	52.5	52.5	42.644	0	323.31	4840500000	385	P12277;H0YJG0;G3V4N7			24.1801	24.3628	22.698	22.4153	23.1049	23.4147	24.988	24.8753	23.3277	23.5316	22.9095	23.1513	NaN	NaN
CKMT1A;CKMT1B	Creatine kinase U-type, mitochondrial				1.28099	0.399053				-0.365996	1.6163	-1.02654	-0.407505	0.183739		-	-	-	-	-		8	8	7	22.5	22.5	21.1	47.036	0	88.9	340960000	67	P12532;P12532-2;F8WCN3			NaN	20.0352	NaN	NaN	NaN	NaN	21.4641	21.6275	19.7141	NaN	NaN	20.1358	NaN	NaN
CLASP2	CLIP-associating protein 2				3.4295	0.0789474				0.380256	-0.306478	1.09698	0.382286	-1.55305		-	-	-	-	-		5	5	5	6.5	6.5	6.5	138.86	0	30.186	14159000	7	E3W994;A0A0U1RQI6;E7ERI8;E7EW49;O75122-3;J3KR49;O75122			NaN	NaN	19.2928	18.8826	19.3508	19.1925	NaN	NaN	NaN	NaN	18.9203	18.7622	NaN	NaN
CLCC1	Chloride channel CLIC-like protein 1				0.345502	0.765728				0.595	0.153554	-1.55934	1.06196	-0.251169		-	-	-	-	-		6	6	6	17.2	17.2	17.2	56.266	0	49.009	67838000	26	Q96S66-2;Q96S66;Q96S66-3;Q96S66-4			20.448	20.3554	20.6556	20.428	20.2651	20.3455	NaN	NaN	19.9734	20.2775	20.7567	20.1883	NaN	NaN
CLPX	ATP-dependent Clp protease ATP-binding subunit clpX-like, mitochondrial				0.383441	0.798054				1.62209	-0.461606	-0.823411	0.290222	-0.627298		-	-	-	-	-		4	4	4	7.6	7.6	7.6	69.223	0	23.834	29145000	4	O76031			NaN	NaN	19.0602	19.127	19.0217	19.3544	NaN	NaN	NaN	NaN	18.7292	18.8962	NaN	NaN
CLTC	Clathrin heavy chain;Clathrin heavy chain 1				1.78425	0.248596				1.38388	0.671605	-0.672048	-1.02731	-0.356124		-	-	-	-	-		22	22	19	18.2	18.2	16.3	192.06	0	200.02	486680000	116	A0A087WVQ6;Q00610-2;Q00610			21.1783	21.4689	22.4514	22.3501	21.594	22.4816	18.0834	20.1327	21.4451	20.9747	22.8865	21.8493	NaN	NaN
CNOT1	CCR4-NOT transcription complex subunit 1				1.83707	0.260822				0.818778	-0.990374	-1.18935	0.744188	0.616759		-	-	-	-	-		21	21	21	9.8	9.8	9.8	266.94	0	176.53	360170000	86	A5YKK6;A5YKK6-2;A5YKK6-3;A5YKK6-4			22.3812	22.1872	22.3964	22.5755	22.1888	22.2386	20.7434	19.8524	20.3849	21.1146	22.6465	21.8253	NaN	19.7276
COMT	Catechol O-methyltransferase				1.36888	0.38503				1.53114	-0.541036	-1.05018	-0.32928	0.38936		-	-	-	-	-		6	6	6	51.1	51.1	51.1	24.449	0	52.342	222170000	54	P21964-2;P21964;E7EMS6;E7EUU8			23.3564	22.9422	22.8077	22.8479	23.0915	22.3125	22.0322	21.9153	21.4556	22.0971	22.6585	21.6903	21.7732	NaN
COPA	Coatomer subunit alpha;Xenin;Proxenin				1.58969	0.3425				1.29053	-0.484877	-1.30418	0.619579	-0.121048		-	-	-	-	-		18	18	18	19.2	19.2	19.2	138.34	0	136.28	418230000	84	P53621;P53621-2			21.8798	22.2915	22.7731	22.9441	21.9479	22.1858	21.3185	20.7533	21.1287	21.3417	21.8415	21.8913	20.2977	20.7324
COPG1	Coatomer subunit gamma-1				1.55875	0.355677				0.586477	0.11832	-1.73196	0.273971	0.753192		-	-	-	-	-		3	3	2	3.8	3.8	2.4	97.717	0	25.429	63530000	17	Q9Y678			20.5852	20.4763	20.4698	20.3953	20.3391	20.0217	20.3453	19.9555	20.0617	19.9295	20.726	20.1752	NaN	NaN
COPG2	Coatomer subunit gamma-2				0.10671	0.922942				1.75253	-0.783697	-0.325245	-0.349644	-0.293949		-	-	-	-	-		3	2	2	5.5	3.9	3.9	81.482	0.0023292	10.993	15824000	1	Q9UBF2-2;Q9UBF2			NaN	NaN	19.9863	19.9286	19.9147	19.4993	NaN	NaN	NaN	NaN	19.8272	19.7764	NaN	NaN
COX4I1	Cytochrome c oxidase subunit 4 isoform 1, mitochondrial				1.42351	0.346048				1.28068	-0.140377	0.436293	-0.114887	-1.46171		-	-	-	-	-		7	7	7	37.3	37.3	37.3	19.576	0	53.584	653150000	82	P13073;H3BPG0;Q86WV2;H3BN72;H3BNV9			22.9886	22.7024	22.8614	22.8954	22.8941	22.9432	22.1119	21.5063	21.9876	21.8011	23.3504	23.1748	22.0043	22.0695
CPOX	Oxygen-dependent coproporphyrinogen-III oxidase, mitochondrial			+	7.7557	0.000266667	CPOX	competitor_beads; competitor_con-1; competitor_noUV; PALP1_beads; PALP1_competitor; PALP1_con-1; PALP1_noUV		1.54578	0.478409	-0.741843	-0.573585	-0.708764		6.93157	-2.63155	-6.93157	-6.08422	-6.87066		12	12	12	31.1	31.1	31.1	50.151	0	123.27	688390000	118	P36551			24.772	25.1625	23.5971	24.368	24.2476	24.5605	23.6771	22.3431	NaN	20.2964	20.8936	21.6737	NaN	NaN
CPT2	Carnitine O-palmitoyltransferase 2, mitochondrial				0.917697	0.518217				0.988873	-1.10826	-1.04685	0.488408	0.677829		-	-	-	-	-		3	3	3	8	8	8	67.171	0	17.091	20381000	3	A0A1B0GV75;A0A1B0GTB8;A0A1B0GWC0;A0A1B0GVF3;P23786;A0A1B0GTM0			20.1952	NaN	20.4668	20.358	20.1717	20.1705	NaN	NaN	NaN	NaN	20.1382	19.9431	NaN	NaN
CS	Citrate synthase, mitochondrial;Citrate synthase				0.291765	0.798697				1.6063	-0.733736	-0.923001	0.143995	-0.0935624		-	-	-	-	-		7	7	6	16.7	16.7	14.8	51.712	0	61.816	190870000	52	O75390;B4DJV2;A0A0C4DGI3;H0YIC4			20.5856	NaN	19.4349	19.4774	18.9014	19.2126	NaN	NaN	NaN	NaN	NaN	NaN	NaN	NaN
CSE1L	Exportin-2				0.922282	0.576101				0.657365	-0.377913	-1.59771	0.617521	0.700739		-	-	-	-	-		35	35	35	45.4	45.4	45.4	107.78	0	323.31	5385300000	587	P55060-3;P55060;P55060-4			26.3613	26.5384	27.2867	27.1381	26.7448	26.5524	25.5877	25.8099	26.155	26.3152	26.9599	26.7733	25.6729	25.823
CST1;CST4	Cystatin-SN;Cystatin-S				1.63841	0.29125				-1.70334	0.0124134	0.586046	0.283496	0.821382		-	-	-	-	-		1	1	1	7.8	7.8	7.8	16.387	0.0048276	6.6034	131050000	25	P01037;P01036			NaN	20.4459	20.3294	16.7761	22.5427	22.4835	21.7971	21.8803	20.6704	21.0455	22.085	22.7029	21.7875	21.778
CSTA	Cystatin-A;Cystatin-A, N-terminally processed				0.508272	0.692312				-0.834246	0.357728	1.59454	-0.624222	-0.493804		-	-	-	-	-		5	5	5	66.3	66.3	66.3	11.006	0	75.888	895380000	102	P01040;C9J0E4			23.1347	22.6058	21.3675	21.5556	23.6211	23.8159	23.6914	23.3754	22.7247	21.2222	23.5547	23.7523	23.8415	24.3231
CTBP1	C-terminal-binding protein 1			+	6.34273	0.0027907	CTBP1	competitor_beads; PALP1_beads; PALP1_competitor; PALP1_con-1; PALP1_noUV		1.65783	0.213044	-0.504036	-0.588468	-0.778371		5.81593	-2.4921	-5.06676	-5.45628	-5.81593		6	6	5	20.5	20.5	18.4	46.404	0	35.456	80760000	14	Q13363-2;Q13363;D6RAX2;H0Y8W7			22.5419	22.1445	21.2847	20.5129	22.2015	22.0488	21.6427	NaN	NaN	NaN	20.5849	20.6338	NaN	NaN
CTBP2	C-terminal-binding protein 2			+	6.1821	0.00448	CTBP2	PALP1_beads; PALP1_competitor; PALP1_con-1; PALP1_noUV		1.77985	-0.531295	-0.292787	-0.538716	-0.417049		5.59581	-4.88926	-4.53631	-5.59581	-5.43778		3	2	2	7.6	5.8	5.8	56.101	0.0016807	12.087	20394000	2	Q5SQP8;P56545;P56545-3;P56545-2			21.2681	22.6719	20.2511	20.185	20.6992	20.7139	NaN	NaN	NaN	NaN	NaN	19.9067	NaN	NaN
CTSD	Cathepsin D;Cathepsin D light chain;Cathepsin D heavy chain				0.271067	0.792748				-0.0609189	0.0290423	1.24325	-1.53199	0.320619		-	-	-	-	-		6	6	6	15.6	15.6	15.6	43.688	0	77.143	130410000	22	A0A1B0GW44;A0A1B0GV23;A0A1B0GVD5;A0A1B0GWE8;P07339;A0A1B0GVP3;A0A1B0GU92;A0A1B0GU03;F8WD96;C9JH19;H7C469;F8W787			19.6512	19.694	NaN	NaN	20.9534	20.4122	NaN	NaN	NaN	21.645	20.378	20.4293	20.9608	21.1612
CUTA	Protein CutA				2.12662	0.219856				1.44096	0.59265	-0.368326	-0.674257	-0.991023		-	-	-	-	-		3	3	3	35.3	35.3	35.3	16.832	0	19.925	32651000	9	O60888-3;O60888;O60888-2			NaN	19.9521	19.7862	19.6525	19.7841	19.5464	20.5185	20.378	NaN	NaN	19.6244	18.5262	NaN	NaN
CYB5B	Cytochrome b5 type B				1.51939	0.46939				0.841861	-0.62322	-1.45138	0.751522	0.481219		-	-	-	-	-		4	4	4	52.9	52.9	52.9	15.716	0	114.21	585100000	78	H3BUX2;J3KNF8;O43169;D6RFH4			22.9562	22.918	23.0909	22.8935	23.1124	23.2035	22.7773	22.3004	22.2753	22.3334	23.2099	23.1464	22.2887	22.2927
CYB5R3	NADH-cytochrome b5 reductase 3;NADH-cytochrome b5 reductase 3 membrane-bound form;NADH-cytochrome b5 reductase 3 soluble form				2.45783	0.290075				0.21678	-1.09792	-0.993521	0.89663	0.978032		-	-	-	-	-		12	12	12	50.4	50.4	50.4	31.628	0	153.47	1056400000	122	P00387-2;P00387;P00387-3;B1AHF3			23.9873	24.0332	24.3098	24.2346	24.3797	24.592	23.9844	23.6506	23.6283	23.5759	24.1929	24.3971	23.7908	23.9164
CYC1	Cytochrome c1, heme protein, mitochondrial				0.62151	0.604417				1.47575	-0.498371	-0.67793	0.581499	-0.880945		-	-	-	-	-		4	4	4	20	20	20	35.422	0	26.741	179710000	46	P08574			21.3075	NaN	21.3857	21.5845	21.3624	21.342	NaN	NaN	NaN	NaN	21.4963	21.3467	NaN	NaN
CYP51A1	Lanosterol 14-alpha demethylase				1.03497	0.573676				1.05016	-1.26926	-0.846832	0.554159	0.511775		-	-	-	-	-		12	12	12	27.5	27.5	27.5	57.278	0	147.73	681230000	166	A0A0C4DFL7;Q16850;Q16850-2			23.2143	23.317	24.2012	23.8251	23.6703	23.9478	22.5294	22.9644	22.8604	22.6161	23.9549	23.8401	23.1924	22.8623
DAD1	Dolichyl-diphosphooligosaccharide--protein glycosyltransferase subunit DAD1				1.39077	0.488864				0.937471	-0.883668	-1.265	0.548433	0.662769		-	-	-	-	-		3	3	3	37.6	37.6	37.6	9.5541	0	50.473	479400000	88	F5GXX5;P61803;F5H895;A0A0B4J239			22.6149	22.816	23.139	23.1465	22.9763	22.9289	22.1206	21.9068	22.4103	22.5604	22.1907	22.8875	22.0773	22.2505
DAP3	28S ribosomal protein S29, mitochondrial				0.659097	0.638877				1.63379	0.123726	-0.889373	-0.705742	-0.162398		-	-	-	-	-		4	4	4	14.8	14.8	14.8	41.044	0	33.092	61839000	13	P51398-2;P51398-3;P51398;V9GYW1;V9GYA7;V9GZ03;V9GYJ9;V9GYL9;V9GZ61;V9GYC9;V9GY11			19.8742	19.577	19.799	19.704	19.4481	19.5409	19.2492	NaN	NaN	19.3252	19.5502	19.5997	NaN	NaN
DARS	Aspartate--tRNA ligase, cytoplasmic			+	6.44392	0.00243902		competitor_beads; competitor_con-1; competitor_noUV; PALP1_beads; PALP1_con-1; PALP1_noUV		1.36434	0.656058	-1.10573	-0.640639	-0.274031		5.10341	3.77126	-5.10341	-4.82801	-3.96018		22	22	22	53.1	53.1	53.1	57.136	0	221.79	1407800000	192	P14868;P14868-2			22.6857	22.5382	23.4134	23.1878	22.9991	23.0193	21.8241	21.7928	21.6933	21.7175	23.0188	23.1219	NaN	17.6955
DCD	Dermcidin;Survival-promoting peptide;DCD-1				1.1147	0.466362				-0.941318	-1.08639	1.24	0.601029	0.186684		-	-	-	-	-		6	6	6	47.3	47.3	47.3	11.284	0	84.157	3838800000	178	P81605;P81605-2			23.3523	23.5587	23.8768	23.9592	23.876	24.3403	23.9442	23.6303	23.5062	23.3934	24.2766	24.3682	25.1647	25.2674
DCTPP1	dCTP pyrophosphatase 1				1.41425	0.388121				1.12252	0.82457	-0.988864	-1.03727	0.0790508		-	-	-	-	-		6	6	6	32.4	32.4	32.4	18.681	0	36.296	82888000	12	Q9H773			20.0813	20.0057	19.6382	19.7339	19.7912	19.6693	20.6791	20.0033	NaN	19.6034	19.33	19.5746	NaN	NaN
DDOST	Dolichyl-diphosphooligosaccharide--protein glycosyltransferase 48 kDa subunit				1.88072	0.34276				1.09414	-0.384606	-1.52129	0.331263	0.480488		-	-	-	-	-		13	13	13	37.1	37.1	37.1	48.799	0	130.12	866660000	106	A0A0C4DGS1;P39656;P39656-3;P39656-2			23.5451	23.2707	23.9455	23.839	23.976	24.1701	23.0106	23.1125	23.1966	22.8198	23.8005	23.683	22.7479	22.3812
DDRGK1	DDRGK domain-containing protein 1				1.5574	0.380368				0.525002	-0.930401	-1.21366	1.00326	0.615799		-	-	-	-	-		3	3	3	15.4	15.4	15.4	33.939	0	24.256	48405000	8	A0A0A0MRX2;Q96HY6-2;Q96HY6			20.0039	19.9509	20.4044	20.376	20.3231	19.9574	19.8531	NaN	19.8166	19.1665	19.9559	20.1977	NaN	NaN
DDX21	Nucleolar RNA helicase 2				0.917257	0.466771				1.03368	0.448584	0.19738	-1.64004	-0.0396054		-	-	-	-	-		16	16	16	26.2	26.2	26.2	79.656	0	109.87	731320000	80	Q9NR30-2;Q9NR30			23.6332	23.439	24.05	24.2524	24.0611	23.1916	NaN	NaN	22.8546	23.2771	23.9071	24.3406	NaN	NaN
DDX39A;DDX39B	ATP-dependent RNA helicase DDX39A;Spliceosome RNA helicase DDX39B				1.03735	0.489152				0.540715	0.139984	-1.75953	0.610696	0.468133		-	-	-	-	-		7	7	6	17.3	17.3	14.8	49.129	0	55.831	291980000	58	O00148;Q13838-2;Q13838;A0A0G2JJZ9;Q5STU3;H0Y400;O00148-2			21.9841	21.8774	21.8653	22.1861	21.8974	21.808	21.6709	21.892	21.5448	21.7666	21.6513	21.7684	NaN	20.7044
DDX3X;DDX3Y	ATP-dependent RNA helicase DDX3X;ATP-dependent RNA helicase DDX3Y				0.404789	0.731591				-0.831544	1.67224	-0.578058	-0.399181	0.13654		-	-	-	-	-		11	11	11	23.8	23.8	23.8	70.839	0	104.36	160050000	57	A0A0D9SFB3;A0A0D9SG12;A0A0D9SF53;O00571;O00571-2;O15523-2;O15523			NaN	17.6587	NaN	NaN	NaN	20.5815	NaN	23.1237	NaN	NaN	NaN	19.963	NaN	NaN
DDX5	Probable ATP-dependent RNA helicase DDX5				1.45022	0.348014				1.42683	0.616094	-1.03789	-0.468373	-0.536654		-	-	-	-	-		15	15	11	24.4	24.4	17.3	69.086	0	125.79	876560000	145	J3KTA4;P17844-2;P17844			22.5782	22.8744	23.6471	23.1213	23.3527	23.1648	19.6542	19.5355	22.5507	22.5998	23.7035	23.5485	19.9589	20.1685
DECR1	2,4-dienoyl-CoA reductase, mitochondrial				1.69583	0.276897				1.45846	0.615289	-0.750963	-0.494816	-0.827969		-	-	-	-	-		4	4	4	16.3	16.3	16.3	34.994	0	42.275	85792000	17	Q16698-2;Q16698;E5RJG7;E5RFV2;E5RID6;E5RJD2			20.6472	20.2139	20.7403	21.1093	20.0031	19.8603	NaN	NaN	NaN	21.9355	21.6664	20.6167	NaN	NaN
DERL1	Derlin-1				2.11193	0.20455				1.70828	0.0463505	-0.693036	-0.664626	-0.396974		-	-	-	-	-		1	1	1	7.3	7.3	7.3	17.221	0.0086667	6.384	16149000	2	E5RGY0;B4E1G1;Q9BUN8-2;Q9BUN8			19.8856	20.0462	20.2327	20.2987	20.0813	20.2411	NaN	NaN	NaN	NaN	20.3061	20.378	NaN	NaN
DHCR24;Nbla03646	Delta(24)-sterol reductase				3.16118	0.0585769				1.21612	0.506126	-0.725824	0.289707	-1.28613		-	-	-	-	-		5	5	5	8.3	8.3	8.3	60.101	0	29.216	213680000	34	Q15392;Q3LIE7;Q15392-2			21.7552	21.9489	22.1211	22.1509	22.1613	22.164	NaN	NaN	20.7875	21.4238	22.006	21.9154	NaN	NaN
DHCR7	7-dehydrocholesterol reductase				0.977014	0.590164				1.46741	-1.08153	-0.755774	0.0482481	0.321645		-	-	-	-	-		7	7	7	16.6	16.6	16.6	54.489	0	41.322	259270000	33	Q9UBM7;E9PM00			21.9234	21.7263	22.4633	22.5301	22.7101	22.6198	21.3383	21.3977	21.7219	21.1601	22.432	22.5985	21.3741	21.9893
DHFR	Dihydrofolate reductase			+	14.6816	0		competitor_beads; competitor_con-1; competitor_noUV; PALP1_beads; PALP1_con-1; PALP1_noUV		0.998135	1.18192	-0.6204	-0.832921	-0.726733		11.1737	11.6011	-10.9537	-11.6011	-11.3883		5	5	5	30.5	30.5	30.5	21.452	0	38.242	253140000	30	P00374;B4DM58;P00374-2			23.403	23.508	22.5245	22.7045	22.8508	22.7315	24.2272	24.1877	22.4501	22.9719	22.9439	23.5603	NaN	NaN
DHRS7	Dehydrogenase/reductase SDR family member 7				0.174375	0.889409				1.58632	0.0229177	-0.468174	-1.12409	-0.0169721		-	-	-	-	-		8	8	8	28.9	28.9	28.9	38.298	0	96.888	451140000	66	Q9Y394;A0A087X0Z7;H0YJ66;Q9Y394-2;H0YJE4			23.253	23.4056	23.1799	23.4276	23.2883	22.7446	23.1192	22.8467	22.7178	22.4682	22.8683	23.1284	22.0691	23.3863
DHRS7B	Dehydrogenase/reductase SDR family member 7B				0.556971	0.704775				0.765639	0.559106	-1.66583	-0.195543	0.536629		-	-	-	-	-		2	2	2	9.7	9.7	9.7	33.524	0	16.462	8993500	2	A0A0C4DGQ8;Q6IAN0;J3QLK1;J3KRS1;J3QKT1			NaN	18.905	18.8365	NaN	18.9105	19.2046	NaN	NaN	NaN	NaN	18.9947	19.0629	NaN	NaN
DHX15	Pre-mRNA-splicing factor ATP-dependent RNA helicase DHX15				1.16028	0.417876				1.54421	0.0342059	-0.791923	-0.975401	0.188905		-	-	-	-	-		13	13	13	17.5	17.5	17.5	90.932	0	87.607	237100000	47	O43143			20.5195	NaN	22.0583	21.263	19.6062	21.6245	18.8288	18.6826	21.143	21.7737	19.4465	18.1798	NaN	NaN
DHX9	ATP-dependent RNA helicase A			+	6.2671	0.00283333		competitor_beads; competitor_con-1; competitor_noUV; PALP1_beads; PALP1_con-1; PALP1_noUV		1.19265	0.811879	-1.28442	-0.428658	-0.291452		6.06771	4.60542	-6.06771	-3.47828	-2.98549		36	36	36	35.5	35.5	35.5	140.96	0	323.31	1655200000	284	Q08211			24.39	24.4013	25.3429	25.2447	24.3586	24.5639	23.4416	23.2726	23.9351	23.9406	24.7869	24.5679	NaN	19.5139
DIAPH1	Protein diaphanous homolog 1				0.853717	0.527843				0.870502	-0.104655	-1.67293	0.556482	0.350597		-	-	-	-	-		8	8	8	8.1	8.1	8.1	136.85	0	51.621	119410000	24	H9KV28;A0A140T8Z0;A0A0G2JH68;O60610-2;O60610-3;O60610			20.8004	21.1258	21.4936	21.5372	20.6481	20.9569	20.3826	20.4092	19.7704	20.3283	20.9672	21.3609	NaN	20.6384
DIS3	Exosome complex exonuclease RRP44				0.850482	0.534273				0.875142	-0.623273	-0.715799	1.28688	-0.822946		-	-	-	-	-		10	10	10	12.5	12.5	12.5	109	0	167.65	87023000	37	Q9Y2L1;G3V1J5;Q9Y2L1-2			NaN	NaN	19.3506	19.9879	19.5235	20.1918	NaN	NaN	NaN	NaN	19.4023	20.0525	NaN	NaN
DLD	Dihydrolipoyl dehydrogenase;Dihydrolipoyl dehydrogenase, mitochondrial				0.24258	0.831085				-1.3334	-0.448586	-0.170217	0.768406	1.1838		-	-	-	-	-		4	4	4	9.7	9.7	9.7	51.815	0	24.609	94222000	18	E9PEX6;P09622-2;P09622-3;P09622			21.1158	20.9095	19.5758	20.157	NaN	21.1094	20.6742	20.5585	20.8586	20.7998	20.9913	20.6314	21.0566	20.7953
DLST	Dihydrolipoyllysine-residue succinyltransferase component of 2-oxoglutarate dehydrogenase complex, mitochondrial				2.72696	0.118028				1.66359	-0.0065114	-0.803867	-0.759947	-0.093266		-	-	-	-	-		3	3	3	7.3	7.3	7.3	48.755	0	34.107	65390000	15	P36957;Q86SW4;P36957-2			19.8667	NaN	20.6741	20.4832	20.0072	19.472	NaN	NaN	NaN	19.0057	19.9512	19.9431	NaN	NaN
DNAAF5	Dynein assembly factor 5, axonemal				0.672454	0.603828				-0.158182	-0.71552	-1.04254	0.438445	1.4778		-	-	-	-	-		12	12	12	20.7	20.7	20.7	93.52	0	166.36	227660000	37	Q86Y56;Q86Y56-2;H0Y650			21.942	21.7915	22.7968	21.9167	21.4854	21.3742	21.8237	21.2994	22.0795	NaN	21.4712	21.9878	21.1511	21.3755
DNAJB12	DnaJ homolog subfamily B member 12				2.79283	0.218383				-1.36049	0.946902	-0.188619	-0.41846	1.02067		-	-	-	-	-		2	2	2	6.1	6.1	6.1	45.489	0.0016863	12.134	2861700	3	J3KPS0;Q9NXW2;Q9NXW2-2;V9GYN7			17.4627	NaN	NaN	17.671	17.6825	17.758	NaN	NaN	NaN	NaN	NaN	18.11	NaN	NaN
DNAJC19	Mitochondrial import inner membrane translocase subunit TIM14				1.87031	0.27568				0.520749	-0.84426	-1.30098	0.76757	0.856926		-	-	-	-	-		1	1	1	15.4	15.4	15.4	10.079	0.0030234	8.381	35379000	16	Q96DA6-2;Q96DA6			19.7237	19.9048	19.754	19.9239	19.6696	19.2024	NaN	NaN	NaN	19.1441	19.7323	19.5602	NaN	NaN
DNAJC5	DnaJ homolog subfamily C member 5				1.3276	0.398749				0.449429	-1.78828	0.461848	0.47174	0.405261		-	-	-	-	-		1	1	1	8.4	8.4	8.4	18.801	0.009901	6.3455	17578000	1	Q9H3Z4-2;Q9H3Z4			20.0039	19.8127	19.9718	20.2797	NaN	NaN	19.5168	19.7387	NaN	NaN	NaN	NaN	19.8103	19.9951
DPM1	Dolichol-phosphate mannosyltransferase subunit 1				0.695771	0.586222				-0.0869803	-1.05868	-0.476864	-0.00358586	1.62611		-	-	-	-	-		7	7	7	27.9	27.9	27.9	32.426	0	62	233420000	45	Q5QPK2;H0Y368;O60762			22.4447	22.2899	22.1351	22.0593	22.8376	22.863	22.1508	NaN	21.4943	21.998	22.3881	22.0417	21.9884	22.6968
DSC1	Desmocollin-1				0.276055	0.788049				0.945636	0.683316	-1.28186	-0.857456	0.510359		-	-	-	-	-		12	12	12	16.9	16.9	16.9	93.834	0	211	1372100000	152	Q08554-2;Q08554			22.2451	21.5224	23.0864	22.1454	22.9941	22.7878	22.0255	NaN	23.4752	23.3063	22.7229	22.0851	NaN	NaN
DSG1	Desmoglein-1				0.777411	0.590863				0.876052	0.943271	0.302453	-1.07367	-1.0481		-	-	-	-	-		24	24	24	27.2	27.2	27.2	113.75	0	323.31	2256900000	370	Q02413			22.864	23.434	24.126	24.0354	23.909	23.9232	23.0662	21.9699	23.999	24.5041	24.1297	23.9214	23.5513	23.5275
DSP	Desmoplakin				2.05518	0.181076				0.397276	1.49301	-0.854798	-0.933855	-0.101632		-	-	-	-	-		100	100	100	33.1	33.1	33.1	331.77	0	323.31	7514400000	909	P15924;P15924-3;P15924-2			21.6728	22.1187	22.3103	20.573	23.9595	24.0706	21.3994	21.9277	26.879	26.6202	23.5092	24.0089	20.4373	20.0604
DTD1	D-tyrosyl-tRNA(Tyr) deacylase 1				1.41503	0.468885				0.564118	-0.65858	0.811398	0.721504	-1.43844		-	-	-	-	-		1	1	1	7.2	7.2	7.2	23.423	0.0016142	11.504	26287000	12	Q8TEA8			19.0151	18.811	18.1855	18.0362	18.1279	18.3694	NaN	NaN	NaN	NaN	17.7063	17.845	NaN	NaN
DYNC1H1	Cytoplasmic dynein 1 heavy chain 1				0.285471	0.792097				0.356128	0.163113	-0.460909	1.3185	-1.37684		-	-	-	-	-		66	66	66	18.1	18.1	18.1	532.4	0	323.31	1959900000	236	Q14204			24.7949	24.7649	23.7627	23.7626	23.0182	23.2239	23.6884	23.5203	24.9278	25.82	22.9384	23.091	23.2234	22.9612
EBP	3-beta-hydroxysteroid-Delta(8),Delta(7)-isomerase				1.02723	0.43486				0.606946	0.509105	-1.75786	0.516369	0.125437		-	-	-	-	-		2	2	2	9.6	9.6	9.6	26.352	0	33.631	185230000	23	Q15125;C9J719;C9JJ78			NaN	19.879	21.2317	21.426	21.5874	21.4297	NaN	NaN	21.1298	21.2586	21.3935	21.895	NaN	NaN
ECH1	Delta(3,5)-Delta(2,4)-dienoyl-CoA isomerase, mitochondrial				2.01639	0.195685				1.18829	0.793316	-0.929833	-1.04595	-0.00582331		-	-	-	-	-		9	9	6	36.3	36.3	21.6	35.816	0	134.84	280310000	58	Q13011;M0R248			22.4186	22.0117	21.9123	21.8172	21.6391	21.8814	21.443	21.7962	19.3243	21.0762	21.1134	21.4475	NaN	NaN
EEF1A1P5;EEF1A1	Putative elongation factor 1-alpha-like 3;Elongation factor 1-alpha 1;Elongation factor 1-alpha				4.52885	0.0535281				0.0229172	-1.48579	-0.359016	0.951975	0.869915		-	-	-	-	-		17	17	9	44.8	44.8	22.7	50.184	0	323.31	69723000000	1416	Q5VTE0;P68104;A0A087WVQ9;P68104-2;A0A087WV01			30.0168	29.9161	30.2279	30.0714	30.2048	30.1207	29.2726	29.1351	29.1637	29.2256	29.9886	30.0158	29.767	29.9666
EEF1A2	Elongation factor 1-alpha 2				0.367572	0.721175				1.592	0.142445	-0.987702	-0.682291	-0.0644562		-	-	-	-	-		10	2	2	23.1	3	3	50.47	0	14.732	412510000	31	Q05639			21.2552	NaN	23.0456	23.2116	22.5357	22.6953	NaN	NaN	21.5928	NaN	22.5575	22.8602	NaN	NaN
EEF1E1;EEF1E1-BLOC1S5	Eukaryotic translation elongation factor 1 epsilon-1				4.57035	0.0165902				1.36371	0.740636	-0.904887	-0.7634	-0.436061		-	-	-	-	-		8	8	8	52.9	52.9	52.9	19.81	0	102.97	293630000	55	O43324;D6RBD7;C9J1V9;O43324-2;H0YAL7			22.0062	22.2855	22.0667	21.8231	22.0125	20.8037	21.0861	NaN	21.1871	20.7258	20.7129	21.4291	NaN	NaN
EEF1G	Elongation factor 1-gamma				4.32157	0.0555464				1.60979	-0.141439	-1.10042	0.0504953	-0.418431		-	-	-	-	-		16	16	16	39.6	39.6	39.6	50.118	0	189.1	1513800000	224	P26641;P26641-2			24.4684	24.1348	24.4859	24.5492	24.2843	24.5337	23.7828	23.1105	23.3736	23.2293	24.2293	24.1446	22.5659	22.9137
EEF2	Elongation factor 2			+	7.70767	0.000222222		competitor_beads; competitor_con-1; competitor_noUV; con-1_noUV; PALP1_beads; PALP1_con-1; PALP1_noUV		1.18177	0.901057	-1.15296	-0.342743	-0.587122		7.31846	5.86156	-7.31846	-3.87243	-4.6932		28	28	27	38	38	36.8	95.337	0	323.31	3071300000	346	P13639			23.888	23.8721	25.1711	24.2723	24.8513	24.5921	22.6754	22.2402	23.7157	24.3947	25.0639	25.0733	20.2679	20.1616
EIF2B4	Translation initiation factor eIF-2B subunit delta				1.78256	0.276804				0.893229	-0.726216	-1.24411	0.0156394	1.06146		-	-	-	-	-		5	5	5	15	15	15	57.495	0	33.351	68169000	5	A0A087WTA5;E7ERK9;Q9UI10-3;Q9UI10;Q9UI10-2			20.9135	20.4321	19.9776	20.3126	20.2936	20.1205	NaN	NaN	NaN	NaN	20.1106	20.0935	NaN	NaN
EIF2S3;EIF2S3L	Eukaryotic translation initiation factor 2 subunit 3;Putative eukaryotic translation initiation factor 2 subunit 3-like protein				3.58524	0.0793504				1.28963	0.854724	-0.529047	-0.703268	-0.912042		-	-	-	-	-		7	7	7	19.5	19.5	19.5	51.109	0	54.982	104110000	37	P41091;Q2VIR3;F8W810;Q2VIR3-2			19.4659	19.2708	19.0812	19.1441	19.3953	19.2921	NaN	18.9316	18.9287	19.5231	19.155	19.9693	NaN	NaN
EIF3A	Eukaryotic translation initiation factor 3 subunit A				3.56103	0.0405783				1.08342	0.924446	-1.29385	-0.503041	-0.210976		-	-	-	-	-		38	38	38	31.8	31.8	31.8	166.57	0	323.31	1336700000	271	Q14152;Q14152-2			22.5539	23.0939	24.1934	23.6158	22.971	22.9685	19.7258	21.76	22.6037	22.9743	23.5659	23.1269	19.557	NaN
EIF3B	Eukaryotic translation initiation factor 3 subunit B				1.30927	0.433777				0.533699	0.302369	-1.77195	0.316274	0.619606		-	-	-	-	-		10	10	10	16.1	16.1	16.1	92.48	0	73.21	101430000	30	P55884;P55884-2;C9JZG1			18.4422	18.4448	18.5489	18.498	18.2003	18.7745	NaN	NaN	NaN	18.3124	18.4074	18.3202	NaN	NaN
EIF3L	Eukaryotic translation initiation factor 3 subunit L				1.73314	0.308989				1.25077	0.531715	-0.226993	-1.44541	-0.110088		-	-	-	-	-		15	15	15	29.5	29.5	29.5	70.901	0	242.34	194340000	69	B0QY89;Q9Y262-2;Q9Y262;B0QY90			NaN	18.7665	20.4867	21.0976	19.4923	NaN	NaN	NaN	NaN	NaN	19.3977	20.6899	17.9765	19.3663
EIF4A1	Eukaryotic initiation factor 4A-I			+	6.6569	0.00238095		competitor_beads; competitor_con-1; competitor_noUV; PALP1_beads; PALP1_con-1; PALP1_noUV		1.00052	1.16787	-0.511414	-0.809247	-0.847721		4.4049	4.38558	-3.99461	-4.33581	-4.4049		13	13	5	35.2	35.2	11.8	46.153	0	186.73	764610000	128	P60842;J3KTB5;J3KT12;P60842-2;J3QL43;J3QS69;J3QR64;J3QLN6;J3KSZ0			21.0272	20.9781	20.7532	20.0362	20.5368	20.7663	18.3841	21.1629	20.8685	21.5731	20.8541	21.2063	NaN	NaN
EIF4E2	Eukaryotic translation initiation factor 4E type 2				1.2441	0.390611				0.241861	0.00770073	-1.69848	0.783258	0.665662		-	-	-	-	-		5	5	5	33.5	33.5	33.5	28.362	0	28.61	77898000	7	O60573;B9A044;B8ZZ50;O60573-2;C9JEL3			NaN	20.7596	21.3219	21.0815	20.8957	21.0748	NaN	NaN	20.5374	21.0163	21.1558	20.9293	NaN	NaN
EIF4G1	Eukaryotic translation initiation factor 4 gamma 1				0.831968	0.532234				1.59885	0.16443	-0.862797	-0.815469	-0.0850155		-	-	-	-	-		11	11	11	8.1	8.1	8.1	166.62	0	164.06	290870000	62	Q04637-4;Q04637-3;E7EUU4;E9PGM1;E7EX73;Q04637-7;Q04637-5;Q04637-6;Q04637;Q04637-8;Q04637-9			20.9493	20.7508	20.922	20.6518	19.5814	19.7847	NaN	19.4114	NaN	19.7523	20.5687	21.063	NaN	NaN
EIF4G2	Eukaryotic translation initiation factor 4 gamma 2				2.78188	0.0782609				-1.57763	-0.397796	0.485888	0.684055	0.805487		-	-	-	-	-		5	5	5	8.4	8.4	8.4	102.33	0	30.95	107510000	11	D3DQV9;P78344;H0Y3P2;P78344-2;H0YCH5			NaN	NaN	NaN	NaN	NaN	NaN	22.5888	22.1574	NaN	NaN	22.7737	NaN	22.0294	22.314
EIF5	Eukaryotic translation initiation factor 5			+	10.1006	0		competitor_beads; competitor_con-1; competitor_noUV; PALP1_beads; PALP1_con-1; PALP1_noUV		1.04528	1.13884	-0.73055	-0.626052	-0.827519		7.71322	7.09918	-7.33811	-7.04064	-7.71322		6	6	6	15.5	15.5	15.5	49.222	0	43.009	256160000	38	P55010;H0YMJ8;H0YM54;H0YLZ1;H0YN40			23.1653	23.1572	22.4225	22.7645	22.6011	22.7633	23.5181	23.8832	NaN	22.7608	23.0364	22.9973	NaN	NaN
EIF5A;EIF5AL1	Eukaryotic translation initiation factor 5A;Eukaryotic translation initiation factor 5A-1;Eukaryotic translation initiation factor 5A-1-like				2.42106	0.146813				1.02819	1.13562	-0.759407	-0.914716	-0.489686		-	-	-	-	-		4	4	4	32.2	32.2	32.2	16.019	0	98.707	119200000	29	I3L397;I3L504;P63241;P63241-2;Q6IS14			20.4803	20.7643	20.0136	19.3425	20.2099	20.1517	21.6441	21.1481	19.961	20.5872	NaN	19.9911	NaN	NaN
EIF5B	Eukaryotic translation initiation factor 5B				3.90649	0.0379241				1.41786	0.690443	-0.624816	-0.847125	-0.63636		-	-	-	-	-		6	6	6	8.6	8.6	8.6	138.68	0	41.044	137050000	11	A0A087WUT6;O60841			NaN	20.2246	20.3434	21.092	21.1416	20.3907	NaN	NaN	NaN	20.4696	21.201	21.2778	NaN	NaN
ELMOD2	ELMO domain-containing protein 2				0.157488	0.914082				0.774871	-0.745481	-1.23136	0.0508913	1.15108		-	-	-	-	-		3	3	3	19.8	19.8	19.8	20.147	0	18.558	91618000	19	D6RBS5;Q8IZ81;D6RHX2			20.7754	20.3404	20.7323	20.7142	20.5859	20.453	20.2484	20.0836	20.2963	20.1164	20.4445	20.431	19.6243	20.0316
EMC1	ER membrane protein complex subunit 1				2.26448	0.168072				0.796749	0.397332	-1.74388	0.361721	0.188075		-	-	-	-	-		12	12	12	17.4	17.4	17.4	109.42	0	90.871	125450000	38	Q8N766-4;Q8N766-2;Q8N766;Q8N766-3			NaN	19.9379	21.3658	22.0137	21.7389	21.6607	21.098	20.8679	20.4062	20.0794	21.6688	21.5208	NaN	NaN
EMC7	ER membrane protein complex subunit 7				0.750893	0.603955				1.12019	0.161072	-1.13038	-0.921046	0.77016		-	-	-	-	-		1	1	1	6.8	6.8	6.8	20.885	0.0042164	6.8104	27502000	6	H0YDT8;Q9NPA0			19.5339	NaN	19.6064	19.6646	NaN	20.0499	NaN	NaN	NaN	19.4732	20.2564	19.8874	NaN	NaN
ENO1	Alpha-enolase;Enolase				0.50028	0.65171				0.844491	1.06942	-1.11186	-0.942002	0.139948		-	-	-	-	-		9	9	8	30.9	30.9	30.9	47.168	0	137.4	400200000	118	P06733;P06733-2;K7EM90			22.2226	21.9592	19.9559	NaN	20.9637	20.6286	21.5019	NaN	23.4009	23.1699	20.5238	20.6371	NaN	NaN
EPHX1	Epoxide hydrolase 1				1.55566	0.321067				0.368612	-0.777938	-1.31154	1.03091	0.689958		-	-	-	-	-		7	7	7	19.1	19.1	19.1	52.948	0	48.004	294860000	43	P07099			21.4646	21.7285	21.4412	21.8987	21.737	21.5839	NaN	20.3901	21.0685	20.9601	22.5457	21.7376	NaN	NaN
EPRS	Bifunctional glutamate/proline--tRNA ligase;Glutamate--tRNA ligase;Proline--tRNA ligase			+	5.92446	0.0044898	EPRS	competitor_beads; competitor_noUV; PALP1_beads; PALP1_competitor; PALP1_con-1; PALP1_noUV		1.48846	0.470964	-0.970133	-0.237584	-0.75171		5.46156	2.16686	-5.46156	-3.89225	-5.05719		39	39	39	34.6	34.6	34.6	170.59	0	323.31	1419300000	245	P07814;V9GYZ6			22.4223	22.1875	22.9678	24.9452	22.7691	22.5427	19.304	19.6564	20.5661	21.5596	23.4863	22.4822	NaN	NaN
ERGIC1	Endoplasmic reticulum-Golgi intermediate compartment protein 1				0.308439	0.781012				0.662944	0.0123507	-1.09663	-0.854457	1.27579		-	-	-	-	-		3	3	3	23.7	23.7	23.7	22.16	0	18.093	72900000	6	Q969X5-2;Q969X5			NaN	NaN	20.1118	21.0001	20.6255	20.455	NaN	NaN	NaN	19.959	20.7748	20.7845	NaN	NaN
ESYT1	Extended synaptotagmin-1				1.23482	0.468434				1.39664	-0.898308	-0.951825	-0.115044	0.568537		-	-	-	-	-		18	18	18	24	24	24	124	0	147.47	442440000	117	Q9BSJ8-2;Q9BSJ8			23.2129	22.3461	23.974	23.4113	22.3376	22.7678	22.056	21.8008	21.998	21.8472	22.733	22.9261	21.7536	22.2555
ESYT2	Extended synaptotagmin-2				1.22718	0.438406				0.580828	-0.207972	-1.6372	0.367908	0.896438		-	-	-	-	-		3	3	3	3.8	3.8	3.8	98.008	0	17.574	18568000	4	H7BXI1;A0A087WXU3;A0FGR8-2;A0FGR8;A0FGR8-6			19.266	19.2477	19.5088	19.2826	19.4028	19.4594	NaN	NaN	NaN	NaN	19.2215	19.6697	NaN	NaN
FABP5	Fatty acid-binding protein, epidermal				0.305132	0.772117				0.245061	0.138417	0.976081	-1.69068	0.331125		-	-	-	-	-		6	6	6	29.6	29.6	29.6	15.164	0	42.021	757620000	56	Q01469;I6L8B7			22.5892	22.4579	20.2869	20.4209	21.9906	22.635	NaN	NaN	22.378	22.1286	22.1107	22.4108	23.0085	22.8748
FAF2	FAS-associated factor 2				1.71698	0.37693				0.942844	-0.75828	-1.35888	0.585889	0.588424		-	-	-	-	-		8	8	8	23.8	23.8	23.8	52.623	0	73.815	408780000	72	Q96CS3			22.4917	22.6131	22.8084	22.4832	22.8718	22.9418	21.8881	21.7351	21.5644	21.8261	22.8067	23.1116	21.0668	21.4639
FAM213A	Redox-regulatory protein FAM213A				0.284541	0.829997				-0.687508	-1.19662	0.839126	-0.12761	1.17261		-	-	-	-	-		2	2	2	10.6	10.6	10.6	24.462	0	13.755	113990000	17	Q9BRX8-2;Q9BRX8			21.5499	21.7212	21.3375	21.3701	21.3891	21.2719	21.4493	21.4527	21.131	21.0139	21.0917	21.3402	21.8452	21.8868
FANCD2	Fanconi anemia group D2 protein				2.05941	0.277158				0.852342	-1.33877	-0.804441	0.624257	0.666616		-	-	-	-	-		6	6	6	5.1	5.1	5.1	164.13	0	38.388	72657000	27	Q9BXW9;Q9BXW9-1;Q9BXW9-3			20.2914	20.4794	20.676	20.9377	20.7249	20.1528	19.2938	19.9725	19.4427	19.7722	20.2999	19.6543	20.2062	19.822
FANCI	Fanconi anemia group I protein				0.393267	0.793085				0.125741	-0.642539	-1.23596	1.38019	0.372573		-	-	-	-	-		20	20	20	20.8	20.8	20.8	149.32	0	160.2	449390000	65	Q9NVI1;Q9NVI1-1;F8W7R3;Q9NVI1-2;H3BP78			22.4407	22.4826	23.7363	23.7867	21.9738	21.9784	22.4134	22.507	21.6368	21.8187	22.4614	22.3437	22.3393	22.7077
FAR1	Fatty acyl-CoA reductase 1				1.00154	0.488308				0.7952	-0.928499	-1.24528	0.641388	0.73719		-	-	-	-	-		8	8	8	17.5	17.5	17.5	59.356	0	58.915	151380000	56	Q8WVX9;E9PNW8			20.8694	21.3826	21.221	21.0588	21.0553	21.5335	19.7351	19.6829	20.3282	20.6123	21.6298	21.4814	20.2675	NaN
FARSA	Phenylalanine--tRNA ligase alpha subunit				0.455139	0.716817				-0.0788496	0.0799265	-0.699761	-0.926129	1.62481		-	-	-	-	-		6	6	6	14.7	14.7	14.7	54.157	0	44.727	122890000	31	Q9Y285-2;Q9Y285;K7ER00;K7EPH2			19.6494	19.3355	NaN	19.8764	NaN	NaN	NaN	NaN	NaN	NaN	19.7461	19.7365	NaN	NaN
FASN	Fatty acid synthase;[Acyl-carrier-protein] S-acetyltransferase;[Acyl-carrier-protein] S-malonyltransferase;3-oxoacyl-[acyl-carrier-protein] synthase;3-oxoacyl-[acyl-carrier-protein] reductase;3-hydroxyacyl-[acyl-carrier-protein] dehydratase;Enoyl-[acyl-carrier-protein] reductase;Oleoyl-[acyl-carrier-protein] hydrolase			+	10.407	0		beads_noUV; competitor_beads; competitor_con-1; competitor_noUV; con-1_noUV; PALP1_beads; PALP1_con-1; PALP1_noUV		1.15636	0.894609	-1.2376	-0.412953	-0.400415		9.71294	7.83814	-9.71294	-7.05076	-6.94803		95	95	95	51.7	51.7	51.7	273.42	0	323.31	10754000000	1396	P49327;A0A0U1RQF0			26.9354	26.9352	27.6026	27.8317	26.8727	26.9018	23.7717	23.7302	25.9016	25.8957	26.8251	26.7836	16.3824	16.5588
FBL	rRNA 2-O-methyltransferase fibrillarin				0.982877	0.517728				0.943233	0.126993	-1.66253	0.574331	0.0179725		-	-	-	-	-		4	4	4	24.1	24.1	24.1	24.544	0	24.854	67977000	18	M0R0P1;M0R299;M0QXL5;M0R2Q4;P22087;M0R2U2;M0R1H0;M0R2B0			20.3869	20.074	20.1572	20.3628	20.5857	20.5641	NaN	19.5553	20.2516	19.861	20.3756	20.6915	NaN	NaN
FH	Fumarate hydratase, mitochondrial			+	6.67333	0.00266667	FH	PALP1_beads; PALP1_competitor; PALP1_con-1; PALP1_noUV		1.74907	-0.498504	-0.148195	-0.728222	-0.374147		6.23823	-6.23823	-5.00126	-5.27851	-5.66475		8	8	8	23.6	23.6	23.6	50.212	0	52.47	81233000	11	P07954-2;P07954			20.9983	21.2776	21.1323	20.9804	20.8823	21.0099	NaN	NaN	NaN	NaN	NaN	NaN	NaN	NaN
FHIT	Bis(5-adenosyl)-triphosphatase				1.76829	0.273427				-1.50829	0.34537	1.26508	-0.0428942	-0.0592737		-	-	-	-	-		6	6	5	45.6	45.6	33.3	16.858	0	40.959	609110000	31	P49789;E9PBZ0			24.5486	24.5778	22.3768	23.1367	22.9598	22.3788	24.9994	25.6456	25.3601	25.6514	22.9754	22.9784	26.3164	26.5182
FKBP8	Peptidyl-prolyl cis-trans isomerase FKBP8;Peptidyl-prolyl cis-trans isomerase				3.24518	0.0633524				0.376571	0.162528	-1.75742	0.632671	0.585648		-	-	-	-	-		7	7	7	22.8	22.8	22.8	44.561	0	117.71	210780000	88	Q14318;Q14318-2;M0R2K9			21.8292	21.9964	21.9568	21.6938	21.9155	21.8659	21.5736	21.5841	21.0501	21.082	21.6678	21.7886	NaN	NaN
FUBP1	Far upstream element-binding protein 1				1.54001	0.345117				1.74227	-0.289803	-0.269635	-0.824082	-0.358749		-	-	-	-	-		6	6	6	11.6	11.6	11.6	68.903	0	55.635	167010000	40	E9PEB5;Q96AE4;Q96AE4-2;C9JSZ1			18.8839	20.1793	20.2288	20.1486	20.0063	NaN	NaN	NaN	NaN	NaN	20.1288	19.8174	NaN	NaN
FUS	RNA-binding protein FUS				0.661889	0.575339				-0.00130352	-1.71424	0.347589	0.733441	0.634518		-	-	-	-	-		5	5	5	15.4	15.4	15.4	53.354	0	75.019	483170000	29	P35637-2;P35637;H3BPE7			NaN	NaN	21.9908	22.1957	21.9734	22.0557	NaN	21.9218	NaN	NaN	22.4092	22.2052	22.3501	22.4834
GALK1	Galactokinase				0.881784	0.516237				-1.32168	-0.422447	-0.251907	0.900159	1.09588		-	-	-	-	-		8	8	8	29.3	29.3	29.3	42.272	0	66.461	105920000	31	P51570;P51570-2			NaN	NaN	NaN	NaN	NaN	18.8492	19.932	20.2337	NaN	NaN	NaN	NaN	20.4076	20.7685
GALNT2	Polypeptide N-acetylgalactosaminyltransferase 2;Polypeptide N-acetylgalactosaminyltransferase 2 soluble form				0.138492	0.913881				0.998709	-0.441447	-0.589534	-1.09284	1.12511		-	-	-	-	-		4	4	4	9.8	9.8	9.8	64.732	0	27.435	48291000	16	Q10471;Q10471-2			NaN	NaN	19.8898	19.7665	19.6681	19.8104	NaN	NaN	NaN	NaN	19.5944	19.8629	NaN	NaN
GAPDH	Glyceraldehyde-3-phosphate dehydrogenase				2.79713	0.104448				0.510865	1.48639	-0.746659	-0.933659	-0.316936		-	-	-	-	-		16	16	16	58.2	58.2	58.2	36.053	0	323.31	2034000000	252	P04406;P04406-2;E7EUT5			23.0209	23.0044	23.0261	23.4501	22.336	22.899	22.8503	22.8849	24.8682	23.9275	24.0811	23.8803	22.0822	21.6456
GART	Trifunctional purine biosynthetic protein adenosine-3;Phosphoribosylamine--glycine ligase;Phosphoribosylformylglycinamidine cyclo-ligase;Phosphoribosylglycinamide formyltransferase			+	7.39436	0.000756757	GART	competitor_beads; PALP1_beads; PALP1_competitor; PALP1_con-1; PALP1_noUV		1.71275	0.0522873	-0.518223	-0.528762	-0.718054		7.08311	-3.94223	-5.52327	-6.59997	-7.08311		24	24	24	31.4	31.4	31.4	107.77	0	225.43	640120000	123	P22102			22.4132	22.3498	22.5558	21.6357	21.1563	22.3933	20.1396	19.6198	19.9051	19.8207	19.736	20.4071	18.9871	21.6264
GBF1	Golgi-specific brefeldin A-resistance guanine nucleotide exchange factor 1				0.372353	0.861337				1.17782	-1.09348	-0.968661	0.232728	0.651588		-	-	-	-	-		3	2	2	1.4	1.1	1.1	206.01	0.0016515	11.876	8767500	3	Q92538-3;Q92538-2;Q92538			18.7652	19.0046	18.8241	18.9754	18.6599	18.5554	18.4655	NaN	18.4718	18.576	18.5762	18.5885	NaN	NaN
GCN1L1	Translational activator GCN1				2.63194	0.163878				0.92661	-0.352746	-1.5735	0.643753	0.355881		-	-	-	-	-		71	71	71	34.3	34.3	34.3	292.75	0	323.31	3749100000	637	Q92616			26.3095	25.8164	26.8768	26.8159	26.3637	26.3371	24.6033	24.6062	25.6396	25.4392	26.0037	25.7664	24.9076	24.6237
GDPD1	Glycerophosphodiester phosphodiesterase domain-containing protein 1				0.492873	0.690589				1.43829	0.590375	-1.03614	-0.587454	-0.405068		-	-	-	-	-		2	2	2	13.3	13.3	13.3	23.956	0	14.286	32375000	6	J3QQN7;Q8N9F7-3;Q8N9F7-2;Q8N9F7;J3KTA9			NaN	NaN	20.5052	19.7481	20.0884	19.9052	NaN	NaN	NaN	NaN	19.6317	20.2054	NaN	NaN
GEMIN4	Gem-associated protein 4				1.40577	0.371				1.32233	0.812286	-0.491277	-0.820274	-0.823065		-	-	-	-	-		8	8	8	9.5	9.5	9.5	118.82	0	55.189	111860000	34	I3L2C7;P57678			19.9755	NaN	20.6823	19.5433	20.9434	20.8352	NaN	NaN	19.7393	20.0339	20.8902	20.7704	NaN	NaN
GEMIN5	Gem-associated protein 5				0.544729	0.688331				1.56928	0.438966	-0.671127	-0.681227	-0.65589		-	-	-	-	-		7	7	7	6.2	6.2	6.2	168.59	0	48.68	57059000	19	Q8TEQ6			19.1202	19.393	19.3318	19.4578	19.198	19.5806	NaN	NaN	NaN	19.3534	19.691	19.7315	NaN	NaN
GGH	Gamma-glutamyl hydrolase				4.23704	0.0395556				1.68886	-0.321008	0.0572529	-0.826528	-0.598574		-	-	-	-	-		8	8	8	29.2	29.2	29.2	35.964	0	79.882	239160000	70	Q92820			19.3762	20.0307	19.5428	19.2668	19.7196	18.6547	NaN	NaN	NaN	NaN	19.0502	NaN	NaN	NaN
GLO1	Lactoylglutathione lyase			+	18.5664	0		competitor_beads; competitor_con-1; competitor_noUV; PALP1_beads; PALP1_con-1; PALP1_noUV		1.16773	1.01904	-0.75275	-0.756378	-0.677649		11.7571	11.7569	-11.7571	-11.7571	-11.757		10	10	10	55.6	55.6	55.6	19.043	0	288.14	5588300000	227	Q04760-2;Q04760			26.9122	27.6899	27.1055	27.3829	26.3241	27.0279	27.6966	26.1453	26.4386	26.3485	26.0202	26.863	NaN	NaN
GNAI3;GNAI1;GNAI2;GNAO1	Guanine nucleotide-binding protein G(k) subunit alpha;Guanine nucleotide-binding protein G(i) subunit alpha-1;Guanine nucleotide-binding protein G(i) subunit alpha-2;Guanine nucleotide-binding protein G(o) subunit alpha				0.456668	0.703321				1.09037	-0.121403	-0.496274	-1.34051	0.867821		-	-	-	-	-		3	3	2	10.7	10.7	7.6	40.532	0	19.705	103610000	15	P08754;P63096;P04899-4;P04899;P09471;P09471-2			20.8851	20.5539	20.8634	20.7703	NaN	20.8749	20.0501	19.9375	NaN	NaN	21.3644	21.8748	19.8785	19.5998
GNB1;GNB2;GNB4;GNB3	Guanine nucleotide-binding protein G(I)/G(S)/G(T) subunit beta-1;Guanine nucleotide-binding protein G(I)/G(S)/G(T) subunit beta-2;Guanine nucleotide-binding protein subunit beta-4;Guanine nucleotide-binding protein G(I)/G(S)/G(T) subunit beta-3				0.624447	0.603178				0.292653	-1.21721	-0.886164	0.96903	0.841692		-	-	-	-	-		4	4	4	11.2	11.2	11.2	37.377	0	36.488	158610000	27	P62873;P62879;E7EP32;P62873-2;F6X3N5;B1AKQ8;C9JXA5;C9JIS1;F6UT28;C9JZN1;Q9HAV0;F5H100;F5H8J8;P16520-2;F5H0S8;P16520;E9PCP0			21.8336	21.2849	20.4337	20.3852	20.9925	20.007	20.8837	NaN	NaN	NaN	20.0139	20.7075	NaN	22.2039
GNB2L1	Guanine nucleotide-binding protein subunit beta-2-like 1;Guanine nucleotide-binding protein subunit beta-2-like 1, N-terminally processed				1.02175	0.483242				-0.438766	1.54883	-0.489367	0.388393	-1.00909		-	-	-	-	-		10	10	10	34.1	34.1	34.1	35.076	0	116.73	358690000	58	P63244;J3KPE3;H0YAF8;H0Y8W2;H0YAM7;D6RFX4;D6R9L0;D6RAC2;D6R9Z1;D6RHH4;D6RFZ9;D6REE5			NaN	19.9998	20.0212	19.0368	20.0756	20.3119	21.098	NaN	20.5779	21.763	20.9987	21.0289	19.8724	20.0975
GNL3	Guanine nucleotide-binding protein-like 3				0.108724	0.918197				1.24274	-0.591114	-0.0630659	-1.27637	0.687812		-	-	-	-	-		3	3	3	9.3	9.3	9.3	60.54	0	22.484	44677000	10	Q9BVP2-2;Q9BVP2			NaN	NaN	20.8846	20.5976	20.994	21.3523	NaN	22.1108	NaN	NaN	21.2866	20.5141	20.9965	NaN
GOLT1B	Vesicle transport protein GOT1B				0.946382	0.483467				0.538995	-0.358383	-1.60249	0.744095	0.677784		-	-	-	-	-		1	1	1	18.9	18.9	18.9	8.2139	0	27.262	67038000	36	G3V1U5;F5H6U7;Q9Y3E0			20.1745	20.8853	20.5085	20.7773	20.9508	21.0385	NaN	NaN	20.0955	19.7043	20.7384	20.9203	NaN	NaN
GOT1	Aspartate aminotransferase, cytoplasmic				1.02921	0.462995				-0.0510942	1.67365	-0.485471	-0.172243	-0.964845		-	-	-	-	-		1	1	1	3.6	3.6	3.6	44.147	0.0028839	7.0335	36710000	9	P17174-2;P17174			NaN	NaN	NaN	NaN	20.1322	NaN	20.0891	19.3877	NaN	22.723	19.8944	19.7743	19.8789	19.9858
GOT2	Aspartate aminotransferase, mitochondrial				4.56623	0.0230725				0.43655	1.26949	-0.750645	0.289758	-1.24515		-	-	-	-	-		3	3	3	9.5	9.5	9.5	47.517	0	60.943	114200000	47	P00505;P00505-2			20.0201	19.8565	19.5185	18.8689	19.2841	19.5969	20.8778	20.99	20.6345	20.28	19.1304	19.3042	NaN	NaN
GPD1L	Glycerol-3-phosphate dehydrogenase 1-like protein;Glycerol-3-phosphate dehydrogenase [NAD(+)]				4.21734	0.0289863				1.64887	-0.287853	-0.826106	0.164311	-0.699224		-	-	-	-	-		5	5	5	14.5	14.5	14.5	38.418	0	31.863	57374000	11	Q8N335;C9K0P5;C9JFA7;C9JM46			20.8792	21.0793	20.6148	20.2553	20.5336	20.5132	20.8749	20.5361	NaN	NaN	NaN	NaN	NaN	NaN
GPD2	Glycerol-3-phosphate dehydrogenase, mitochondrial				2.29075	0.174262				0.638321	-0.105043	-1.69901	0.670672	0.495058		-	-	-	-	-		5	5	5	10.5	10.5	10.5	80.852	0	31.359	61532000	10	P43304;P43304-2			20.9669	20.493	20.7393	20.8889	20.5336	20.8187	NaN	NaN	20.4631	20.2216	20.4097	20.1864	NaN	NaN
GPHN	Gephyrin;Molybdopterin adenylyltransferase;Molybdopterin molybdenumtransferase				3.08016	0.0963385				1.73796	-0.0495945	-0.429772	-0.616981	-0.641613		-	-	-	-	-		8	8	8	14.8	14.8	14.8	84.733	0	57.348	58169000	19	F5H039;Q9NQX3;Q9NQX3-2;H0YJ30;G3V582			19.78	19.9601	19.5062	19.3453	19.6399	19.8956	20.1342	20.3537	NaN	NaN	NaN	NaN	NaN	NaN
GSTO1	Glutathione S-transferase omega-1			+	13.598	0		competitor_beads; competitor_con-1; competitor_noUV; PALP1_beads; PALP1_con-1; PALP1_noUV		1.22412	0.952701	-0.802247	-0.634479	-0.740092		10.6844	9.98177	-10.6575	-10.2529	-10.6844		6	6	6	29	29	29	27.566	0	38.489	277780000	39	P78417;Q5TA02;P78417-3;P78417-2;Q5TA01			22.7284	22.4643	21.9893	22.5136	22.2074	22.1401	23.2379	23.2055	21.8128	21.7333	20.885	21.2771	NaN	NaN
GTF2I	General transcription factor II-I				0.876726	0.531532				1.40664	-1.03191	-0.896291	0.353464	0.168094		-	-	-	-	-		18	18	18	27.1	27.1	27.1	107.97	0	174.8	480380000	92	P78347-2;P78347-4;P78347-3;P78347			23.1617	23.2825	24.1151	23.4428	22.4053	23.1573	21.8734	21.2011	21.2047	20.8655	23.3547	23.2352	21.4285	21.6328
H1FX	Histone H1x				1.69519	0.307457				1.52377	0.0968148	-1.05185	0.163197	-0.731936		-	-	-	-	-		2	2	2	10.3	10.3	10.3	22.487	0	14.522	66019000	16	Q92522			20.4714	19.898	20.9111	20.825	20.1577	20.9211	NaN	NaN	19.6525	19.6029	20.3502	21.0881	NaN	NaN
H2AFV;H2AFZ	Histone H2A.V;Histone H2A.Z;Histone H2A				2.6744	0.158566				1.07363	0.968625	-1.25217	-0.515545	-0.274541		-	-	-	-	-		4	4	2	31.2	31.2	18.8	13.509	0	89.415	2010100000	59	Q71UI9;P0C0S5;C9J0D1;Q71UI9-3;Q71UI9-4;Q71UI9-2;C9J386			25.0797	24.6367	24.2828	24.2119	24.1094	24.1618	23.1709	23.6157	25.9307	25.7405	24.3226	24.0846	23.1146	23.2437
H3F3B;H3F3A;HIST2H3A;HIST3H3;HIST1H3A;H3F3C	Histone H3;Histone H3.2;Histone H3.1t;Histone H3.3;Histone H3.1;Histone H3.3C				0.440198	0.688175				1.56649	0.438229	-0.72006	-0.570209	-0.71445		-	-	-	-	-		3	3	1	25	25	7.6	10.334	0	89.924	465030000	35	K7EMV3;B4DEB1;K7EK07;K7ES00;Q71DI3;Q16695;P84243;P68431;K7EP01;Q6NXT2			NaN	NaN	22.8784	22.8207	23.0814	22.941	NaN	NaN	NaN	22.7496	22.8038	22.7743	NaN	NaN
HACD3	Very-long-chain (3R)-3-hydroxyacyl-CoA dehydratase 3				0.433378	0.70438				1.0413	0.429179	-1.64424	0.0066307	0.167125		-	-	-	-	-		5	5	5	14.9	14.9	14.9	43.159	0	42.516	308400000	64	Q9P035;H3BPZ1;H3BS72			NaN	NaN	22.4307	22.4694	22.6639	22.9085	21.4031	21.6327	21.7707	22.1788	22.7571	22.8145	NaN	21.4037
HADHA	Trifunctional enzyme subunit alpha, mitochondrial;Long-chain enoyl-CoA hydratase;Long chain 3-hydroxyacyl-CoA dehydrogenase				3.9493	0.0295135				1.46688	0.469772	-1.12858	-0.521105	-0.286969		-	-	-	-	-		19	19	19	38	38	38	82.999	0	250.26	755870000	182	P40939			23.6594	23.8796	24.593	24.5352	24.5778	24.5197	21.2225	20.7053	22.9529	22.9642	24.3725	24.1858	20.5713	20.3162
HADHB	Trifunctional enzyme subunit beta, mitochondrial;3-ketoacyl-CoA thiolase				2.12707	0.197363				1.41001	0.682068	-0.858555	-0.772856	-0.460672		-	-	-	-	-		10	10	10	24.6	24.6	24.6	48.879	0	182.66	520360000	64	P55084-2;P55084;F5GZQ3;B5MD38;C9JEY0;C9JE81			23.0938	23.2856	23.7901	23.7779	22.8328	23.2792	22.2453	21.9225	22.6958	22.9871	23.3148	23.0802	21.7113	22.105
HAUS6	HAUS augmin-like complex subunit 6				0.813603	0.670295				-1.13452	0.878645	0.451433	-1.02458	0.829025		-	-	-	-	-		1	1	1	7.7	7.7	7.7	20.632	0.0042373	6.8318	7512800	2	Q5SYF9;Q5VY60;Q7Z4H7-2;Q7Z4H7-3;Q7Z4H7			17.9635	17.6512	18.146	NaN	18.0506	17.8871	NaN	NaN	NaN	NaN	18.0927	17.9135	NaN	NaN
HBA1;HBA2	Hemoglobin subunit alpha				0.486401	0.671824				-1.26032	0.836404	0.603285	-0.905773	0.726399		-	-	-	-	-		3	3	2	27.5	27.5	16.2	15.257	0	26.385	73279000	10	P69905;G3V1N2			NaN	15.2911	14.9942	14.7269	14.6196	NaN	NaN	NaN	NaN	15.8564	NaN	15.3637	NaN	NaN
HBB;HBD	Hemoglobin subunit beta;LVV-hemorphin-7;Spinorphin;Hemoglobin subunit delta				0.0762758	0.954452				0.610421	1.10623	0.391192	-0.933247	-1.17459		-	-	-	-	-		6	6	6	46.3	46.3	46.3	15.998	0	55.306	138600000	34	P68871;F8W6P5;P02042;E9PEW8;E9PFT6			18.6869	NaN	16.8674	NaN	NaN	NaN	18.6684	NaN	NaN	18.4658	NaN	NaN	18.3699	18.0012
HCCS	Cytochrome c-type heme lyase				0.972649	0.510684				1.15589	-0.601433	-1.30598	0.772126	-0.0205999		-	-	-	-	-		2	2	2	8.6	8.6	8.6	30.601	0	18.067	31730000	14	P53701			19.2612	19.6595	19.4446	19.245	19.2575	19.3444	NaN	NaN	NaN	NaN	19.7034	19.4963	NaN	NaN
HELLS	Lymphoid-specific helicase				1.97723	0.262936				0.791959	-1.26641	-0.863401	0.415336	0.922517		-	-	-	-	-		7	7	7	10.1	10.1	10.1	81.035	0	43.192	83620000	28	A0A087WSW7;F6XU50;A0A0B4J1V9;Q9NRZ9-3;Q9NRZ9-2;Q9NRZ9;Q9NRZ9-6;Q9NRZ9-5;Q9NRZ9-4			20.4807	20.1066	20.8697	20.0211	21.1939	20.4662	18.8891	19.0207	18.6883	18.6247	19.9546	20.8956	19.2218	19.2827
HIBADH	3-hydroxyisobutyrate dehydrogenase, mitochondrial				2.73406	0.0944186				1.72461	-0.0446755	-0.598964	-0.339591	-0.74138		-	-	-	-	-		6	6	6	26.2	26.2	26.2	35.329	0	51.153	66638000	26	P31937			21.7274	22.1622	21.291	21.045	NaN	20.5921	20.8967	21.4194	NaN	NaN	19.2922	NaN	NaN	NaN
HIST1H1C;HIST1H1E;HIST1H1D;HIST1H1T;HIST1H1A	Histone H1.2;Histone H1.4;Histone H1.3;Histone H1t;Histone H1.1				0.175764	0.860821				0.634139	0.922791	-1.03057	-1.14231	0.615945		-	-	-	-	-		2	2	2	9.4	9.4	9.4	21.364	0.0017109	12.293	238730000	14	P16403;P10412;P16402;P22492;Q02539			22.0736	22.1009	19.1252	23.5349	NaN	23.4364	21.9586	NaN	22.3912	21.7015	23.7222	23.7725	NaN	21.8239
HIST1H2AB;HIST3H2A;HIST1H2AC;HIST1H2AG;HIST1H2AD;HIST2H2AA3;HIST2H2AC;H2AFJ;HIST1H2AH;HIST1H2AJ;HIST1H2AA;H2AFX	Histone H2A type 1-B/E;Histone H2A type 3;Histone H2A type 1-C;Histone H2A type 1;Histone H2A type 1-D;Histone H2A type 2-A;Histone H2A type 2-C;Histone H2A.J;Histone H2A type 1-H;Histone H2A type 1-J;Histone H2A;Histone H2A type 1-A;Histone H2AX				0.69378	0.604409				1.54685	0.0867537	-0.909581	-0.867131	0.14311		-	-	-	-	-		3	1	1	20.6	11.2	11.2	18.552	0	170.38	593650000	40	A0A0U1RRH7;P04908;A0A0U1RR32;Q7L7L0;Q93077;P0C0S8;P20671;Q6FI13;Q16777;Q9BTM1;Q96KK5;Q99878;H0YFX9;Q96QV6;P16104;Q9BTM1-2			23.2447	23.3793	23.6026	23.6031	23.5069	23.2874	23.0899	22.7365	22.7966	22.2835	23.5915	23.7257	22.5141	22.6902
HIST1H2BN;HIST1H2BL;HIST1H2BM;HIST1H2BH;HIST2H2BF;HIST1H2BC;HIST1H2BD;H2BFS;HIST1H2BK;HIST1H2BA	Histone H2B;Histone H2B type 1-L;Histone H2B type 1-M;Histone H2B type 1-N;Histone H2B type 1-H;Histone H2B type 2-F;Histone H2B type 1-C/E/F/G/I;Histone H2B type 1-D;Histone H2B type F-S;Histone H2B type 1-K;Histone H2B type 1-A				1.19155	0.385652				1.60975	0.328994	-0.613629	-0.81415	-0.510965		-	-	-	-	-		6	6	2	31.3	31.3	6	18.804	0	323.31	2158400000	95	U3KQK0;Q99880;Q99879;Q99877;Q93079;Q5QNW6;P62807;P58876;P57053;O60814;Q5QNW6-2;Q96A08			24.7216	19.4924	25.0613	25.2606	25.1653	22.4947	19.5493	NaN	24.3346	20.1337	24.5355	25.0851	20.6163	20.4882
HIST1H4A	Histone H4				0.695146	0.690904				1.09356	1.0415	-0.858527	-0.348801	-0.927729		-	-	-	-	-		6	6	6	57.3	57.3	57.3	11.367	0	95.392	2740200000	141	P62805			25.35	25.2984	25.4219	25.4801	25.3446	25.1275	24.5261	24.5086	26.1931	26.0533	25.2811	25.3901	24.3464	24.7431
HIST2H2BE;HIST1H2BB;HIST1H2BO;HIST1H2BJ;HIST3H2BB	Histone H2B type 2-E;Histone H2B type 1-B;Histone H2B type 1-O;Histone H2B type 1-J;Histone H2B type 3-B				1.96938	0.250114				1.26915	-0.0154306	-1.52862	0.222772	0.0521305		-	-	-	-	-		6	2	2	41.3	7.9	7.9	13.92	0.0017123	12.318	122730000	6	Q16778;P33778;P23527;P06899;Q8N257			21.1327	21.3075	21.5523	21.0361	20.7278	21.0314	20.3484	18.8644	20.5269	NaN	20.9346	21.0026	NaN	NaN
HLA-C;HLA-A;HLA-B	HLA class I histocompatibility antigen, Cw-12 alpha chain;HLA class I histocompatibility antigen, Cw-15 alpha chain;HLA class I histocompatibility antigen, Cw-16 alpha chain;HLA class I histocompatibility antigen, Cw-8 alpha chain;HLA class I histocompatibility antigen, Cw-4 alpha chain;HLA class I histocompatibility antigen, Cw-5 alpha chain;HLA class I histocompatibility antigen, Cw-14 alpha ch…				1.30481	0.3856				0.832813	-1.11554	-1.06934	0.628797	0.72327		-	-	-	-	-		6	2	0	23.7	8.3	0	36.725	0.0016736	12.024	40228000	4	A0A1W2PRZ0;A0A140T937;A0A140T912;P30508;A0A140T930;A0A1W2PRX1;Q07000;Q29960;Q29960-2;P30505;A0A1W2PP77;A0A140T941;P30504;A0A0G2JH50;Q9TNN7;A0A1W2PQD0;A2BF26;B0UXQ0;A0A0G2JIF0;A0A140T9Z6;A0A1W2PRU9;A0A1W2PS56;P30510;P30447;P05534;P30512;P30501;A0A1W2PQS8;Q31612;A0A0G2JPD3;Q95604;A0A140T8W8;A0A1W2PR61;A0A140T8Y4;A0A1W2PPF8;P30456;P30450;A0A140T9M5;P18462			20.0713	19.7741	19.8124	20.0639	20.0506	20.0754	NaN	NaN	NaN	NaN	19.9233	20.1115	NaN	NaN
HMOX1	Heme oxygenase 1				1.44027	0.35596				-0.151878	0.183727	-1.6319	0.802259	0.797789		-	-	-	-	-		5	5	5	27.1	27.1	27.1	32.818	0	34.356	118430000	35	P09601;B1AHA8			20.0445	20.3293	20.3284	20.1259	20.7099	20.8467	20.7999	NaN	20.2816	NaN	21.134	21.2857	20.2279	NaN
HMOX2	Heme oxygenase 2				2.69656	0.19768				0.46027	-1.26866	-0.841834	0.592369	1.05786		-	-	-	-	-		5	5	5	25.3	25.3	25.3	36.032	0	105.17	249880000	37	P30519;I3L159;I3L1F5;A0A087WT44;P30519-2			21.4383	21.6147	22.1535	21.8991	22.0062	21.7203	20.8147	21.0235	20.7658	20.3417	21.8181	21.6046	20.6823	21.2984
HNRNPA0	Heterogeneous nuclear ribonucleoprotein A0			+	7.39674	0.000228571		competitor_beads; competitor_con-1; competitor_noUV; PALP1_beads; PALP1_con-1; PALP1_noUV		1.3546	0.786155	-0.746392	-0.602911	-0.791457		6.09326	3.69232	-5.87595	-5.47111	-6.09326		4	4	4	19	19	19	30.84	0	75.766	244150000	31	Q13151			20.5699	22.3646	22.5522	22.4836	22.1612	22.0706	20.1697	NaN	21.9227	20.2929	22.2579	22.2389	NaN	NaN
HNRNPA1;HNRNPA1L2	Heterogeneous nuclear ribonucleoprotein A1;Heterogeneous nuclear ribonucleoprotein A1, N-terminally processed;Heterogeneous nuclear ribonucleoprotein A1-like 2				3.24369	0.0637736				1.66162	0.132678	-0.506884	-0.383144	-0.904267		-	-	-	-	-		10	9	9	35.2	32.2	32.2	33.155	0	136.49	671280000	113	F8W6I7;P09651-3;P09651-2;P09651;F8VZ49;Q32P51;F8VTQ5;F8VYN5			19.071	20.2687	21.1081	20.9891	20.9071	20.9234	19.566	17.8718	18.989	18.5365	21.3003	21.0862	NaN	19.3342
HNRNPA2B1	Heterogeneous nuclear ribonucleoproteins A2/B1			+	15.8874	0	HNRNPA2B1	competitor_beads; competitor_con-1; competitor_noUV; PALP1_beads; PALP1_competitor; PALP1_con-1; PALP1_noUV; noUV_beads		1.22902	0.91449	-0.452259	-0.749453	-0.941802		11.7537	11.4832	-11.5197	-11.7522	-11.7537		13	13	12	44.5	44.5	44.5	37.429	0	210.88	1283700000	140	P22626;P22626-2;A0A087WUI2			22.8105	22.8354	23.4989	23.4338	22.8118	22.7949	21.3658	22.2744	21.8362	21.8917	22.5856	22.4261	NaN	NaN
HNRNPA3	Heterogeneous nuclear ribonucleoprotein A3			+	6.95998	0.00157895	HNRNPA3	competitor_beads; competitor_con-1; competitor_noUV; PALP1_beads; PALP1_competitor; PALP1_con-1; PALP1_noUV		1.54816	0.472285	-0.784562	-0.596602	-0.63928		6.01369	2.61772	-5.82341	-6.01369	-5.42129		8	8	8	28.6	28.6	28.6	39.594	0	70.599	207240000	42	P51991;P51991-2			20.409	21.4472	21.7217	22.2712	21.6831	21.5386	NaN	NaN	20.8658	NaN	21.301	21.2957	NaN	NaN
HNRNPAB	Heterogeneous nuclear ribonucleoprotein A/B				3.244	0.0753514				1.21004	0.923243	-0.930205	-0.818855	-0.38422		-	-	-	-	-		3	3	3	16.4	16.4	16.4	30.302	0	30.822	84282000	27	D6R9P3;D6RD18;D6RBZ0;Q99729-3;Q99729-2;Q99729-4;Q99729			19.8153	19.8635	20.3901	20.8554	NaN	20.3621	NaN	NaN	NaN	20.1614	20.5221	20.3671	NaN	NaN
HNRNPC	Heterogeneous nuclear ribonucleoproteins C1/C2			+	6.52013	0.0025641		competitor_beads; competitor_con-1; competitor_noUV; PALP1_beads; PALP1_con-1; PALP1_noUV		1.18616	0.979548	-0.916014	-0.542528	-0.707169		5.73259	4.09751	-5.73259	-3.7206	-4.6941		8	8	8	29.7	29.7	29.7	33.67	0	66.675	325680000	71	P07910;G3V2Q1;P07910-2;G3V4C1;B2R5W2;G3V576;B4DY08;P07910-4;G3V4W0;G3V575;G3V555;P07910-3;G3V251;B4DSU6;G3V3K6;G3V5V7;G3V5X6;G3V2D6			22.4476	22.1314	22.3321	22.7052	22.8582	22.405	22.4047	NaN	21.6182	21.5914	22.3772	22.6677	NaN	NaN
HNRNPD	Heterogeneous nuclear ribonucleoprotein D0			+	6.54895	0.0026087		competitor_beads; competitor_con-1; competitor_noUV; PALP1_beads; PALP1_con-1; PALP1_noUV		1.32596	0.780121	-0.410333	-0.731535	-0.964217		6.05598	3.37645	-4.02978	-5.17189	-6.05598		4	4	3	25.2	25.2	21.4	23.811	0	93.79	198120000	36	H0YA96;D6RAF8;H0Y8G5;Q14103-4;Q14103-3;Q14103-2;Q14103;D6RF44;D6RBQ9			20.8313	20.5477	21.4794	21.4053	20.5333	20.8747	NaN	NaN	20.0978	20.1311	20.6821	20.7351	NaN	NaN
HNRNPH1	Heterogeneous nuclear ribonucleoprotein H;Heterogeneous nuclear ribonucleoprotein H, N-terminally processed			+	13.3534	0		competitor_beads; competitor_con-1; competitor_noUV; con-1_noUV; PALP1_beads; PALP1_con-1; PALP1_noUV		1.18333	0.901896	-1.14655	-0.344454	-0.594221		11.608	10.431	-11.608	-9.11073	-10.3275		11	11	9	34.1	34.1	28.1	49.229	0	231.66	750270000	158	P31943;G8JLB6;E9PCY7;D6RBM0;D6RIU0;D6R9T0;D6RIH9;D6RJ04;D6RDU3;D6RFM3;D6RIT2;D6RAM1;E7EQJ0			22.5651	22.5549	23.1045	22.8036	22.5471	22.5707	21.4946	21.388	22.2741	21.9145	22.5131	22.8127	18.9399	NaN
HNRNPH3	Heterogeneous nuclear ribonucleoprotein H3				0.600994	0.648583				1.53812	-0.437917	-1.17746	0.201479	-0.124223		-	-	-	-	-		4	4	4	20.2	20.2	20.2	31.525	0	35.039	81957000	24	P31942-3;P31942-2;P31942;P31942-6;P31942-5;P31942-4			20.3655	19.4892	18.6545	19.0568	NaN	NaN	NaN	NaN	NaN	NaN	NaN	18.461	NaN	NaN
HNRNPK	Heterogeneous nuclear ribonucleoprotein K			+	16.0769	0		competitor_beads; competitor_con-1; competitor_noUV; PALP1_beads; PALP1_con-1; PALP1_noUV		1.11406	1.07598	-0.729268	-0.695975	-0.7648		11.7437	11.6812	-11.7285	-11.6934	-11.7437		13	13	13	37.7	37.7	37.7	48.562	0	273.62	817360000	178	P61978-3;P61978;P61978-2;Q5T6W2			22.3117	22.2177	22.7673	21.9782	22.0931	22.2215	22.3715	22.3647	21.2913	21.3055	22.3174	21.9528	NaN	NaN
HNRNPM	Heterogeneous nuclear ribonucleoprotein M				0.284337	0.794893				1.45163	-0.0216632	-1.15129	0.374467	-0.653141		-	-	-	-	-		16	16	16	26.8	26.8	26.8	77.569	0	269.27	1017500000	144	A0A087X0X3;P52272-2;P52272;M0QZM1			22.8862	23.2396	24.1178	23.9739	23.5593	23.8817	21.7426	23.4641	23.2195	23.2016	25.0627	25.0055	23.3701	22.7328
HNRNPR	Heterogeneous nuclear ribonucleoprotein R				2.27281	0.15919				1.22578	0.702007	-1.25218	-0.0149393	-0.660659		-	-	-	-	-		7	6	6	14.8	13	13	70.942	0	42.743	155020000	27	O43390;O43390-3;O43390-2;B4DT28;O43390-4			21.4436	21.7104	22.3641	21.8175	21.7694	21.8203	21.105	NaN	21.4018	20.9345	21.9144	22.0994	NaN	NaN
HNRNPU	Heterogeneous nuclear ribonucleoprotein U				3.51227	0.0417471				0.963079	0.642494	-1.6239	-0.0968518	0.115174		-	-	-	-	-		19	19	19	25.8	25.8	25.8	90.583	0	323.31	1992300000	242	Q00839;Q00839-2;A0A1W2PPS1;A0A1X7SBS1;A0A1W2PP35;Q5RI18;A0A1W2PPL4;A0A1W2PPH7;A0A1W2PP34;A0A1W2PQL0;A0A1W2PQ74			24.4377	24.3162	25.502	25.3877	24.529	24.5658	23.8177	23.9855	23.6684	24.2667	24.6993	24.415	20.3779	21.9184
HSD17B11	Estradiol 17-beta-dehydrogenase 11				1.3588	0.36863				0.800347	-1.17447	-1.00774	0.620987	0.760867		-	-	-	-	-		7	7	7	35.5	35.5	35.5	28.102	0	43.926	69427000	16	D6RCD0;Q8NBQ5			NaN	21.1957	20.9839	20.4719	19.8144	20.8922	NaN	NaN	NaN	NaN	20.5188	20.7911	19.8561	NaN
HSD17B12	Very-long-chain 3-oxoacyl-CoA reductase				1.76418	0.365574				0.0915802	-1.21781	-0.773599	1.17951	0.720318		-	-	-	-	-		14	14	14	55.4	55.4	55.4	34.324	0	222.21	1363800000	196	Q53GQ0;A0A1B0GV93;A0A1B0GVY6			24.4406	24.2107	24.5267	25.0965	24.6589	24.5917	24.0042	23.8367	23.9504	24.0541	24.5791	25.0599	24.2667	24.1512
HSD17B4	Peroxisomal multifunctional enzyme type 2;(3R)-hydroxyacyl-CoA dehydrogenase;Enoyl-CoA hydratase 2				0.65566	0.604828				0.930343	0.734043	-1.58513	-0.239445	0.160192		-	-	-	-	-		13	13	13	24.2	24.2	24.2	79.685	0	132.2	184180000	72	P51659;E7EWE5;P51659-3;P51659-2;E7ER27;G5E9S2;E7ET17			20.3666	20.5126	20.8489	20.7247	20.9909	20.107	19.7704	NaN	22.4656	21.8797	20.1306	20.938	NaN	NaN
HSDL1	Inactive hydroxysteroid dehydrogenase-like protein 1				1.71407	0.426258				-0.409127	-1.24063	-0.357031	1.27944	0.727347		-	-	-	-	-		7	7	7	23.3	23.3	23.3	37.001	0	59.579	201160000	36	Q3SXM5;Q3SXM5-2;H3BQI7;H3BT52			22.278	22.448	22.4198	22.4723	22.1471	21.7959	22.1547	22.0234	22.1809	21.7204	22.1882	22.1773	21.8292	22.4517
HSP90AA1	Heat shock protein HSP 90-alpha			+	9.16923	0		competitor_beads; competitor_con-1; competitor_noUV; PALP1_beads; PALP1_con-1; PALP1_noUV		1.0691	1.12105	-0.699854	-0.743994	-0.746297		6.19937	6.83714	-6.60613	-6.83714	-6.29979		27	27	15	40.7	40.7	23.4	84.659	0	323.31	3592400000	361	P07900;P07900-2			23.2667	23.8801	24.1443	24.0441	23.8418	23.1134	24.0021	23.9912	23.7205	23.8886	24.5175	24.7758	19.4604	17.0474
HSP90AB1	Heat shock protein HSP 90-beta			+	9.83074	0		competitor_beads; competitor_con-1; competitor_noUV; PALP1_beads; PALP1_con-1; PALP1_noUV		1.06165	1.11548	-0.668086	-0.902305	-0.606733		7.6106	7.59752	-6.92419	-7.6106	-5.66608		27	15	11	40.9	23.3	19.1	83.263	0	271.78	1778600000	201	P08238			23.9901	22.8298	22.408	23.5426	21.7787	23.7927	23.7536	23.048	21.3384	23.6087	23.9742	22.5702	NaN	NaN
HSP90AB2P	Putative heat shock protein HSP 90-beta 2				1.30122	0.400672				0.872249	1.26528	-0.772158	-0.448279	-0.917094		-	-	-	-	-		7	1	1	17.6	3.9	3.9	44.348	0.0048713	6.708	40593000	7	Q58FF8			20.2679	20.0331	19.7485	19.8584	NaN	19.7976	20.7725	20.8044	NaN	NaN	20.1784	20.1577	NaN	NaN
HSP90B1	Endoplasmin			+	9.57041	0		competitor_beads; competitor_con-1; competitor_noUV; PALP1_beads; PALP1_con-1; PALP1_noUV		1.06362	1.10652	-0.569345	-0.939837	-0.660962		7.45105	7.56953	-5.31144	-7.56953	-6.69209		21	19	19	29.8	28	28	92.468	0	301.5	849850000	158	P14625;Q96GW1;A0A1W2PRR1			23.7246	23.1918	21.5672	21.9661	22.8456	22.7384	23.7986	23.6015	21.9808	21.2594	22.6604	23.128	NaN	NaN
HSPA1B;HSPA1A	Heat shock 70 kDa protein 1B;Heat shock 70 kDa protein 1A				5.41103	0.0129123				0.910258	1.249	-0.913973	-0.641405	-0.603883		-	-	-	-	-		24	24	11	44.5	44.5	18.8	70.108	0	323.31	3552800000	452	A0A0G2JIW1;P0DMV9;P0DMV8;P0DMV8-2;V9GZ37			25.6119	25.1817	25.092	25.0617	24.7903	24.9028	25.555	25.3622	25.4927	25.6162	24.9535	24.9144	22.973	23.0687
HSPA5	78 kDa glucose-regulated protein				2.69311	0.0925161				0.434611	1.05452	0.63094	-1.22384	-0.896227		-	-	-	-	-		18	17	17	34.9	34.9	34.9	72.332	0	186.2	639080000	184	P11021			21.9057	21.5889	20.0136	21.2115	19.4493	20.4273	22.4084	22.5615	21.8086	21.681	21.309	20.641	21.5685	21.2942
HSPA6;HSPA7	Heat shock 70 kDa protein 6;Putative heat shock 70 kDa protein 7				3.62111	0.041814				0.926161	1.16989	-1.15259	-0.466364	-0.477098		-	-	-	-	-		9	1	1	14.3	1.7	1.7	71.027	0	64.755	247680000	44	P17066;P48741			19.6589	21.5217	21.3082	21.6949	21.7343	21.1722	21.6229	21.7837	21.2965	21.425	21.8986	22.1655	NaN	20.8589
HSPA8	Heat shock cognate 71 kDa protein				3.18022	0.0859672				1.01137	1.12118	-0.764775	-0.367839	-0.999943		-	-	-	-	-		23	21	11	42	38.9	23.5	70.897	0	282.37	1460900000	326	P11142;E9PKE3;P11142-2;E9PNE6;E9PN89			23.629	23.2013	23.6531	23.3526	23.6247	23.8268	23.6799	23.5199	23.7599	23.9004	23.3203	23.8576	21.534	21.5698
HSPB1	Heat shock protein beta-1				0.531592	0.638004				-0.496621	-0.388538	-0.443785	-0.458563	1.78751		-	-	-	-	-		5	5	5	33.2	33.2	33.2	22.782	0	44.54	231830000	43	P04792;F8WE04			NaN	NaN	NaN	19.8037	NaN	NaN	NaN	NaN	22.0034	21.454	18.6502	NaN	22.8211	23.0282
HSPD1	60 kDa heat shock protein, mitochondrial				0.897383	0.534911				1.45627	0.615977	-0.750654	-0.83838	-0.483211		-	-	-	-	-		17	17	17	41.4	41.4	41.4	61.054	0	323.31	1424800000	208	P10809			24.0309	24.6481	23.4942	23.8074	22.9795	23.4826	24.178	24.184	22.8469	22.8665	23.1847	23.4347	24.0609	24.0474
HSPE1;HSPE1-MOB4	10 kDa heat shock protein, mitochondrial				1.13519	0.435373				-0.240048	-0.320991	1.76398	-0.555687	-0.647252		-	-	-	-	-		4	4	4	42.2	42.2	42.2	10.932	0	48.828	307540000	50	P61604;B8ZZL8;B8ZZ54;S4R3N1			20.0585	19.6819	18.8385	NaN	19.3945	19.5703	20.5045	20.7421	19.1765	19.5378	19.3058	19.1285	21.5775	20.9589
IARS	Isoleucine--tRNA ligase, cytoplasmic			+	6.27739	0.00272727		competitor_beads; competitor_noUV; con-1_noUV; PALP1_beads; PALP1_con-1; PALP1_noUV		1.20007	0.552292	-1.48995	-0.116701	-0.145714		6.229	4.05352	-6.229	-2.74726	-4.18457		30	30	30	28.6	28.6	28.6	144.5	0	323.31	2026200000	345	P41252;A0A0A0MSX9;J3KR24			23.5492	23.4219	24.3644	24.8086	24.4853	23.5028	22.5135	21.6268	22.1862	22.8586	23.9767	23.6477	18.6918	18.6675
IARS2	Isoleucine--tRNA ligase, mitochondrial			+	6.56322	0.00255319	IARS2	competitor_beads; competitor_con-1; competitor_noUV; PALP1_beads; PALP1_competitor; PALP1_con-1; PALP1_noUV		1.41158	0.705005	-0.703418	-0.798995	-0.614176		5.71553	2.22431	-5.33043	-5.71553	-5.34619		6	6	6	8.1	8.1	8.1	113.79	0	50.727	144550000	35	Q9NSE4			21.1888	21.3235	21.2704	21.811	21.0849	21.0929	19.6576	20.2558	20.2638	18.2508	20.6302	20.6198	NaN	NaN
IDH3B	Isocitrate dehydrogenase [NAD] subunit, mitochondrial;Isocitrate dehydrogenase [NAD] subunit beta, mitochondrial				1.1099	0.477772				-0.276554	-1.55931	0.950902	0.129197	0.755761		-	-	-	-	-		3	3	3	10.1	10.1	10.1	42.41	0	21.386	95044000	14	A0A087WZN1;O43837;A0A087X2E5;O43837-2			19.7297	19.4058	20.4887	19.9368	19.9858	19.9296	NaN	NaN	NaN	19.7091	20.2423	20.6015	20.2424	20.6005
IER3IP1	Immediate early response 3-interacting protein 1				0.55924	0.663611				1.71186	-0.52527	-0.860293	-0.150867	-0.175426		-	-	-	-	-		2	2	2	40.6	40.6	40.6	7.6079	0.0016935	12.163	41410000	7	A0A1W2PNR9;Q9Y5U9			19.7691	NaN	20.3157	20.181	20.0668	NaN	NaN	NaN	NaN	NaN	20.6634	20.1486	NaN	NaN
IGF2R	Cation-independent mannose-6-phosphate receptor				0.457725	0.724449				1.61972	-0.321311	-1.02825	-0.434625	0.164467		-	-	-	-	-		2	2	2	1.1	1.1	1.1	274.37	0.0016906	12.152	24097000	4	P11717			NaN	20.3896	20.0935	19.9461	18.9405	19.2492	NaN	NaN	NaN	NaN	19.6032	NaN	NaN	NaN
IGHA1	Ig alpha-1 chain C region				0.511863	0.64779				0.451004	-0.917522	1.53807	-0.449248	-0.622304		-	-	-	-	-		8	8	8	37.2	37.2	37.2	42.848	0	123.83	253930000	33	A0A286YEY1;P01876			20.055	20.2167	21.5484	19.7213	18.4353	19.3951	18.928	18.9147	26.0584	26.202	18.6878	18.738	19.8261	21.4861
IGHG1	Ig gamma-1 chain C region				0.59613	0.611351				1.43109	0.555902	-0.875558	-0.91538	-0.196052		-	-	-	-	-		9	9	5	42.1	42.1	26.7	36.105	0	90.863	594510000	59	P01857;A0A0A0MS08;A0A0A0MS07			23.0871	24.0056	23.6333	23.2425	21.9867	22.1112	20.9023	20.078	26.1512	26.2882	22.8228	22.1843	19.9987	21.684
IGHG2	Ig gamma-2 chain C region				0.378515	0.734439				0.995877	1.04447	-0.426239	-0.341786	-1.27232		-	-	-	-	-		5	3	1	15.9	10.6	4.1	43.805	0	14.116	48964000	7	A0A286YEY4;P01859			20.0577	20.6259	19.7766	19.9638	NaN	NaN	NaN	NaN	23.2244	23.116	19.8183	19.9965	NaN	NaN
IGKC	Ig kappa chain C region				0.261073	0.805092				1.22726	-0.350696	0.849152	-0.579371	-1.14635		-	-	-	-	-		5	5	5	79.4	79.4	79.4	11.765	0	57.359	340130000	28	P01834			22.1876	23.2249	21.0955	21.9458	21.4639	22.1452	21.3974	21.2733	25.8862	25.9144	21.4865	21.6534	21.7752	22.088
IGLL5;IGLC1;IGLC6	Ig lambda-1 chain C regions;Immunoglobulin lambda-like polypeptide 5;Ig lambda-6 chain C region				2.57057	0.104029				1.27068	0.759136	-0.532666	-1.19837	-0.298781		-	-	-	-	-		3	3	3	47.2	47.2	47.2	11.265	0	20.616	76525000	13	P0DOY3;P0DOY2;A0A0B4J231;P0CG04;B9A064;P0CF74			21.3956	21.4781	20.5867	20.6806	21.1699	21.1807	NaN	NaN	23.9271	24.18	19.9489	21.0104	NaN	NaN
IKBIP	Inhibitor of nuclear factor kappa-B kinase-interacting protein				0.555089	0.711123				1.54932	-0.524594	-0.000225456	0.12004	-1.14455		-	-	-	-	-		3	3	3	9	9	9	43.083	0	19.484	20043000	3	Q70UQ0-4;Q70UQ0			NaN	19.2967	19.3402	19.2923	19.2378	19.3704	NaN	NaN	NaN	NaN	19.2412	19.2973	NaN	NaN
ILF2	Interleukin enhancer-binding factor 2				2.53048	0.212438				1.74322	-0.269075	-0.821396	-0.303567	-0.349185		-	-	-	-	-		9	9	9	32.7	32.7	32.7	38.91	0	120.07	823950000	172	B4DY09;Q12905			23.1456	22.9326	23.6296	23.6302	23.4539	23.5523	22.9086	22.4698	22.3575	22.4912	24.0417	23.6152	22.3317	22.6272
ILF3	Interleukin enhancer-binding factor 3				0.832592	0.513138				0.379318	0.0633831	-1.71242	0.396481	0.873233		-	-	-	-	-		15	15	15	18.8	18.8	18.8	95.807	0	129.1	459660000	86	Q12906-7;Q12906-6;Q12906;Q12906-3;Q12906-2;Q12906-4;Q12906-5			20.7084	20.6993	22.512	22.0806	22.1071	20.5389	20.108	20.2321	21.9656	NaN	21.9705	21.9548	NaN	NaN
ILVBL	Acetolactate synthase-like protein				0.570081	0.628519				0.855196	-0.598153	-0.588549	-0.954406	1.28591		-	-	-	-	-		4	4	4	10.6	10.6	10.6	67.867	0	27.252	87032000	15	A1L0T0;E9PJS0;M0R026;M0R1B5;E9PL44			20.2004	NaN	21.1181	20.6123	19.9287	20.824	NaN	NaN	NaN	NaN	20.5703	21.1522	NaN	NaN
IMPDH2	Inosine-5-monophosphate dehydrogenase 2			+	11.6787	0		competitor_beads; competitor_con-1; competitor_noUV; PALP1_beads; PALP1_con-1; PALP1_noUV		0.84281	1.31323	-0.804754	-0.722954	-0.628333		7.74769	9.66864	-9.66864	-9.07124	-9.20459		14	14	13	32.3	32.3	30.6	50.957	0	250.25	1019200000	130	H0Y4R1;P12268			20.5828	21.4712	21.5974	21.7031	20.6453	20.0641	21.9228	22.2911	21.5051	20.8776	22.0507	21.9515	NaN	NaN
IPO11	Importin-11				0.26953	0.874333				0.951771	-0.524746	-1.09221	1.17063	-0.50545		-	-	-	-	-		3	3	3	3.7	3.7	3.7	99.707	0	18.778	51422000	14	F8WDV0;Q9UI26;Q9UI26-2			19.8153	19.9934	20.5406	20.1058	19.4897	19.9589	19.534	19.4189	19.5909	19.8299	19.848	20.0111	19.3508	19.8656
IPO4	Importin-4				0.4131	0.711102				-1.70377	-0.0362032	0.506086	0.418808	0.815075		-	-	-	-	-		3	3	3	4.2	4.2	4.2	101.49	0	17.808	92252000	5	H0YN14;Q8TEX9;Q8TEX9-2;H0YLV0;H0YL92			21.4705	NaN	21.0035	NaN	NaN	NaN	20.626	NaN	20.6969	20.2062	20.4265	21.3936	NaN	20.97
IPO5	Importin-5				1.26397	0.424856				0.567455	0.848553	-1.2204	-0.949113	0.753502		-	-	-	-	-		10	10	10	14	14	14	125.54	0	65.406	193590000	35	O00410-3;O00410;H0Y8C6;O00410-2			21.304	21.4618	21.6468	21.4957	21.5058	21.4446	21.5459	21.6966	21.0719	21.2924	21.6877	21.5752	20.7526	21.1637
IPO7	Importin-7				1.2662	0.414767				0.929453	-1.25262	-0.857312	0.850331	0.330152		-	-	-	-	-		6	6	6	7.9	7.9	7.9	119.52	0	49.26	112610000	23	O95373			20.9385	20.8554	20.9312	21.1596	20.5592	21.0591	NaN	NaN	20.1246	19.7704	20.8732	21.2714	20.2129	NaN
IQGAP1	Ras GTPase-activating-like protein IQGAP1				0.426665	0.71111				0.833979	0.369984	-1.55271	0.764236	-0.415492		-	-	-	-	-		11	11	11	8.1	8.1	8.1	189.25	0	70.876	78487000	19	P46940;A0A0J9YXZ5			NaN	20.4804	20.4912	20.9685	20.5755	NaN	NaN	20.3744	20.0251	20.0787	20.4608	NaN	NaN	NaN
IRS4	Insulin receptor substrate 4				1.06029	0.450141				1.15694	-0.952572	-1.13992	0.375496	0.560059		-	-	-	-	-		27	27	27	31.5	31.5	31.5	133.77	0	301.33	2841900000	302	O14654			25.8329	26.0257	27.1424	26.4756	26.2509	26.5634	23.7502	23.1969	23.5853	25.1908	26.3757	26.8398	24.2043	24.4005
ITGB1	Integrin beta-1				1.15651	0.436634				0.487696	-0.778444	-1.33362	0.982978	0.641393		-	-	-	-	-		6	6	6	10.7	10.7	10.7	88.414	0	36.11	162100000	13	P05556;P05556-2;P05556-5;P05556-4;P05556-3			20.9711	21.0511	21.4668	21.7938	21.3458	21.4069	20.7243	21.0126	20.6875	21.073	21.8308	21.946	21.2333	NaN
JAGN1	Protein jagunal homolog 1				0.77793	0.532131				1.72053	-0.315035	-0.864771	-0.117832	-0.422888		-	-	-	-	-		2	2	2	13.1	13.1	13.1	21.125	0	16.379	77227000	22	Q8N5M9			NaN	NaN	21.4273	21.5345	21.2987	21.3064	NaN	NaN	NaN	NaN	21.0303	21.2	NaN	NaN
JUP	Junction plakoglobin				0.9508	0.449612				0.994419	0.907982	-0.666166	-1.31768	0.0814488		-	-	-	-	-		30	30	30	49.1	49.1	49.1	81.744	0	323.31	3546400000	386	P14923			22.8225	22.791	22.1931	22.4282	24.025	23.6302	21.4544	NaN	25.0822	25.276	23.112	22.2321	NaN	19.4845
KARS	Lysine--tRNA ligase				2.36078	0.142447				1.70348	0.0953645	-0.644395	-0.516305	-0.638149		-	-	-	-	-		11	11	11	26.5	26.5	26.5	68.047	0	84.893	197250000	51	Q15046;Q15046-2;H3BVA8			21.2254	NaN	NaN	21.3504	21.8496	22.0593	NaN	NaN	NaN	NaN	21.2313	20.929	NaN	NaN
KDELR1	ER lumen protein-retaining receptor 1;ER lumen protein-retaining receptor				1.81063	0.260245				0.169203	0.0784652	-1.70396	0.754126	0.702165		-	-	-	-	-		3	2	2	19.8	14.6	14.6	24.542	0	36.943	146970000	20	P24390;M0R1Y2;P24390-2			21.924	22.7188	21.8926	21.817	22.1117	22.2561	22.8272	21.6737	21.9017	21.8437	21.9466	22.1548	NaN	NaN
KDELR2	ER lumen protein-retaining receptor 2				1.62912	0.307062				0.68858	-0.954317	-1.09758	0.19118	1.17214		-	-	-	-	-		4	4	3	24.5	24.5	19.3	24.422	0	25.017	97475000	15	P33947;P33947-2			19.4164	20.8937	21.2411	20.5602	21.287	21.736	19.4892	19.8679	19.7681	20.2857	21.6066	22.5272	20.5975	20.4406
KHDRBS1	KH domain-containing, RNA-binding, signal transduction-associated protein 1				3.1789	0.0855868				1.73693	-0.227136	-0.78937	-0.203922	-0.516507		-	-	-	-	-		3	3	3	8.6	8.6	8.6	48.227	0	21.517	141250000	18	Q07666;Q07666-2;Q07666-3			19.7913	20.3472	20.2627	20.4578	19.9441	NaN	NaN	NaN	NaN	NaN	20.0739	19.9323	NaN	NaN
KHSRP	Far upstream element-binding protein 2				2.00771	0.23254				1.56234	0.437544	-0.767512	-0.714155	-0.518219		-	-	-	-	-		12	12	12	26.4	26.4	26.4	73.027	0	136.41	375920000	127	A0A087WTP3;Q92945;M0R0I5			18.1676	20.3332	20.5834	20.7899	20.0439	20.4097	18.7108	NaN	NaN	20.1165	20.9295	20.9649	NaN	NaN
KIAA0368;ECM29	Proteasome-associated protein ECM29 homolog				1.32709	0.45948				0.610476	-1.49888	-0.513766	0.959621	0.442548		-	-	-	-	-		14	14	14	10.7	10.7	10.7	223.69	0	95.488	264770000	47	J3KN16;Q5VYK3			22.14	22.3044	23.1728	23.0198	22.2789	22.1914	21.3372	21.6972	21.3704	21.2755	22.3744	22.1707	21.3703	22.3288
KIAA1524	Protein CIP2A				0.220264	0.830201				0.149829	-1.56213	0.738898	-0.281602	0.955004		-	-	-	-	-		10	10	10	13	13	13	102.28	0	65.259	1053900000	32	A0A087X211;Q8TCG1;Q8TCG1-2			25.5058	24.7877	24.5956	23.8843	23.9727	24.082	24.3888	24.1267	22.8317	22.8293	23.817	23.8899	26.9366	26.9008
KIF5B	Kinesin-1 heavy chain				0.950042	0.533923				-0.803422	-0.696256	-0.529704	1.52945	0.499928		-	-	-	-	-		17	17	17	23.8	23.8	23.8	109.68	0	125.83	123540000	40	P33176			19.2116	NaN	18.4065	18.9383	18.3668	18.3735	NaN	19.9135	NaN	NaN	18.1632	18.2398	NaN	NaN
KPNA2	Importin subunit alpha-1				0.615364	0.662425				1.08025	0.833772	0.0644415	-1.28635	-0.692118		-	-	-	-	-		10	10	10	23.8	23.8	23.8	57.861	0	132.97	211980000	62	P52292;J3QLL0;J3KS65			19.341	18.4057	20.3211	19.5374	19.3989	19.616	19.3318	19.3689	NaN	NaN	19.7662	19.7858	NaN	NaN
KPNB1	Importin subunit beta-1				1.199	0.415632				0.78375	0.652195	-1.70677	0.208366	0.0624586		-	-	-	-	-		15	15	15	23.6	23.6	23.6	97.169	0	308.38	990040000	171	Q14974;Q14974-2;J3KTM9			22.7749	23.0052	23.277	23.1668	22.4729	22.4921	21.603	23.0364	22.7367	23.7683	22.1809	22.8153	20.4644	20.9984
KRT19					0.744418	0.592533				-1.44196	-0.539618	1.12096	0.466916	0.393697		-	-	-	-	-		7	2	2	17.7	6.1	6.1	20.186	0	13.367	143000000	29	K7EMS3			NaN	NaN	17.7329	NaN	NaN	18.193	19.7887	NaN	18.9364	19.0612	NaN	18.3836	19.7085	NaN
KRT6B	Keratin, type II cytoskeletal 6B				1.48696	0.308528				0.925547	0.401075	-1.15786	-0.986492	0.817733		-	-	-	-	-		60	4	4	68.6	5.7	5.7	60.066	0	146.18	439580000	24	P04259			22.2111	22.1408	NaN	NaN	21.7112	21.8605	20.3645	NaN	21.8188	20.7909	21.1009	21.0432	NaN	NaN
KTN1	Kinectin				0.420621	0.760931				1.54545	-0.29477	-0.833396	0.400897	-0.818183		-	-	-	-	-		3	3	3	2.8	2.8	2.8	149.61	0	17.326	28214000	6	Q86UP2-2;Q86UP2-3;Q86UP2-4;Q86UP2;G3V4Y7			NaN	NaN	16.6575	19.1947	19.4779	19.6594	NaN	NaN	NaN	NaN	NaN	NaN	NaN	NaN
LAMP1	Lysosome-associated membrane glycoprotein 1				0.863173	0.536842				0.746638	-1.54755	-0.116507	-0.0950019	1.01243		-	-	-	-	-		3	3	3	8.6	8.6	8.6	44.882	0	35.33	224530000	40	P11279;P11279-2			19.7866	21.0089	21.6327	21.6582	21.589	21.0234	20.937	20.7508	NaN	18.6515	21.2064	21.9582	20.958	20.994
LARS	Leucine--tRNA ligase, cytoplasmic				2.23019	0.163588				1.53802	0.464556	-0.45822	-0.862205	-0.682149		-	-	-	-	-		22	22	22	25.7	25.7	25.7	134.46	0	229.81	550450000	137	Q9P2J5;Q9P2J5-2;Q9P2J5-3			19.4739	19.7654	21.7958	21.3669	20.536	21.4627	NaN	NaN	NaN	22.4044	20.8814	20.3941	NaN	NaN
LBR	Lamin-B receptor				2.06231	0.193646				1.38514	0.0360865	-0.886661	0.491354	-1.02592		-	-	-	-	-		4	4	4	8.1	8.1	8.1	70.702	0	59.609	123010000	40	Q14739			21.2384	21.0407	22.0865	22.3099	21.8408	22.2791	NaN	NaN	19.3681	21.722	21.2205	20.8765	NaN	NaN
LCN1	Lipocalin-1				2.05935	0.183006				-1.11783	-1.03017	1.0271	0.505432	0.615475		-	-	-	-	-		3	3	3	17	17	17	19.25	0	31.043	350330000	78	P31025			20.9875	21.5291	NaN	17.6601	20.3637	NaN	NaN	NaN	23.4133	23.3108	NaN	NaN	22.9007	23.1242
LDHA	L-lactate dehydrogenase A chain			+	23.0846	0	LDHA	competitor_beads; competitor_con-1; competitor_noUV; PALP1_beads; PALP1_competitor; PALP1_con-1; PALP1_noUV		1.26894	0.899526	-0.678079	-0.816645	-0.673746		11.7573	11.7573	-11.7573	-11.7573	-11.7573		19	17	17	50	44.6	44.6	36.688	0	323.31	5181400000	243	P00338;P00338-3;P00338-5;P00338-4;P00338-2;F5GXY2			27.5837	26.1244	28.1192	27.2402	27.7053	27.8321	24.8981	26.275	25.3947	25.744	26.132	25.9577	18.0716	18.23
LDHB	L-lactate dehydrogenase B chain;L-lactate dehydrogenase			+	16.3459	0		competitor_beads; competitor_con-1; competitor_noUV; PALP1_beads; PALP1_con-1; PALP1_noUV; noUV_con-1		1.25155	0.897401	-0.486066	-0.900141	-0.762744		11.7558	11.6972	-11.6656	-11.7558	-11.753		19	19	17	56.6	56.6	51.2	36.638	0	323.31	13492000000	373	P07195;A8MW50;C9J7H8			28.4604	28.0468	27.4649	28.1034	28.6108	28.4818	27.058	26.8269	26.3321	26.5769	26.4415	26.0072	18.5597	20.6084
LETM1	LETM1 and EF-hand domain-containing protein 1, mitochondrial				0.312917	0.845341				0.882301	-0.658285	-1.42644	0.477604	0.724821		-	-	-	-	-		10	10	10	19.8	19.8	19.8	83.353	0	90.403	496600000	117	O95202			22.6927	23.0801	23.2836	23.5525	22.9111	23.1669	22.5482	22.4149	22.7621	22.4701	23.1033	23.1166	22.2531	22.5903
LMAN1	Protein ERGIC-53				1.34356	0.365355				1.05175	-0.883754	-1.21581	0.316968	0.730843		-	-	-	-	-		10	10	10	26.9	26.9	26.9	57.548	0	84.979	439540000	63	P49257			23.2038	22.49	23.44	23.3687	23.2799	23.1288	22.3888	21.9839	22.1582	21.8085	22.8882	23.1993	NaN	22.2055
LMAN2	Vesicular integral-membrane protein VIP36				1.20887	0.438166				0.758616	0.77053	-1.45285	-0.636938	0.560643		-	-	-	-	-		4	4	4	15.2	15.2	15.2	40.228	0	28.032	181970000	29	Q12907;D6RIU4;D6RBV2;D6RDX1			21.2057	21.2816	21.6273	21.6223	21.5444	22.2691	21.5016	22.1495	21.0592	21.202	21.8845	21.6754	20.3976	21.2887
LMNA	Prelamin-A/C;Lamin-A/C				0.453062	0.712246				0.650273	0.762756	-0.618397	0.674415	-1.46905		-	-	-	-	-		2	2	2	5.3	5.3	5.3	55.637	0.0016543	11.895	17298000	10	Q3BDU5;Q5TCI8;P02545-5;P02545-2;P02545-4;P02545-6;P02545-3;P02545;H0YAB0			18.4755	20.4616	19.2665	18.9949	19.2964	19.6208	NaN	21.0443	19.1652	19.8119	19.5242	NaN	NaN	NaN
LNP	Protein lunapark				1.56717	0.420545				1.62316	0.0325098	-0.34181	-1.09531	-0.218546		-	-	-	-	-		2	2	2	12.5	12.5	12.5	33	0	16.222	12444000	5	Q9C0E8-3;Q9C0E8-2;Q9C0E8;Q9C0E8-4			18.608	NaN	19.5551	18.9443	18.9733	19.1039	NaN	NaN	NaN	NaN	18.9882	18.9249	NaN	NaN
LNPEP	Leucyl-cystinyl aminopeptidase;Leucyl-cystinyl aminopeptidase, pregnancy serum form				0.239284	0.872558				-0.323431	-1.5132	0.302082	1.17773	0.356814		-	-	-	-	-		2	2	2	2.4	2.4	2.4	115.06	0	12.678	7998700	1	Q9UIQ6-3;Q9UIQ6-2;Q9UIQ6			NaN	NaN	19.208	18.7023	18.5256	NaN	NaN	NaN	18.298	NaN	NaN	NaN	NaN	NaN
LPCAT1	Lysophosphatidylcholine acyltransferase 1				0.66082	0.597401				1.56038	0.0459382	-1.12573	-0.540571	0.0599817		-	-	-	-	-		4	4	4	10.9	10.9	10.9	59.151	0	27.364	51350000	15	Q8NF37;A0A0G2JQ62;A0A0G2JRI7			19.4314	19.4979	19.9614	20.4316	20.5252	20.4906	NaN	NaN	NaN	NaN	20.3004	20.393	NaN	NaN
LRPPRC	Leucine-rich PPR motif-containing protein, mitochondrial				1.47973	0.327737				1.09954	0.979871	-1.20179	-0.411777	-0.465842		-	-	-	-	-		30	30	30	28.1	28.1	28.1	157.9	0	309.68	627320000	180	P42704			21.2768	20.3878	22.6045	22.5625	22.0248	21.9638	22.1151	22.3563	NaN	19.061	21.9656	21.7151	19.4517	NaN
LRRC59	Leucine-rich repeat-containing protein 59				0.955	0.575164				1.23442	-0.607601	-1.35651	0.383433	0.346261		-	-	-	-	-		8	8	8	39.7	39.7	39.7	34.93	0	138.09	1782200000	171	Q96AG4			25.2518	25.2777	25.7147	25.7018	25.8486	25.9354	24.5636	24.5406	24.8575	24.8953	25.8531	25.8881	24.4269	24.6495
LTF	Lactotransferrin;Lactoferricin-H;Kaliocin-1;Lactoferroxin-A;Lactoferroxin-B;Lactoferroxin-C				1.07124	0.42103				0.851992	0.960601	-0.519838	-1.43553	0.142772		-	-	-	-	-		29	29	27	57.2	57.2	54.2	76.625	0	323.31	1066200000	107	E7EQB2;E7ER44;P02788;P02788-2			22.3278	21.9766	19.7435	21.0086	22.5919	22.033	20.7157	20.5344	28.298	28.2867	22.3664	21.809	20.9305	20.8435
LUC7L2	Putative RNA-binding protein Luc7-like 2				1.62272	0.386717				1.29917	0.1386	0.0645489	-1.51283	0.010515		-	-	-	-	-		2	2	2	6.6	6.6	6.6	54.223	0	26.726	28192000	15	Q96HJ9-2;A0A0A6YYJ8;Q9Y383-3;Q9Y383-2;Q9Y383			NaN	NaN	19.0022	18.6036	18.6134	19.0123	NaN	NaN	NaN	NaN	18.7039	18.936	NaN	NaN
LYZ	Lysozyme C;Lysozyme				1.28853	0.427415				-0.893457	-0.289581	1.58309	-0.71563	0.315582		-	-	-	-	-		2	2	2	27	27	27	16.537	0	88.907	545320000	76	P61626;F8VV32;A0A0B4J259			22.7493	22.8153	21.5955	21.8358	22.9234	22.8091	23.2004	22.7484	24.51	24.3888	22.6598	22.7225	23.4741	23.6856
M6PR	Cation-dependent mannose-6-phosphate receptor				0.26966	0.829625				0.564018	-1.66596	0.494513	0.792296	-0.184865		-	-	-	-	-		2	2	2	11.6	11.6	11.6	30.993	0	15.891	72908000	13	P20645;F5GXE0;H0YGE9;F5GXU0;H0YGT2;F5H883;F5GX30			19.9155	20.054	20.1827	20.1034	20.1847	20.0985	19.4577	19.7534	19.6626	NaN	20.4916	20.8959	20.1757	20.0497
MAGED2	Melanoma-associated antigen D2				0.110329	0.918689				0.160536	-0.817088	-1.22986	0.857288	1.02912		-	-	-	-	-		1	1	1	2.1	2.1	2.1	55.795	0.0029347	7.3866	36909000	7	Q5H907;Q5H909;Q9UNF1-2;Q9UNF1			20.0477	19.8709	20.7341	20.6954	20.0246	20.5114	NaN	NaN	19.924	19.7333	19.8989	20.4885	20.251	NaN
MAGT1	Magnesium transporter protein 1				0.18761	0.880645				1.6932	-0.340748	-0.940035	-0.361562	-0.0508515		-	-	-	-	-		3	3	3	8.4	8.4	8.4	41.531	0	17.206	21325000	6	A0A087WU53;Q9H0U3			NaN	NaN	20.1728	19.896	20.1597	19.3735	NaN	NaN	NaN	18.9676	19.3613	19.7642	NaN	NaN
MARCH5	E3 ubiquitin-protein ligase MARCH5				1.11512	0.517962				0.445286	-1.64704	-0.214573	0.566878	0.849454		-	-	-	-	-		1	1	1	5.8	5.8	5.8	31.231	0.0030349	8.6226	25248000	6	Q9NX47			19.1724	18.7737	18.9341	18.5766	19.0747	19.4035	NaN	NaN	18.1339	NaN	19.6099	19.1971	NaN	NaN
MARCKS	Myristoylated alanine-rich C-kinase substrate				0.413225	0.756582				1.25532	0.507774	-0.626946	-1.31903	0.182882		-	-	-	-	-		4	4	4	30.4	30.4	30.4	31.554	0	61.698	61774000	15	P29966			19.0069	NaN	19.4568	NaN	19.2691	19.1311	NaN	NaN	NaN	NaN	19.5899	19.7803	19.3302	NaN
MARS	Methionine--tRNA ligase, cytoplasmic				2.44556	0.118657				1.16641	0.589856	-1.40783	-0.526972	0.178535		-	-	-	-	-		19	19	19	28.2	28.2	28.2	101.11	0	310.45	910070000	173	P56192;P56192-2			22.5759	22.6765	23.6244	22.7614	22.6192	22.6542	20.7989	21.074	20.3135	22.3881	22.4167	22.7335	NaN	NaN
MAVS	Mitochondrial antiviral-signaling protein				0.253659	0.832568				0.882581	-0.535693	-1.49546	0.436327	0.712246		-	-	-	-	-		3	3	3	17	17	17	40.467	0	18.82	36743000	9	Q7Z434-4;Q7Z434			19.1641	NaN	20.1974	20.2024	20.0323	19.462	NaN	NaN	NaN	NaN	19.8468	19.6975	NaN	NaN
MCCC1	Methylcrotonoyl-CoA carboxylase subunit alpha, mitochondrial				1.48286	0.437168				-0.202311	-0.508456	0.659481	-1.25192	1.3032		-	-	-	-	-		10	10	10	18.5	18.5	18.5	80.472	0	125.56	400570000	96	Q96RQ3;E9PHF7;G5E9X5;F5GYT8;E9PG35			22.147	22.5265	21.9968	22.2788	21.9644	22.0365	22.1358	21.6277	21.8165	21.8174	22.7883	22.2389	21.9709	21.9019
MCM5	DNA helicase;DNA replication licensing factor MCM5				0.595605	0.617954				1.48047	0.206133	-0.189774	-1.30044	-0.196384		-	-	-	-	-		5	5	5	9.8	9.8	9.8	77.592	0	32.662	104340000	19	B1AHB1;P33992			22.9747	22.7274	19.3032	NaN	20.2527	NaN	NaN	NaN	NaN	NaN	19.4174	19.8532	20.0072	NaN
MCM7	DNA replication licensing factor MCM7				0.51919	0.653365				1.44509	0.408253	0.0144495	-0.949536	-0.918262		-	-	-	-	-		10	10	10	17.8	17.8	17.8	81.307	0	67.352	122520000	20	P33993;P33993-3;P33993-2			20.8193	20.9517	20.4722	NaN	20.8252	21.0685	NaN	NaN	NaN	21.6195	20.5872	20.5669	NaN	NaN
MDH1	Malate dehydrogenase, cytoplasmic;Malate dehydrogenase				3.01768	0.0913496				1.50963	0.548101	-0.762434	-0.661652	-0.633647		-	-	-	-	-		6	6	6	24.9	24.9	24.9	36.426	0	37.908	56959000	7	P40925;P40925-3;B8ZZ51;B9A041;P40925-2;C9JF79			20.4921	20.815	20.2063	19.7909	20.049	20.1941	NaN	19.4846	20.2515	20.1737	19.4332	NaN	NaN	NaN
MDH2	Malate dehydrogenase, mitochondrial;Malate dehydrogenase			+	6.29976	0.0025	MDH2	competitor_beads; competitor_con-1; PALP1_beads; PALP1_competitor; PALP1_con-1; PALP1_noUV		1.49552	0.498706	-0.316917	-0.90018	-0.777134		6.16348	2.56432	-3.39442	-5.29499	-6.16348		13	13	13	50.9	50.9	50.9	35.503	0	253.2	1060600000	143	P40926;P40926-2;G3XAL0			25.5277	25.9232	25.4549	25.0078	24.5479	24.3631	23.1669	22.8899	22.2139	22.3746	21.0739	21.0226	19.1915	NaN
ME2	NAD-dependent malic enzyme, mitochondrial				0.517191	0.703132				1.56288	-0.157533	-1.21708	-0.223696	0.0354233		-	-	-	-	-		3	3	3	6.2	6.2	6.2	59.897	0	27.37	31006000	6	A0A1W2PR68;A0A1W2PQT3;A0A1W2PPH1;A0A1W2PQH3;A0A1W2PQY8;P23368;A0A1W2PQ37;A0A1W2PQF8;P23368-2			NaN	19.566	19.2351	19.2989	18.9426	NaN	NaN	NaN	19.6995	NaN	NaN	NaN	NaN	NaN
MGST3	Microsomal glutathione S-transferase 3				0.596226	0.622897				1.72501	-0.0505182	-0.679696	-0.677683	-0.317109		-	-	-	-	-		2	2	2	17.8	17.8	17.8	16.516	0	18.796	40300000	21	O14880;Q5VV89;Q5VV87			20.6518	20.3902	20.4388	20.8947	NaN	NaN	NaN	NaN	NaN	NaN	20.8673	20.9564	NaN	NaN
MIF	Macrophage migration inhibitory factor				4.16401	0.0210149				0.93484	0.961681	-1.18291	0.166334	-0.87995		-	-	-	-	-		2	2	2	17.4	17.4	17.4	12.476	0	13.4	214140000	25	P14174			NaN	23.5797	22.764	23.1079	22.5066	22.2444	23.0739	22.7977	NaN	22.5941	22.911	22.3821	NaN	NaN
MLEC	Malectin				3.48132	0.0589126				0.567907	0.213296	-1.75751	0.305724	0.670582		-	-	-	-	-		4	4	4	41.8	41.8	41.8	16.729	0	41.739	131780000	49	F5H1S8;Q14165;F5GX14;H0YG07			21.4859	21.4786	20.804	21.0221	21.0591	21.1009	20.4862	19.9529	20.6912	21.0274	21.1085	20.8451	NaN	NaN
MMGT1	Membrane magnesium transporter 1				1.79366	0.281299				0.873499	-0.0924999	-1.52613	-0.185009	0.930136		-	-	-	-	-		2	2	2	26.7	26.7	26.7	14.686	0	15.465	77175000	14	Q8N4V1;Q8N4V1-2			20.6335	20.568	20.784	20.6026	20.8652	20.6861	NaN	NaN	19.7027	20.2269	20.9471	20.8814	NaN	NaN
MOGS	Mannosyl-oligosaccharide glucosidase				0.644581	0.631534				-0.341885	-1.39126	-0.206169	0.858863	1.08045		-	-	-	-	-		9	9	9	19.6	19.6	19.6	80.702	0	79.427	264330000	36	Q13724-2;Q13724;C9J8D4			22.1436	22.1203	22.7608	22.5419	21.8988	22.2888	22.1216	21.9227	21.8876	21.7804	22.1904	22.4231	22.2734	22.2092
MPC2	Mitochondrial pyruvate carrier 2				1.82551	0.273756				0.503097	0.14623	-1.76217	0.579627	0.533212		-	-	-	-	-		1	1	1	11.4	11.4	11.4	11.681	0.0048176	6.5955	37956000	2	Q5R3B4;O95563			20.4434	21.0673	20.7284	20.5441	20.9188	20.7984	20.0378	20.3834	20.2533	20.4772	20.4564	20.8338	NaN	NaN
MPDU1	Mannose-P-dolichol utilization defect 1 protein				3.30559	0.0641121				0.427766	-0.468895	-1.5258	0.927418	0.639513		-	-	-	-	-		3	3	3	33.7	33.7	33.7	10.978	0	17.612	58904000	12	J3QS48;I3L295;J3KT75;J3QW43;J3QRD5;O75352-2;O75352;J3KSI4;I3L1D2;I3L4E0;J3KTK8;J3QQZ4			20.6797	21.2673	20.4151	20.6392	20.4672	20.7001	NaN	19.5242	20.1323	NaN	20.0292	20.3617	NaN	NaN
MPP6	MAGUK p55 subfamily member 6				0.972523	0.505991				1.76525	-0.200105	-0.547835	-0.623217	-0.394096		-	-	-	-	-		8	8	8	20.6	20.6	20.6	48.757	0	53.034	99450000	22	B8ZZG1;Q9NZW5;C9J4Q3			18.4895	19.7375	20.0263	19.7474	NaN	19.7172	NaN	NaN	NaN	NaN	NaN	19.0014	NaN	NaN
MSH2	DNA mismatch repair protein Msh2				2.41117	0.195709				1.28003	-0.945654	-0.617827	-0.581248	0.8647		-	-	-	-	-		11	11	11	13.6	13.6	13.6	104.74	0	82.02	93543000	29	P43246;E9PHA6;P43246-2			19.9007	19.0737	20.0383	19.6712	NaN	19.2795	NaN	NaN	NaN	NaN	18.8408	19.1237	NaN	NaN
MSH6	DNA mismatch repair protein Msh6				3.08217	0.0822185				0.782245	-1.28256	-0.865539	0.857849	0.508006		-	-	-	-	-		19	19	19	19	19	19	152.78	0	127.08	240150000	53	P52701;P52701-3;P52701-4;P52701-2;A0A087WWJ1			21.3802	20.9345	23.4353	22.1176	21.621	21.9405	19.5969	19.038	19.8844	19.3204	21.0821	21.2341	19.9924	20.3129
MSMO1	Methylsterol monooxygenase 1				1.39056	0.39053				0.708883	-1.11128	-1.06825	0.593893	0.876748		-	-	-	-	-		1	1	1	8.6	8.6	8.6	19.47	0	61.844	71031000	21	Q15800-2;Q15800			20.2792	20.0364	19.9508	19.9102	19.9606	19.9469	NaN	NaN	NaN	19.9251	19.6082	19.5137	NaN	NaN
MTA2	Metastasis-associated protein MTA2				0.850545	0.517305				1.04045	-0.0915863	-0.502462	0.907496	-1.3539		-	-	-	-	-		7	7	7	14.4	14.4	14.4	75.022	0	59.515	161910000	26	O94776			20.7467	20.5025	20.8528	21.3993	20.7104	20.6251	NaN	20.5352	19.4574	18.3836	20.7335	20.9813	21.1703	21.0696
MTAP	S-methyl-5-thioadenosine phosphorylase;Purine nucleoside phosphorylase			+	11.4715	0		competitor_beads; competitor_con-1; competitor_noUV; PALP1_beads; PALP1_con-1; PALP1_noUV		1.2231	0.950474	-0.849492	-0.627346	-0.696732		9.01387	8.59611	-9.01387	-8.16651	-8.21738		6	6	6	31	31	31	33.186	0	111.68	194420000	59	B4DUC8;Q13126-4;Q13126;Q13126-3;Q13126-2;J3QSB7;Q13126-7;Q13126-6;Q13126-5;F2Z2F3			22.2526	22.3792	21.9503	21.6472	21.7257	21.8347	23.0828	22.6246	20.9773	21.2918	21.2122	21.4505	NaN	NaN
MT-ATP6	ATP synthase subunit a				2.36158	0.12727				1.4474	-0.905893	-0.985242	0.134554	0.309184		-	-	-	-	-		2	2	2	7.1	7.1	7.1	24.817	0	40.965	93842000	14	P00846			21.4609	21.8508	22.2336	22.0044	NaN	22.0903	NaN	NaN	NaN	NaN	NaN	18.0151	NaN	NaN
MTCH2	Mitochondrial carrier homolog 2				2.42674	0.140291				0.998076	0.799714	-0.871442	0.303583	-1.22993		-	-	-	-	-		3	3	3	13.7	13.7	13.7	28.549	0	18.966	107720000	21	E9PIE4;Q9Y6C9			20.5654	20.6177	21.5272	21.8099	20.693	20.9364	NaN	20.4492	20.4868	20.9095	20.8693	20.7167	NaN	NaN
MT-CO2	Cytochrome c oxidase subunit 2				1.15621	0.435233				1.23978	0.515477	-1.07785	-0.973534	0.296125		-	-	-	-	-		2	2	2	11.5	11.5	11.5	25.565	0	13.499	205240000	29	P00403			22.1148	21.8067	22.2804	22.4233	22.1419	22.0967	21.7203	21.6356	22.2026	21.688	22.1798	22.2783	21.4078	21.7078
MTHFD1	C-1-tetrahydrofolate synthase, cytoplasmic;Methylenetetrahydrofolate dehydrogenase;Methenyltetrahydrofolate cyclohydrolase;Formyltetrahydrofolate synthetase;C-1-tetrahydrofolate synthase, cytoplasmic, N-terminally processed				1.95148	0.292182				0.453258	1.32098	-1.38807	-0.0377596	-0.348407		-	-	-	-	-		36	36	36	41.6	41.6	41.6	101.56	0	323.31	3394100000	515	P11586;F5H2F4			24.7993	24.9622	25.1581	25.0974	24.8632	24.9939	25.0887	25.0374	25.2915	25.4882	25.9793	25.9799	24.0352	24.1733
MYBBP1A	Myb-binding protein 1A				1.30231	0.385852				1.26631	-0.540473	-1.37289	0.25222	0.39483		-	-	-	-	-		7	7	7	7	7	7	140.13	0	46.105	85918000	18	I3L1L3;Q9BQG0;Q9BQG0-2			21.2591	20.4338	21.2999	21.6351	21.4388	21.4313	NaN	NaN	NaN	19.9904	21.053	21.3999	NaN	NaN
MYH10	Myosin-10				2.2474	0.181558				1.76019	-0.432586	-0.53121	-0.638303	-0.158088		-	-	-	-	-		35	30	26	23	20.5	18.6	229	0	299.93	377940000	112	P35580;P35580-3;P35580-5;P35580-2;P35580-4			19.4138	19.2359	20.7605	21.1418	20.591	20.0943	NaN	NaN	17.3131	17.9445	19.3298	19.4979	NaN	NaN
MYH14	Myosin-14				0.835206	0.519557				1.55638	0.425882	-0.873071	-0.65179	-0.457402		-	-	-	-	-		8	2	2	4.2	1.3	1.3	227.87	0.0016038	11.442	36083000	4	Q7Z406;Q7Z406-6;Q7Z406-2;Q7Z406-5;Q7Z406-4;M0QY43			20.9227	NaN	20.8421	20.9827	20.6685	NaN	NaN	NaN	20.782	NaN	20.5637	20.6459	21.6152	NaN
MYH9	Myosin-9			+	12.2241	0		competitor_beads; competitor_con-1; competitor_noUV; PALP1_beads; PALP1_con-1; PALP1_noUV		1.305	0.826032	-0.451393	-0.82774	-0.8519		10.5341	8.329	-8.73952	-10.2037	-10.5341		49	49	41	30.4	30.4	26	226.53	0	323.31	2085200000	464	P35579;P35579-2			24.3613	22.9188	24.9898	24.4452	24.2561	23.0578	21.5365	21.4233	23.4065	22.4418	23.7014	23.5846	19.3848	19.1532
NAGK	N-acetyl-D-glucosamine kinase			+	5.16208	0.00957143	NAGK	PALP1_beads; PALP1_competitor; PALP1_con-1; PALP1_noUV		1.65041	0.234074	-0.777533	-0.598918	-0.508033		4.67558	-1.51413	-4.5766	-4.67558	-3.55896		6	6	6	24.4	24.4	24.4	37.375	0	39.588	95238000	21	Q9UJ70;Q9UJ70-2;C9JEV6;H7C3G9;H7C286			21.9661	22.2037	21.4442	21.4143	21.3759	21.6317	21.4869	21.881	NaN	NaN	19.579	19.5821	NaN	NaN
NAMPT	Nicotinamide phosphoribosyltransferase				0.733987	0.604331				0.784896	-1.22785	1.21805	-0.172711	-0.602383		-	-	-	-	-		9	9	9	24	24	24	55.52	0	58.504	255290000	37	P43490;A0A0C4DFS8			20.8923	20.6416	21.7651	22.0128	21.0847	21.4569	20.0935	20.552	20.7115	19.9416	21.0863	21.2476	21.6277	21.1889
NCAPD2	Condensin complex subunit 1				1.14879	0.436162				0.67739	0.837669	-1.6693	0.220272	-0.066028		-	-	-	-	-		15	15	15	12.4	12.4	12.4	157.18	0	100.33	148120000	37	Q15021;E7EN77			20.8532	20.7863	21.9446	21.8059	20.8944	20.7357	21.0031	20.857	19.9187	19.9409	21.38	21.5576	21.2529	NaN
NCL	Nucleolin				3.72935	0.0417143				1.54625	0.459433	-0.680314	-0.494036	-0.831337		-	-	-	-	-		14	14	14	22.3	22.3	22.3	76.613	0	226.26	806170000	128	P19338;H7BY16			19.3876	19.3544	21.1743	21.4899	20.5632	20.7673	18.4134	18.3011	NaN	20.4612	21.1049	21.0609	NaN	NaN
NCLN	Nicalin				1.08202	0.436668				0.580563	0.188168	-1.75901	0.348324	0.641952		-	-	-	-	-		9	9	9	25.4	25.4	25.4	54.873	0	79.572	124510000	38	K7EMW4;Q969V3-2;Q969V3;K7ENM2			21.015	NaN	19.9883	21.1116	20.9537	21.209	NaN	NaN	20.1868	20.8649	21.3102	21.457	NaN	NaN
NCSTN	Nicastrin				1.67623	0.321552				1.17204	0.79567	-1.00731	0.0284068	-0.988813		-	-	-	-	-		2	2	2	2.5	2.5	2.5	78.41	0.0016764	12.051	53886000	17	Q92542;Q92542-2;H0Y6T7			19.8965	19.7409	19.784	19.4704	19.9125	19.7742	19.4426	19.9553	19.5545	NaN	20.2674	NaN	NaN	19.3649
NDUFA4	Cytochrome c oxidase subunit NDUFA4				0.724827	0.57572				0.452	-0.156179	-1.66447	0.505089	0.863559		-	-	-	-	-		2	2	2	27.2	27.2	27.2	9.3697	0	16.251	125860000	20	O00483			NaN	NaN	21.1727	21.1951	21.5545	21.4124	20.6542	20.9533	19.701	20.562	21.3494	21.5097	NaN	20.7569
NDUFA6	NADH dehydrogenase [ubiquinone] 1 alpha subcomplex subunit 6				0.96437	0.449754				0.605294	-1.16399	-0.690403	-0.090278	1.33938		-	-	-	-	-		4	4	4	22.7	22.7	22.7	17.871	0	30.93	159400000	13	P56556;A0A0C4DGS0;R4GN43			NaN	NaN	21.1428	21.3668	21.7718	21.8605	NaN	NaN	NaN	NaN	NaN	NaN	NaN	NaN
NIPSNAP3A	Protein NipSnap homolog 3A			+	9.33246	0		competitor_beads; competitor_con-1; competitor_noUV; PALP1_beads; PALP1_con-1; PALP1_noUV		1.15804	0.996153	-0.999962	-0.560132	-0.594098		7.76095	7.0655	-7.76095	-5.46546	-6.57441		6	6	6	28.7	28.7	28.7	28.466	0	40.896	160160000	25	Q9UFN0			23.0362	22.9323	21.9415	22.2505	22.2722	22.4228	22.6434	22.8502	22.0128	21.9519	21.5507	21.5624	NaN	NaN
NLN	Neurolysin, mitochondrial				4.54622	0.0169032				1.76198	-0.143811	-0.513112	-0.531662	-0.573398		-	-	-	-	-		8	8	8	14.1	14.1	14.1	80.651	0	61.537	176980000	37	Q9BYT8;E9PCB6;H0YAK4			22.0372	21.9187	21.365	21.4173	21.6638	21.9687	21.8897	22.0692	NaN	NaN	NaN	NaN	NaN	NaN
NME1-NME2;NME2	Nucleoside diphosphate kinase;Nucleoside diphosphate kinase B				0.264576	0.815046				0.982856	1.12148	-0.2669	-1.01082	-0.826609		-	-	-	-	-		13	13	1	68.2	68.2	5.1	32.642	0	143.97	2702300000	107	Q32Q12;P22392-2;J3KPD9;P22392			20.2201	19.7633	19.1835	19.1208	19.0869	19.2919	19.823	20.1001	19.4305	15.4691	19.1681	18.9663	NaN	NaN
NOB1	RNA-binding protein NOB1				0.502532	0.689247				1.63671	-0.277436	-0.744266	0.193072	-0.808081		-	-	-	-	-		2	2	2	6.3	6.3	6.3	46.674	0.0016393	11.774	16541000	2	Q9ULX3;H3BUR4			NaN	NaN	19.8329	20.3173	20.0065	19.8202	NaN	NaN	NaN	NaN	19.9833	19.6877	NaN	NaN
NOL9	Polynucleotide 5-hydroxyl-kinase NOL9				1.32076	0.417127				0.619456	-1.38309	-0.742639	0.846389	0.659884		-	-	-	-	-		2	2	2	3.1	3.1	3.1	79.322	0.001634	11.696	16483000	2	Q5SY16			19.3907	19.6129	19.3396	19.47	19.421	19.5312	NaN	NaN	NaN	19.1422	19.3009	19.5016	NaN	NaN
NONO	Non-POU domain-containing octamer-binding protein				1.63126	0.30829				-1.55869	-0.242149	0.836904	0.898424	0.0655063		-	-	-	-	-		16	15	15	39.7	38	38	54.231	0	246.55	601000000	82	Q15233;Q15233-2;C9IZL7;H7C367			NaN	15.7327	15.894	16.7349	16.0709	17.0687	17.34	NaN	NaN	16.5989	15.7364	17.3931	NaN	NaN
NPEPPS	Puromycin-sensitive aminopeptidase			+	7.51936	0.000235294		competitor_beads; competitor_con-1; competitor_noUV; PALP1_beads; PALP1_con-1; PALP1_noUV		1.11602	1.01303	-0.941459	-0.855257	-0.332339		5.9843	5.40989	-5.9843	-4.87882	-4.50867		19	19	19	24.4	24.4	24.4	102.99	0	143.14	513550000	96	E9PLK3;P55786;P55786-2			22.1885	23.0539	22.7912	23.0658	22.5586	22.8292	22.4718	22.6442	20.9661	22.9639	23.0446	22.5672	NaN	NaN
NPTN;DKFZp566H1924	Neuroplastin				0.639488	0.709449				0.983348	0.0405178	-1.6269	-0.0168983	0.619928		-	-	-	-	-		1	1	1	6.6	6.6	6.6	17.244	0.0047912	6.5423	59162000	6	H3BQ94;Q9UFM8;Q9Y639-3;Q9Y639-1;Q9Y639-4;Q9Y639-5;Q9Y639			20.1197	19.9597	19.9665	19.9823	20.0891	19.9508	19.8226	19.809	18.9284	19.3764	20.0939	20.0246	18.1304	19.6141
NSDHL	Sterol-4-alpha-carboxylate 3-dehydrogenase, decarboxylating				0.829917	0.536865				0.521732	-0.187827	-1.63793	0.369625	0.934396		-	-	-	-	-		6	6	6	27.3	27.3	27.3	41.9	0	181.32	335370000	77	Q15738;C9JDR0			22.5365	22.8434	22.832	22.9482	22.8565	22.7899	22.5732	22.6193	21.9652	22.3137	23.0615	22.5865	21.637	22.4691
NSF	Vesicle-fusing ATPase				2.14865	0.288186				0.870948	-0.945283	-1.21961	0.539031	0.754912		-	-	-	-	-		15	15	15	24.1	24.1	24.1	82.091	0	152.34	677110000	100	I3L0N3;P46459;P46459-2			23.4198	23.4756	24.2611	24.3053	24.0374	24.15	23.1953	22.9076	23.3214	23.0756	24.4067	24.2332	23.1805	23.0839
NT5C3B	7-methylguanosine phosphate-specific 5-nucleotidase				0.978238	0.517473				1.50868	0.548117	-0.720883	-0.743649	-0.592261		-	-	-	-	-		4	4	4	14	14	14	33.528	0	26.231	165640000	19	Q969T7-2;Q969T7;C9J758			21.2817	21.567	21.2705	21.2215	21.7538	21.6793	21.4766	21.2986	21.1151	20.7803	21.1166	21.7598	20.1975	20.7806
NT5DC1	5-nucleotidase domain-containing protein 1				3.24815	0.0593725				1.74285	-0.0910839	-0.402314	-0.701406	-0.548045		-	-	-	-	-		5	5	5	14.3	14.3	14.3	51.844	0	44.207	150610000	44	Q5TFE4;Q5TFE4-2;Q5QPD0			NaN	NaN	22.1122	21.5788	21.6287	21.902	NaN	NaN	NaN	NaN	21.4922	NaN	NaN	NaN
NT5DC2	5-nucleotidase domain-containing protein 2				0.331391	0.765738				-0.445754	-0.383923	1.64424	0.148878	-0.96344		-	-	-	-	-		8	8	8	20.3	20.3	20.3	61.118	0	54.678	87009000	17	Q9H857-3;Q9H857-2;Q9H857-4;Q9H857;H7C4G8			NaN	20.6622	NaN	NaN	20.8711	NaN	NaN	NaN	NaN	NaN	NaN	NaN	NaN	NaN
NUDT1	7,8-dihydro-8-oxoguanine triphosphatase				2.86575	0.0942677				1.45414	0.628738	-0.542931	-0.839518	-0.700429		-	-	-	-	-		4	4	4	33.3	33.3	33.3	17.951	0	29.629	42382000	16	P36639-4;P36639-3;P36639-2;P36639			21.0714	21.1547	20.3735	19.5705	NaN	19.9489	21.3306	21.392	NaN	20.3464	NaN	NaN	NaN	NaN
NUDT21	Cleavage and polyadenylation specificity factor subunit 5				0.310763	0.788396				0.583677	-0.266101	-1.64347	0.728258	0.597633		-	-	-	-	-		7	7	7	35.7	35.7	35.7	26.227	0	66.863	197850000	32	O43809;H3BND3;H3BV41			NaN	21.1414	21.8147	20.5855	20.4411	20.4866	19.7652	19.9347	NaN	21.338	20.4879	20.3993	20.8283	20.3275
NUP107	Nuclear pore complex protein Nup107				1.13559	0.404811				-0.571974	1.56884	-1.09718	0.0871652	0.0131464		-	-	-	-	-		5	5	5	7.7	7.7	7.7	106.37	0	35.183	192250000	11	P57740;P57740-3;P57740-2			NaN	NaN	19.8671	19.9357	NaN	NaN	NaN	NaN	25.3969	25.4137	19.2346	19.809	NaN	NaN
NUP153	Nuclear pore complex protein Nup153				0.88533	0.507868				0.49602	0.00271576	-1.72911	0.675261	0.555115		-	-	-	-	-		13	13	13	15.1	15.1	15.1	149.39	0	99.824	184710000	39	P49790-2;P49790;P49790-3			21.6573	21.1233	21.997	22.1911	21.0612	20.7561	20.9685	20.3434	21.088	21.7204	20.4504	21.7274	NaN	21.5584
NUP160	Nuclear pore complex protein Nup160				2.30744	0.26716				1.33281	0.474187	-0.317912	-1.37264	-0.116442		-	-	-	-	-		3	3	3	2.9	2.9	2.9	162.12	0	17.324	20147000	4	Q12769;G3V198;E9PR16			19.5702	19.2268	19.0269	18.9783	19.0523	19.1902	18.4711	19.4352	NaN	18.7442	18.8594	18.98	NaN	NaN
NUP205	Nuclear pore complex protein Nup205				0.80704	0.616007				0.691955	-1.67473	-0.173643	0.672237	0.48418		-	-	-	-	-		15	15	15	9.5	9.5	9.5	227.92	0	103.24	370460000	76	Q92621			21.4996	22.1557	22.4009	22.4991	22.1407	21.9911	20.8655	21.154	20.8974	21.4076	22.3673	21.5428	21.2877	21.7024
NUP214	Nuclear pore complex protein Nup214				1.18523	0.420011				0.457416	-0.602051	-1.4604	0.863637	0.741398		-	-	-	-	-		6	6	6	4.1	4.1	4.1	212.57	0	35.03	68467000	10	P35658-2;P35658-4;P35658;P35658-3;P35658-5;A0A0A0MSW3			20.2716	19.5132	20.0152	20.4085	20.2664	NaN	NaN	NaN	NaN	19.8101	20.2951	20.0817	NaN	NaN
NUP93	Nuclear pore complex protein Nup93				1.63894	0.300236				0.632783	-0.298994	-1.62861	0.548532	0.746285		-	-	-	-	-		18	18	18	29.3	29.3	29.3	93.487	0	172.81	687280000	153	Q8N1F7;H3BVG0;Q8N1F7-2			21.6349	22.0052	22.9516	23.4591	22.7218	22.504	20.921	21.2361	21.981	21.146	22.8692	23.024	19.5093	20.6034
OAT	Ornithine aminotransferase, mitochondrial;Ornithine aminotransferase, hepatic form;Ornithine aminotransferase, renal form				1.61162	0.34173				1.57663	-0.50769	-0.827815	0.400074	-0.641202		-	-	-	-	-		8	8	8	24.6	24.6	24.6	48.534	0	98.871	81409000	32	P04181;P04181-2			20.0664	17.9111	20.8009	20.384	19.1622	19.5382	NaN	NaN	NaN	NaN	19.001	19.8583	NaN	NaN
OSTC	Oligosaccharyltransferase complex subunit OSTC				0.850876	0.530836				1.1091	-0.918803	-1.18437	0.6172	0.376869		-	-	-	-	-		1	1	1	14.5	14.5	14.5	9.369	0.0029828	7.9187	23279000	5	A0A087WUD3;Q9NRP0;Q9NRP0-2			19.9342	19.9396	20.4917	20.4721	20.6811	20.2866	NaN	NaN	NaN	19.1413	20.7996	20.2518	NaN	NaN
P4HB	Protein disulfide-isomerase				1.03136	0.449711				0.275613	1.58716	-0.912396	-0.721038	-0.229339		-	-	-	-	-		19	19	19	45.5	45.5	45.5	57.116	0	306.94	613240000	107	P07237;H7BZ94;I3L398;I3L312			22.6842	19.8915	19.9991	18.2611	18.2417	18.2083	21.2929	21.1988	17.735	NaN	21.0571	19.5401	NaN	NaN
PABPC1	Polyadenylate-binding protein 1;Polyadenylate-binding protein				3.39162	0.0549333				1.1176	1.04369	-0.76533	-0.923381	-0.472575		-	-	-	-	-		19	19	13	38.4	38.4	27.8	70.67	0	302.46	879820000	159	P11940;E7ERJ7;E7EQV3;P11940-2;A0A087WTT1;H0YAR2			22.1407	22.3683	22.7545	23.8604	22.4828	22.5249	20.4965	21.4405	22.2992	22.5592	23.4624	23.4439	NaN	20.0925
PABPC4	Polyadenylate-binding protein;Polyadenylate-binding protein 4				4.03016	0.0506818				1.26225	0.482332	-1.43982	0.0127826	-0.317551		-	-	-	-	-		12	6	6	23.3	12.4	12.4	67.97	0	38.728	111440000	21	B1ANR0;Q13310-2;Q13310;Q13310-3;H0Y5F5			20.5327	20.2861	20.6951	21.4185	20.0014	20.457	20.1587	19.7917	19.9442	19.9306	20.3624	20.5442	NaN	NaN
PAM16;CORO7-PAM16	Coronin;Mitochondrial import inner membrane translocase subunit TIM16				1.58583	0.292016				0.619396	-1.30681	-0.834047	0.594115	0.92735		-	-	-	-	-		2	2	2	26.4	26.4	26.4	14.013	0	13.134	62699000	6	I3L1U7;I3L0X9;I3L3T0;P57737-3;A0A0A6YYL4;Q9Y3D7			21.0324	20.9088	21.1691	21.4036	21.1208	20.9519	NaN	NaN	NaN	NaN	21.2178	20.5146	NaN	NaN
PARP1	Poly [ADP-ribose] polymerase 1				1.46517	0.386712				1.67271	0.103129	-0.859557	-0.586135	-0.330152		-	-	-	-	-		6	6	6	7.4	7.4	7.4	113.08	0	40.834	29526000	9	P09874			19.6708	NaN	19.9151	NaN	19.7661	19.7308	NaN	NaN	NaN	NaN	NaN	NaN	NaN	NaN
PC	Pyruvate carboxylase, mitochondrial				1.32069	0.384724				0.14554	-1.70561	0.577073	0.135423	0.847569		-	-	-	-	-		19	19	19	24.3	24.3	24.3	129.63	0	146.37	418070000	100	P11498;E9PRE7;P11498-2			20.5721	20.3129	21.8595	22.0037	21.778	21.9017	19.352	19.0765	21.5247	NaN	21.4491	22.0392	20.1141	22.5897
PCBP1	Poly(rC)-binding protein 1				1.9529	0.232744				1.77041	-0.208864	-0.494559	-0.469408	-0.597577		-	-	-	-	-		7	5	5	27.8	19.1	19.1	37.497	0	34.945	133260000	37	Q15365			20.8324	NaN	21.2203	20.7775	20.2585	20.59	NaN	NaN	NaN	NaN	20.9298	21.3209	NaN	NaN
PCBP2	Poly(rC)-binding protein 2				1.81238	0.260056				0.432107	0.539525	-1.77447	0.241452	0.561385		-	-	-	-	-		7	7	5	28.4	28.4	19.9	38.651	0	66.432	328100000	64	Q15366-2;Q15366-6;Q15366-3;Q15366;Q15366-7;Q15366-8;Q15366-5;Q15366-4;H3BRU6;F8VZX2;F8W0G4;F8VXH9			22.0478	21.6763	22.3791	22.4102	21.889	22.1024	21.8401	21.7546	22.3651	22.0173	22.2924	22.9243	NaN	22.0643
PCCA	Propionyl-CoA carboxylase alpha chain, mitochondrial				3.04444	0.0657037				0.739959	-0.5181	-0.612086	-0.973913	1.36414		-	-	-	-	-		13	13	13	27.2	27.2	27.2	67.232	0	97.121	269040000	64	A0A1B0GU58;P05165-2;P05165;P05165-3;A0A1B0GWI4;A0A1B0GWA1;A0A1B0GUX9			21.2323	21.3158	21.7838	21.7096	21.5618	21.3398	19.6024	NaN	19.0572	19.3209	21.1789	21.6294	NaN	NaN
PDIA3	Protein disulfide-isomerase A3				0.554632	0.648181				-1.11167	0.150877	-0.944741	1.08193	0.823604		-	-	-	-	-		15	15	14	42.8	42.8	40.6	56.782	0	170.78	295690000	71	P30101			NaN	NaN	21.0461	21.042	20.9872	20.8372	22.8252	22.9545	20.0228	21.4383	20.3396	21.1401	22.2308	22.5285
PDXK	Pyridoxal kinase			+	11.5095	0	PDXK	competitor_beads; competitor_con-1; competitor_noUV; PALP1_beads; PALP1_competitor; PALP1_con-1; PALP1_noUV		1.75341	-0.105237	-0.576895	-0.472928	-0.598348		10.5979	-7.28522	-10.5979	-10.0498	-10.5259		5	5	5	22.1	22.1	22.1	35.102	0	80.167	174410000	48	O00764;F2Z2Y4;O00764-2;O00764-3			24.0313	23.9699	22.4746	22.2322	23.1773	23.2418	20.8106	20.7331	19.2482	19.097	18.9345	19.1649	NaN	NaN
PEBP1	Phosphatidylethanolamine-binding protein 1;Hippocampal cholinergic neurostimulating peptide				1.72351	0.259741				1.47991	0.582518	-0.872691	-0.619688	-0.570044		-	-	-	-	-		5	5	5	37.4	37.4	37.4	21.057	0	107.76	177150000	41	P30086			NaN	22.1242	21.1374	21.809	21.0672	NaN	22.9553	NaN	NaN	21.8505	NaN	21.1039	NaN	NaN
PFKM	ATP-dependent 6-phosphofructokinase, muscle type				0.69308	0.574263				0.896795	-0.233929	-1.59243	0.759019	0.170548		-	-	-	-	-		15	15	13	24.9	24.9	22.6	85.182	0	104.64	377700000	74	P08237;P08237-3;P08237-2			21.7658	21.1066	21.7831	21.5769	19.7607	21.6677	NaN	NaN	20.0506	20.1405	21.0282	20.7141	NaN	NaN
PFN1	Profilin-1			+	8.01816	0.000275862		competitor_beads; competitor_noUV; con-1_beads; con-1_noUV; PALP1_beads; PALP1_noUV		0.827844	0.997238	-1.08149	0.289304	-1.03289		6.19609	6.37525	-5.65324	3.35182	-6.37525		8	8	8	63.6	63.6	63.6	15.054	0	171.23	1389900000	132	P07737;K7EJ44			24.5981	24.4521	22.96	23.2888	23.3629	23.5007	24.2656	23.8939	23.828	24.467	23.127	23.289	NaN	NaN
PGK1	Phosphoglycerate kinase 1			+	12.103	0		competitor_beads; competitor_con-1; competitor_noUV; PALP1_beads; PALP1_con-1; PALP1_noUV		1.12888	1.0603	-0.67883	-0.751896	-0.75845		9.49879	9.22585	-8.05549	-9.20772	-9.49879		25	25	25	67.9	67.9	67.9	44.614	0	323.31	8369300000	469	P00558;P00558-2			25.2406	25.8674	24.785	25.2649	24.4232	24.8853	24.6883	26.4726	25.1382	24.9545	24.1316	23.865	NaN	NaN
PGRMC1	Membrane-associated progesterone receptor component 1				0.437391	0.710209				0.575472	1.36317	-1.01258	-0.0408323	-0.885224		-	-	-	-	-		9	9	8	57.9	57.9	53.3	21.671	0	123.33	636650000	124	O00264;O00264-2			21.7005	21.3823	21.5412	22.3317	21.8333	21.8696	22.0114	22.1486	20.1859	20.2175	22.2835	22.1608	22.3217	21.1513
PGRMC2	Membrane-associated progesterone receptor component 2				0.624498	0.604246				0.0361183	1.02674	-1.09266	-0.920548	0.950356		-	-	-	-	-		6	5	5	26.5	22.4	22.4	23.818	0	64.546	236920000	58	O15173;O15173-2			21.7937	NaN	NaN	21.8889	NaN	20.9518	20.6576	NaN	21.0107	21.5106	21.1502	21.261	NaN	20.8548
PHB	Prohibitin				0.372777	0.738341				0.984336	-0.816466	-1.12331	1.04614	-0.0907017		-	-	-	-	-		13	13	13	65.8	65.8	65.8	29.804	0	105.16	371870000	82	P35232;C9JW96;C9JZ20;E7ESE2;E9PCW0			NaN	20.5977	20.9645	20.5798	19.1514	20.3758	NaN	NaN	NaN	NaN	20.8576	19.7233	21.2659	NaN
PHB2	Prohibitin-2				1.85711	0.335887				1.51217	-0.423286	-1.2168	0.214594	-0.0866755		-	-	-	-	-		14	14	14	55	55	55	33.239	0	295.02	2500000000	300	J3KPX7;Q99623;F5GY37;Q99623-2;F5GWA7;F5H3X6			25.4181	24.9679	25.9753	26.0602	25.7868	25.8018	25.0271	24.82	24.6708	24.6434	25.7966	25.934	24.3349	24.7982
PHGDH	D-3-phosphoglycerate dehydrogenase			+	11.6471	0	PHGDH	competitor_beads; competitor_con-1; competitor_noUV; PALP1_beads; PALP1_competitor; PALP1_con-1; PALP1_noUV		1.42932	0.676702	-0.5861	-0.744062	-0.775864		10.1134	6.56191	-9.56603	-9.78462	-10.1134		16	16	16	40.1	40.1	40.1	55.938	0	252	3341700000	269	A0A286YF22;O43175;A0A2C9F2M7;A0A286YFA2;A0A286YFL2;A0A286YFM8			25.7604	26.3295	25.3747	25.6582	25.3764	25.4878	25.2181	25.0209	23.7687	24.7462	24.2748	24.2425	22.5672	23.0981
PIGR	Polymeric immunoglobulin receptor;Secretory component				1.31236	0.36515				-0.601528	1.72561	0.00706307	-0.667113	-0.464036		-	-	-	-	-		3	3	3	6.2	6.2	6.2	83.283	0	41.079	41857000	13	P01833			NaN	NaN	NaN	NaN	20.241	20.5659	NaN	NaN	23.0346	22.8997	20.3646	19.8381	NaN	NaN
PIP	Prolactin-inducible protein				1.98861	0.240571				-1.10024	-0.906527	1.28231	0.536802	0.187659		-	-	-	-	-		6	6	6	49.3	49.3	49.3	16.572	0	81.578	1104400000	172	P12273			23.3943	23.3105	21.3212	21.2271	23.576	23.386	24.5318	24.4997	22.6736	22.8471	23.2886	23.6253	24.7392	24.631
PKM	Pyruvate kinase PKM;Pyruvate kinase				2.35924	0.13808				1.02599	1.09159	-0.753265	-1.0411	-0.323212		-	-	-	-	-		20	20	20	47.8	47.8	47.8	57.936	0	234.45	796180000	161	P14618;P14618-3;P14618-2;B4DNK4;H3BTN5;H3BQ34			21.6606	20.3999	22.0455	21.9224	20.8748	21.673	20.9729	20.9707	23.3396	23.5375	21.6518	21.8363	NaN	NaN
PKP1	Plakophilin-1				0.902998	0.491279				-1.23948	1.09765	0.940359	-0.566253	-0.232277		-	-	-	-	-		6	6	6	10.2	10.2	10.2	80.496	0	111.88	152270000	36	Q13835-2;Q13835			NaN	NaN	NaN	NaN	17.9787	NaN	NaN	NaN	23.3623	23.3464	18.3767	18.0959	NaN	NaN
PLS3	Plastin-3				3.13009	0.0741455				0.772022	1.34298	-0.643229	-0.963477	-0.508293		-	-	-	-	-		18	18	14	36	36	29.2	69.334	0	215.73	656540000	160	A0A0A0MSQ0;P13797-3;P13797-2;P13797			20.4899	18.8331	20.1704	19.559	20.6187	20.5256	20.9743	20.2809	21.4147	21.1193	21.0046	20.1808	NaN	NaN
PNP	Purine nucleoside phosphorylase			+	7.78669	0.00025		competitor_beads; competitor_con-1; competitor_noUV; PALP1_beads; PALP1_con-1; PALP1_noUV		0.880552	1.28672	-0.768329	-0.691153	-0.707788		4.78517	6.01489	-6.01489	-5.73482	-5.31714		11	11	11	51.2	51.2	51.2	32.118	0	142.42	377030000	104	P00491;G3V5M2			22.1522	22.031	21.0509	19.9649	20.4565	20.2247	21.9487	23.2515	21.3344	21.5346	20.6714	20.6043	18.3002	NaN
POLD1	DNA polymerase;DNA polymerase delta catalytic subunit				3.71168	0.03915				0.436685	-0.861212	-1.27282	0.908049	0.789299		-	-	-	-	-		10	10	10	12.6	12.6	12.6	126.39	0	62.18	136540000	21	M0R2B7;P28340;M0QZR8			20.48	21.0007	21.0626	21.6682	21.1782	21.1191	NaN	NaN	20.0125	NaN	20.6643	20.4608	NaN	NaN
POLR2A	DNA-directed RNA polymerase II subunit RPB1				0.265315	0.78831				0.607051	-1.18696	-0.751754	0.0450191	1.28664		-	-	-	-	-		9	9	9	7.6	7.6	7.6	217.17	0	61.928	15649000000	14	P24928			28.7137	29.3349	29.0323	29.7166	29.0002	29.1172	NaN	29.8294	28.634	28.6962	28.7906	29.0638	30.1151	NaN
POR	NADPH--cytochrome P450 reductase				2.19252	0.172719				0.593949	-0.00299167	-1.72994	0.623737	0.515246		-	-	-	-	-		12	12	12	24.1	24.1	24.1	76.689	0	89.914	272480000	69	P16435;H0Y4R2;E7EMD0			21.3606	21.9186	22.2369	21.809	22.0024	22.2771	20.7466	20.7668	21.418	NaN	21.957	22.022	NaN	NaN
PPIA	Peptidyl-prolyl cis-trans isomerase A;Peptidyl-prolyl cis-trans isomerase A, N-terminally processed;Peptidyl-prolyl cis-trans isomerase				1.39112	0.324044				1.20992	0.860654	-0.797435	-0.218837	-1.05431		-	-	-	-	-		7	7	7	41.2	41.2	41.2	18.012	0	124.38	991140000	139	P62937;F8WE65;C9J5S7			24.2278	24.0481	23.7988	22.8137	22.4634	22.1118	23.6242	23.586	22.838	22.4336	NaN	NaN	NaN	NaN
PPOX	Protoporphyrinogen oxidase				0.584423	0.652788				0.35619	-1.52005	-0.304835	0.292126	1.17657		-	-	-	-	-		4	4	4	10.9	10.9	10.9	50.765	0	23.499	13426000	5	P50336;A0A1W2PRF9			19.3844	NaN	19.3201	19.7653	19.2056	19.3035	NaN	NaN	NaN	NaN	NaN	19.3112	19.06	NaN
PRDX1	Peroxiredoxin-1				4.4236	0.0264				0.582563	1.48711	-0.59114	-0.681551	-0.796979		-	-	-	-	-		12	12	8	51.3	51.3	36.2	22.11	0	95.271	2355400000	149	Q06830;A0A0A0MSI0;A0A0A0MRQ5			23.4283	23.1662	22.4375	22.3276	23.0255	23.0928	24.4775	24.3166	24.0532	23.7724	23.2172	23.5212	21.7813	22.1215
PRDX2	Peroxiredoxin-2				0.16715	0.878963				0.449644	-0.230039	-1.64953	0.743203	0.686725		-	-	-	-	-		7	6	6	32.8	27.3	27.3	21.892	0	36.883	127840000	37	P32119			19.4638	20.3267	20.062	20.1773	20.3288	NaN	20.9613	20.7727	NaN	20.8418	NaN	NaN	NaN	20.6667
PRDX3	Thioredoxin-dependent peroxide reductase, mitochondrial			+	8.16211	0.000258065		competitor_beads; competitor_con-1; competitor_noUV; PALP1_beads; PALP1_con-1; PALP1_noUV		0.995295	1.18475	-0.839417	-0.705511	-0.635121		5.96459	6.08262	-6.08262	-5.30322	-4.99921		4	4	4	19.7	19.7	19.7	25.838	0	57.365	187570000	48	P30048-2;P30048			21.6489	21.9881	20.9254	19.6957	20.8845	20.5252	21.5311	22.1032	21.2886	21.1152	19.4164	20.4831	NaN	NaN
PRDX4	Peroxiredoxin-4			+	13.2427	0		competitor_beads; competitor_con-1; competitor_noUV; PALP1_beads; PALP1_con-1; PALP1_noUV		1.12791	1.05761	-0.68396	-0.834883	-0.666675		10.4179	9.97551	-9.95185	-10.4179	-9.90925		11	8	8	43.9	36.9	36.9	30.54	0	96.775	958160000	160	Q13162;H7C3T4			23.231	22.7521	22.9597	22.274	22.7088	22.9177	23.48	23.6176	20.8899	22.7532	22.5651	22.195	NaN	NaN
PREB	Prolactin regulatory element-binding protein				1.14483	0.43846				0.782288	-1.01547	-1.16615	0.605135	0.794197		-	-	-	-	-		5	5	5	21.6	21.6	21.6	45.468	0	30.605	55346000	9	Q9HCU5;B5MC98			20.7072	19.9799	20.727	20.5712	20.2904	20.4609	NaN	NaN	19.937	NaN	20.4911	20.4234	NaN	NaN
PRKDC	DNA-dependent protein kinase catalytic subunit				0.834391	0.525673				1.36043	0.496188	-0.731847	0.043787	-1.16855		-	-	-	-	-		28	28	28	8.3	8.3	8.3	465.5	0	205.9	305380000	76	P78527-2;P78527			21.5939	22.4634	20.8576	20.7031	19.2278	21.0893	20.4652	20.4373	20.4515	20.0026	20.9183	18.6578	20.8209	21.1021
PROCR	Endothelial protein C receptor				0.797585	0.518756				-1.02423	0.909893	-1.05646	0.986363	0.184438		-	-	-	-	-		2	2	2	12.2	12.2	12.2	24.284	0	13.131	35321000	5	A0A0U1RQQ4;Q9UNN8			NaN	NaN	21.3646	NaN	NaN	NaN	21.6129	20.9665	NaN	NaN	21.176	21.7012	NaN	NaN
PRPF8	Pre-mRNA-processing-splicing factor 8				3.40206	0.0560426				0.484032	0.754037	-1.64913	-0.23776	0.648824		-	-	-	-	-		23	23	23	12.2	12.2	12.2	273.6	0	145.9	235630000	64	Q6P2Q9			20.1282	20.4418	22.5285	20.0913	20.5581	21.1428	20.8412	21.0481	20.5919	20.7836	20.7942	20.5933	NaN	NaN
PRPS1;PRPS1L1	Ribose-phosphate pyrophosphokinase 1;Ribose-phosphate pyrophosphokinase 3				1.84751	0.296148				0.81574	1.12929	-0.0547081	-1.31232	-0.578002		-	-	-	-	-		7	7	2	27	27	7.2	34.834	0	44.037	188540000	19	P60891;B1ALA9;P60891-2;A0A0B4J207;P21108			NaN	19.5023	19.3711	19.149	NaN	19.4658	19.6065	19.6016	19.0337	NaN	19.7685	19.3521	NaN	NaN
PRSS3	Trypsin-3				0.319584	0.761654				-0.0569294	0.0848674	-1.62607	0.614069	0.984062		-	-	-	-	-		1	1	1	7.3	7.3	7.3	19.288	0	53.175	344090000	64	B1AN99;P35030-5;P35030-3;P35030-2;P35030-4;P35030			21.8191	NaN	21.5131	21.1883	NaN	20.968	22.757	NaN	NaN	21.4578	21.2624	21.3012	NaN	NaN
PRUNE	Protein prune homolog				2.10806	0.232816				1.70211	-0.442404	-0.201366	-0.137698	-0.920644		-	-	-	-	-		4	4	4	12.8	12.8	12.8	50.199	0	30.597	43842000	13	Q86TP1;Q86TP1-2			20.1228	19.9446	18.6535	19.3012	19.3048	19.1276	19.3484	19.0491	NaN	NaN	18.0333	NaN	NaN	NaN
PSMA6	Proteasome subunit alpha type;Proteasome subunit alpha type-6				1.14473	0.484073				-0.303133	-0.0347738	0.156297	-1.29952	1.48113		-	-	-	-	-		7	7	7	28.6	28.6	28.6	28.147	0	52.521	277940000	52	G3V5Z7;P60900;G3V295;P60900-2;G3V3U4;G3V3I1			18.446	18.1717	17.6439	NaN	17.5069	18.2455	19.0304	18.5113	18.1032	NaN	18.1761	17.7855	NaN	NaN
PSMA7	Proteasome subunit alpha type-7				0.402459	0.734333				1.11311	0.104968	0.0265	-1.61596	0.371388		-	-	-	-	-		8	8	8	43.1	43.1	43.1	27.887	0	64.241	278890000	67	O14818;O14818-2;H0Y586			NaN	NaN	19.673	18.8652	19.4933	18.9888	NaN	NaN	NaN	NaN	19.5749	20.1074	21.8106	NaN
PSMB1	Proteasome subunit beta type-1				1.60119	0.331725				-0.362888	-0.118814	1.69395	-0.252594	-0.959652		-	-	-	-	-		7	7	7	36.1	36.1	36.1	26.489	0	47.653	239690000	36	P20618			NaN	NaN	20.4627	NaN	18.3015	18.4482	NaN	NaN	18.0749	NaN	19.0426	18.63	NaN	NaN
PSMC1	26S protease regulatory subunit 4				3.17212	0.0856333				0.597438	-1.63006	-0.294899	0.569306	0.758217		-	-	-	-	-		5	5	5	18.4	18.4	18.4	49.184	0	66.415	186590000	45	P62191;P62191-2			21.4962	21.4239	22.0721	22.1614	21.8952	21.6257	NaN	NaN	20.4325	20.5929	21.2599	21.0212	21.0925	21.4287
PSMC2	26S protease regulatory subunit 7				0.307699	0.784012				-0.785573	0.234577	-1.26066	1.12664	0.685019		-	-	-	-	-		7	7	7	19.2	19.2	19.2	48.633	0	46.151	102580000	19	P35998;A0A1W2PQS1;P35998-2			21.9271	NaN	NaN	20.2235	NaN	NaN	19.9958	NaN	21.0491	NaN	NaN	20.1431	NaN	NaN
PSMD3	26S proteasome non-ATPase regulatory subunit 3				1.6491	0.343214				1.11563	-1.21096	-0.792602	0.809004	0.0789321		-	-	-	-	-		9	9	9	19.5	19.5	19.5	60.977	0	54.189	74147000	19	O43242;O43242-2			19.6247	19.0645	19.5424	20.2	19.5117	19.4599	NaN	NaN	18.4646	NaN	NaN	NaN	NaN	NaN
PSMD8	26S proteasome non-ATPase regulatory subunit 8				0.503471	0.691279				0.154196	-1.47039	-0.242761	0.259839	1.29912		-	-	-	-	-		6	6	6	25.2	25.2	25.2	28.065	0	42.38	126110000	38	K7EJR3;R4GMR5;P48556;K7EJC1			21.0821	20.5138	21.1006	20.2054	20.7305	20.5506	NaN	NaN	20.4064	20.3423	20.685	20.1845	20.3368	20.8815
PTBP1	Polypyrimidine tract-binding protein 1				1.68641	0.280534				1.0705	0.553666	-1.1177	-1.01808	0.511614		-	-	-	-	-		9	9	9	22.8	22.8	22.8	62.463	0	126.63	160260000	47	A0A0U1RRM4;P26599;P26599-2;P26599-3;A6NLN1;K7EKJ7			20.6276	20.7678	21.1247	21.0539	21.5962	21.5186	21.2206	NaN	20.6167	20.3055	21.8836	20.4164	NaN	NaN
PTGFRN	Prostaglandin F2 receptor negative regulator				1.16446	0.435663				0.783133	-0.325271	-1.6101	0.465077	0.687159		-	-	-	-	-		3	3	3	3.4	3.4	3.4	98.555	0	16.981	53684000	8	Q9P2B2			20.4515	20.5492	21.6806	21.076	20.7272	20.8245	19.9956	20.2085	20.21	20.0234	20.7331	21.4904	19.4876	NaN
PTK7	Inactive tyrosine-protein kinase 7				1.00153	0.533031				0.798809	-0.561569	-1.41017	0.156291	1.01664		-	-	-	-	-		3	3	3	3.9	3.9	3.9	103.58	0	20.813	30821000	12	Q13308-3;Q13308-4;Q13308-2;Q13308;Q13308-6;Q86X91;Q13308-5			NaN	18.9168	18.8906	19.1975	19.4624	19.56	NaN	NaN	18.6874	NaN	18.9814	18.9533	NaN	NaN
PTPN1	Tyrosine-protein phosphatase non-receptor type 1;Tyrosine-protein phosphatase non-receptor type				1.33448	0.39794				0.948223	1.1243	-0.623314	-1.17081	-0.278394		-	-	-	-	-		5	5	5	12.2	12.2	12.2	49.966	0	105.31	98885000	46	P18031;B4DSN5			20.1563	20.2228	NaN	19.7192	NaN	19.8326	20.2622	20.2514	18.8487	20.0896	19.3842	19.7072	NaN	NaN
PTRH2	Peptidyl-tRNA hydrolase 2, mitochondrial				1.52838	0.334968				0.500426	-0.396229	-1.53674	0.396177	1.03637		-	-	-	-	-		3	3	3	31.7	31.7	31.7	19.325	0	26.99	129340000	20	J3KQ48;Q9Y3E5			21.0171	21.2062	20.9565	20.7078	21.2626	21.2835	20.2847	NaN	20.6476	20.8056	21.212	21.343	NaN	NaN
PUM1	Pumilio homolog 1				1.50809	0.30458				0.4248	-0.497341	-1.51847	0.815408	0.775602		-	-	-	-	-		9	9	9	9.6	9.6	9.6	130.11	0	87.615	214870000	34	Q5T1Z8;Q14671-3;Q14671;Q14671-2;Q5T1Z4;H0YEH2;Q14671-4;E9PR38;H0YDK8			17.4516	19.4098	22.2403	21.6547	21.6645	21.1042	NaN	NaN	NaN	20.8638	21.0497	21.7909	NaN	NaN
PXMP2	Peroxisomal membrane protein 2				1.42813	0.379912				0.74611	-0.634575	-1.45028	0.525822	0.812921		-	-	-	-	-		1	1	1	6.2	6.2	6.2	17.555	0.00611	6.4969	15095000	1	F5H4N4;Q9NR77			19.6909	19.4725	19.771	19.7832	19.7782	19.769	NaN	NaN	NaN	19.1192	19.7185	19.6651	NaN	NaN
PYCR1	Pyrroline-5-carboxylate reductase 1, mitochondrial;Pyrroline-5-carboxylate reductase				1.22618	0.417277				0.948555	1.00313	-1.38402	-0.190724	-0.376948		-	-	-	-	-		5	5	4	24.4	24.4	20.3	33.34	0	35.797	108210000	22	P32322-2;P32322;P32322-3;J3QKT4;J3KQ22;E2QRB3;J3QL24			20.0276	NaN	20.5073	20.1842	20.0868	20.4706	NaN	NaN	22.1392	20.9281	20.3594	19.9977	NaN	NaN
QARS	Glutamine--tRNA ligase				4.82719	0.0164				1.51892	0.361461	-1.066	-0.190086	-0.624288		-	-	-	-	-		26	26	26	39.6	39.6	39.6	87.798	0	305	1010900000	147	P47897;P47897-2;A0A1B0GVU9;B4DDN1			21.6444	21.7355	22.9415	22.3699	21.8136	22.3771	20.6509	20.1605	20.5235	20.8835	22.1843	21.5195	19.1236	NaN
RAB10	Ras-related protein Rab-10				2.78875	0.202108				0.66319	-0.60639	-1.47754	0.71755	0.703188		-	-	-	-	-		9	9	7	44.5	44.5	35.5	22.541	0	76.889	1462400000	142	P61026			24.3378	24.1108	24.6667	24.5241	24.4622	24.449	23.7627	23.3062	23.9071	23.6512	24.6522	24.503	23.3848	23.4333
RAB11A;RAB11B	Ras-related protein Rab-11A;Ras-related protein Rab-11B				1.48897	0.414964				0.79837	-0.61852	-1.44207	0.403189	0.859026		-	-	-	-	-		11	11	11	67.1	67.1	67.1	17.668	0	78.631	1428500000	142	H3BMH2;H3BSC1;P62491-2;Q15907-2;P62491;Q15907			24.3791	24.4468	24.5987	24.6634	24.5507	24.5348	23.6392	23.5018	23.5629	23.7424	24.5263	24.5745	23.2075	23.1332
RAB13	Ras-related protein Rab-13				1.20839	0.418176				0.376486	-1.21255	-0.89953	1.05845	0.677143		-	-	-	-	-		5	3	2	25.1	16.3	12.3	22.774	0	19.652	102510000	19	P51153			19.9296	NaN	19.9385	20.4925	19.9297	20.6266	NaN	NaN	NaN	18.6069	20.1977	20.2234	NaN	NaN
RAB14	Ras-related protein Rab-14				0.477809	0.774176				0.364018	-1.37892	-0.6459	1.12174	0.539061		-	-	-	-	-		7	7	7	51.6	51.6	51.6	23.897	0	124.92	282530000	59	P61106;X6RFL8			21.3152	20.8885	21.8625	22.3275	22.1401	21.6522	21.4573	20.932	21.28	20.9111	22.2923	22.2341	21.1126	21.2124
RAB18	Ras-related protein Rab-18				0.770572	0.57425				0.746591	-1.70091	0.642333	0.366038	-0.0540482		-	-	-	-	-		6	6	6	37.4	37.4	37.4	22.977	0	45.349	105970000	35	Q9NP72;Q9NP72-2;A0A087X163;H0Y6T8;Q5W0J0;Q9NP72-3			20.912	20.2398	20.1981	20.377	20.3385	21.0253	NaN	NaN	NaN	NaN	20.1437	20.0867	NaN	NaN
RAB1A	Ras-related protein Rab-1A				0.606623	0.602227				0.287816	-0.0329305	-1.69619	0.707813	0.733493		-	-	-	-	-		7	2	2	48.8	18.5	18.5	22.677	0	32.069	100520000	15	P62820;E7END7;P62820-2			NaN	21.857	21.5078	21.6059	21.7634	21.6124	22.1194	NaN	20.8073	NaN	22.0445	21.7091	NaN	NaN
RAB1B	Ras-related protein Rab-1B				1.75004	0.269236				0.773619	0.180965	-1.74113	0.275197	0.511353		-	-	-	-	-		8	7	3	53.7	48.3	22.9	22.171	0	131.66	555270000	105	Q9H0U4;E9PLD0			23.0132	23.3479	22.4811	22.6281	23.1066	23.2982	22.8369	22.4293	22.6831	22.6819	22.7975	22.6584	NaN	NaN
RAB21	Ras-related protein Rab-21				3.34096	0.0781593				0.711103	-0.371875	-1.59953	0.58904	0.671259		-	-	-	-	-		6	6	6	35.1	35.1	35.1	24.347	0	44.969	96726000	28	Q9UL25			20.4296	20.0757	20.7196	20.6737	20.5406	20.5758	NaN	NaN	19.7588	19.5557	20.4883	20.5014	NaN	NaN
RAB2A	Ras-related protein Rab-2A				1.62408	0.39045				-0.0229283	-0.595785	-1.28716	1.24581	0.660061		-	-	-	-	-		9	9	4	54.7	54.7	24.1	23.545	0	191.92	609850000	107	P61019;P61019-2;E9PKL7			22.8778	22.8367	23.0891	23.3207	23.0897	22.87	22.7124	22.5906	22.6128	22.8003	23.1829	23.1055	21.3032	22.9369
RAB2B	Ras-related protein Rab-2B				0.408675	0.726592				0.433661	-0.787255	-0.932769	1.50769	-0.221326		-	-	-	-	-		6	1	1	36.6	6.5	6.5	24.214	0.0086494	6.3731	53580000	2	Q8WUD1;Q8WUD1-2			21.081	NaN	21.4421	21.3143	21.3715	21.3076	20.953	20.9155	NaN	20.6903	21.4326	21.4163	20.8091	NaN
RAB35	Ras-related protein Rab-35				0.850358	0.510238				0.742214	-1.02557	-0.821342	-0.193484	1.29818		-	-	-	-	-		2	2	2	17.9	17.9	17.9	23.025	0	16.19	51790000	11	Q15286;F5H157;Q15286-2			NaN	NaN	20.5764	20.535	20.8278	20.4405	NaN	NaN	NaN	NaN	20.7772	20.4808	NaN	NaN
RAB5C	Ras-related protein Rab-5C				1.74169	0.307151				0.844741	-0.255544	-1.62873	0.401397	0.638138		-	-	-	-	-		7	7	4	48.6	48.6	33.8	23.482	0	108.51	876800000	173	P51148;P51148-2;K7ERI8;K7ERQ8;F8VVK3;K7ENY4			23.7714	23.5547	24.2661	24.0476	23.9158	23.8823	22.7705	22.7723	23.3423	23.2831	23.9356	23.949	22.3206	22.8412
RAB6A	Ras-related protein Rab-6A				1.86789	0.308545				0.801435	-0.8497	-1.30923	0.668154	0.689343		-	-	-	-	-		7	7	3	41.8	41.8	21.6	23.548	0	240.52	998700000	119	P20340-2;P20340;P20340-4			23.6875	23.9053	24.0164	24.0449	24.0566	24.1239	23.245	22.9648	23.2862	23.2897	24.0281	24.08	22.7667	23.2299
RAB7A	Ras-related protein Rab-7a				1.86719	0.295506				0.797714	-0.505446	-1.52675	0.530016	0.70447		-	-	-	-	-		12	12	12	66.2	66.2	66.2	23.489	0	323.31	1655200000	234	P51149;C9J592;C9J8S3;C9J4V0			24.5156	24.5689	25.2876	24.9994	24.8252	24.9399	23.259	22.9662	24.0954	23.8678	24.9439	25.0848	23.0878	23.3328
RALA	Ras-related protein Ral-A				0.0530042	0.954228				0.779258	0.304908	0.00780418	-1.70864	0.616669		-	-	-	-	-		3	3	3	17.5	17.5	17.5	23.567	0	33.498	120820000	25	P11233;H7C3P7			21.6577	21.5067	21.3007	21.3683	NaN	NaN	20.8811	NaN	20.887	21.2552	21.4148	21.082	20.8612	NaN
RAN	GTP-binding nuclear protein Ran				1.13105	0.437427				1.28244	0.372566	0.22862	-1.38355	-0.500078		-	-	-	-	-		6	6	6	30.9	30.9	30.9	26.224	0	40.079	221870000	44	B5MDF5;J3KQE5;P62826;F5H018;H0YFC6			20.2271	20.5333	19.9912	20.0571	20.0517	20.2462	NaN	19.4666	NaN	19.5977	20.1846	19.885	NaN	NaN
RANBP2	E3 SUMO-protein ligase RanBP2				0.403998	0.735962				0.79199	-0.150173	-1.18382	1.22018	-0.678174		-	-	-	-	-		13	13	10	5.2	5.2	4.2	358.2	0	88.378	96696000	27	P49792			19.1954	19.7746	19.458	19.3421	19.8571	19.5363	NaN	NaN	NaN	NaN	20.453	19.9419	NaN	NaN
RAP1B;RAP1A	Ras-related protein Rap-1b;Ras-related protein Rap-1b-like protein;Ras-related protein Rap-1A				1.8863	0.314902				0.496489	-0.982509	-1.18169	0.809928	0.857785		-	-	-	-	-		5	5	5	33.2	33.2	33.2	20.825	0	80.073	1023900000	117	P61224;P61224-3;P61224-2;A6NIZ1;P62834;F5H7Y6;E7ESV4;F5H004;F5GX62;F5GYB5;A0A075B6Q0;F5H4H0;F5H6R7;F5H500;F5H0B7;F5H491;F5GWU8;F5H077;F5GYH7;P61224-4			23.4621	23.9801	24.1614	24.1678	24.2909	24.1279	23.3435	23.4927	23.4305	23.1073	24.4434	24.1677	23.3247	23.4144
RARS	Arginine--tRNA ligase, cytoplasmic			+	5.46784	0.00576923		competitor_beads; competitor_con-1; competitor_noUV; PALP1_beads; PALP1_con-1; PALP1_noUV		1.12624	0.865342	-1.29667	-0.174319	-0.520593		4.87528	3.96492	-4.87528	-2.5126	-3.20283		21	21	21	37.4	37.4	37.4	75.378	0	220.94	1189400000	221	P54136;P54136-2			22.9563	23.0046	23.2405	23.9131	23.4086	22.9809	22.6331	20.8035	22.4841	22.1949	24.2231	23.4767	NaN	NaN
RAVER1	Ribonucleoprotein PTB-binding 1				0.742973	0.536032				0.520116	-0.590969	-1.47487	0.700802	0.844917		-	-	-	-	-		6	6	6	14.7	14.7	14.7	77.843	0	41.97	144570000	18	A0A087WZ13;E9PAU2;Q8IY67-2;Q8IY67			21.4774	21.3865	21.0485	21.2141	21.2066	20.9946	NaN	NaN	NaN	21.1963	21.5215	21.8014	NaN	NaN
RBM17	Splicing factor 45				1.99313	0.291402				1.28016	0.10514	0.504909	-1.33801	-0.5522		-	-	-	-	-		2	2	2	9.4	9.4	9.4	24.176	0	12.572	23325000	4	Q5W011;Q5W010;Q96I25;H0Y6J6;Q5W012			19.0661	NaN	19.0065	18.8653	NaN	18.7003	NaN	NaN	NaN	NaN	18.3972	18.4022	NaN	NaN
RBM25	RNA-binding protein 25				0.453465	0.733329				1.08813	0.290538	0.109865	-1.64193	0.153398		-	-	-	-	-		3	3	3	3.8	3.8	3.8	100.18	0	19.402	27377000	10	P49756			19.1453	18.7403	18.9236	NaN	19.3386	19.2016	NaN	NaN	NaN	NaN	18.8461	18.8266	NaN	NaN
RBMX;RBMXL1;RBMXL2	RNA-binding motif protein, X chromosome;RNA-binding motif protein, X chromosome, N-terminally processed;RNA binding motif protein, X-linked-like-1;RNA-binding motif protein, X-linked-like-2				1.06544	0.437098				1.69812	0.103497	-0.586344	-0.715887	-0.499386		-	-	-	-	-		4	4	4	16.4	16.4	16.4	31.745	0	79.123	153370000	43	H0Y6E7;H3BT71;P38159;H3BR27;P38159-3;P38159-2;A0A1B0GUK8;Q96E39;O75526			20.8929	NaN	21.4989	21.8626	21.0485	22.0398	20.3772	NaN	NaN	NaN	22.0429	21.4594	NaN	NaN
RDH11	Retinol dehydrogenase 11				1.29303	0.444229				0.587571	-1.07132	-1.10699	0.704911	0.885832		-	-	-	-	-		6	6	6	25.8	25.8	25.8	35.386	0	69.388	435270000	79	Q8TC12;G3V2G6;Q8TC12-2;H0YIZ8;G3V234;H0YJ10;H0YJ46			22.0293	21.599	22.8056	23.0074	22.8409	23.1172	22.0609	21.3102	21.8463	21.9401	22.839	23.0345	20.7668	21.6486
RDH14	Retinol dehydrogenase 14				1.57879	0.356268				0.742221	-1.57779	-0.204118	0.0853657	0.954322		-	-	-	-	-		3	3	3	11.3	11.3	11.3	36.864	0	21.289	46599000	10	Q9HBH5			19.5616	19.4042	19.5022	20.1765	19.8409	19.8198	NaN	NaN	NaN	NaN	19.6772	19.5865	NaN	NaN
RER1	Protein RER1				2.03003	0.200153				1.1065	-0.188724	-0.959401	-0.932792	0.974419		-	-	-	-	-		3	3	3	30.4	30.4	30.4	18.388	0	31.421	68935000	12	Q5T092;A0A0A0MR06;Q5T091;O15258;Q5T093			21.2073	21.088	21.3421	21.0725	21.1299	21.1439	NaN	NaN	NaN	NaN	20.9705	21.2749	NaN	NaN
REXO2	Oligoribonuclease, mitochondrial				3.14343	0.05944				1.77159	-0.40956	-0.669334	-0.400232	-0.292464		-	-	-	-	-		3	3	3	20.7	20.7	20.7	21.848	0	34.708	177030000	18	H0YG54;H0YGR4;Q9Y3B8-2;Q9Y3B8-3;Q9Y3B8;F5GYG5			23.1521	23.1804	22.1377	22.0642	22.0142	NaN	21.7348	21.693	NaN	NaN	NaN	NaN	NaN	NaN
RFC3	Replication factor C subunit 3				0.790987	0.582933				-0.221098	-1.47549	-0.136837	0.723606	1.10982		-	-	-	-	-		7	7	7	25.6	25.6	25.6	40.556	0	43.564	123770000	21	P40938;P40938-2			20.0625	20.2289	20.3769	21.5391	19.8756	19.7869	20.4943	NaN	20.3365	NaN	19.5544	20.2175	20.9556	19.7992
RFC4	Replication factor C subunit 4				1.37244	0.362539				1.229	0.910781	-0.414755	-0.871468	-0.853557		-	-	-	-	-		7	7	1	23.4	23.4	3.6	39.681	0	42.767	67055000	14	P35249;C9JZI1;C9JTT7;C9J8M3;C9JXZ7			NaN	20.4088	20.396	20.5683	NaN	20.4639	20.2154	NaN	20.0313	NaN	20.16	19.9689	NaN	NaN
RFC5	Replication factor C subunit 5				0.76977	0.531837				0.912007	-0.449489	-0.871351	1.2348	-0.825967		-	-	-	-	-		5	5	5	21	21	21	36.104	0	36.231	93264000	22	P40937-2;P40937;C9JH72			NaN	21.4021	21.252	20.0002	21.2766	21.1779	NaN	NaN	NaN	20.2156	20.9201	20.6746	NaN	NaN
RGPD3;RGPD4	RanBP2-like and GRIP domain-containing protein 4;RanBP2-like and GRIP domain-containing protein 3				0.377112	0.712551				-1.41143	-0.306364	0.835067	-0.201705	1.08443		-	-	-	-	-		4	1	1	2.7	0.7	0.7	197.62	0.0030581	9.0943	227110000	4	J3KNE0;Q7Z3J3;A6NKT7			NaN	23.9407	24.234	NaN	NaN	NaN	22.9665	NaN	NaN	NaN	23.8653	23.8038	23.4606	23.735
RHOA;RHOC	Transforming protein RhoA;Rho-related GTP-binding protein RhoC				3.36993	0.0592245				0.517494	-0.060213	-1.71384	0.658913	0.597641		-	-	-	-	-		4	2	2	47.3	27.1	27.1	14.669	0	13.22	50085000	2	C9JNR4;C9JX21;P61586;C9JRM1;Q5JR06;Q5JR07;E9PN11;E9PQH6;Q5JR08;Q5JR05;U3KQA9;U3KQV3;P08134;E9PLA2			20.7083	20.9361	21.8976	21.7233	20.7471	21.0541	NaN	NaN	20.5005	20.5299	21.1094	20.1039	NaN	NaN
RHOB	Rho-related GTP-binding protein RhoB				2.28037	0.16427				0.345168	0.410368	-1.78344	0.472061	0.555842		-	-	-	-	-		5	5	3	29.1	29.1	15.8	22.123	0	323.31	190660000	50	P62745			22.1162	21.9028	22.111	22.1616	22.0861	21.9701	22.3126	22.2685	22.2113	21.6335	22.1298	22.032	NaN	NaN
RHOT2	Mitochondrial Rho GTPase 2				1.16114	0.437717				0.66911	-0.485259	-1.53032	0.488261	0.858211		-	-	-	-	-		3	3	3	17.3	17.3	17.3	23.086	0	19.33	46349000	12	H3BST5;I3L2C6;Q8IXI1;H3BUX4			20.5099	19.9624	20.0239	20.1053	20.181	20.4283	NaN	NaN	NaN	19.7969	20.4663	20.3528	NaN	NaN
RNASE3	Eosinophil cationic protein				1.43492	0.347536				1.29102	0.352665	-0.709445	-1.26373	0.329486		-	-	-	-	-		1	1	1	7.5	7.5	7.5	18.385	0.0035817	6.9654	18886000	1	P12724			NaN	20.2136	19.2994	NaN	20.4504	20.2698	NaN	NaN	21.0029	22.6745	NaN	18.7949	NaN	NaN
RPL10A	60S ribosomal protein L10a				1.06068	0.525228				1.49367	0.506007	-0.85275	-0.320489	-0.82644		-	-	-	-	-		7	7	7	31.8	31.8	31.8	24.831	0	83.613	319620000	40	P62906			22.1081	22.4988	23.258	22.805	22.6263	22.0266	22.4571	22.0714	21.1273	21.7385	22.8114	22.9658	22.1904	22.4669
RPL11	60S ribosomal protein L11				2.61653	0.204084				1.76417	-0.566842	-0.595517	-0.424756	-0.177052		-	-	-	-	-		3	3	3	16.9	16.9	16.9	20.124	0	83.982	434090000	63	P62913-2;P62913;Q5VVC9;Q5VVC8			22.5402	22.9713	23.0219	22.9013	23.0018	23.3685	22.0097	21.7691	21.87	21.6217	22.8597	22.9459	21.9578	21.8961
RPL12	60S ribosomal protein L12				1.86743	0.250844				0.925718	0.38976	-1.70706	0.181201	0.210377		-	-	-	-	-		5	5	5	43	43	43	17.818	0	58.268	324270000	49	P30050;P30050-2			22.5975	21.9327	22.3455	22.3263	22.2673	21.9091	22.02	21.7229	21.3225	20.9267	22.0769	22.0349	NaN	NaN
RPL13	60S ribosomal protein L13				0.330278	0.765337				-0.378093	1.45481	-1.2753	0.316607	-0.118028		-	-	-	-	-		5	5	5	25.1	25.1	25.1	24.261	0	125.53	267870000	39	P26373;J3QSB4;P26373-2			NaN	NaN	23.0387	NaN	23.6662	23.5326	21.4582	21.3953	21.1593	21.3701	23.2552	23.4566	20.394	20.8595
RPL13A;RPL13a;RPL13AP3	60S ribosomal protein L13a;Putative 60S ribosomal protein L13a protein RPL13AP3				2.57691	0.107681				1.60204	0.0714691	-0.873794	0.0155243	-0.815236		-	-	-	-	-		4	4	4	17.7	17.7	17.7	23.577	0	25.489	110310000	20	P40429;M0QYS1;Q8J015;Q6NVV1			21.5286	21.0792	22.0985	22.0425	22.1525	NaN	20.251	NaN	21.1129	21.2808	NaN	NaN	NaN	NaN
RPL14	60S ribosomal protein L14				2.28938	0.203277				1.27932	0.054192	-1.33724	0.536735	-0.53301		-	-	-	-	-		3	3	3	24.2	24.2	24.2	14.558	0	39.252	392580000	81	E7EPB3;P50914			23.278	22.6978	22.9999	22.8834	22.8206	22.7185	22.0022	21.8418	22.1467	21.9078	22.6731	22.8739	20.9671	NaN
RPL15	60S ribosomal protein L15;Ribosomal protein L15				2.13128	0.160074				1.0715	0.982631	-1.17866	-0.676349	-0.199126		-	-	-	-	-		7	7	7	31.9	31.9	31.9	24.146	0	53.575	301340000	49	P61313;E7EQV9;E7EX53;E7ENU7;P61313-2			22.3394	22.2547	22.4451	22.1103	21.827	22.5713	23.0729	NaN	21.0758	21.7905	22.4893	22.5201	NaN	NaN
RPL17;RPL17-C18orf32	60S ribosomal protein L17				1.69912	0.280313				0.845626	0.232282	-1.72021	0.502198	0.140107		-	-	-	-	-		5	5	5	34.3	34.3	34.3	19.586	0	72.548	559580000	69	A0A087WXM6;J3QQT2;J3KRX5;A0A0A6YYL6;P18621;P18621-3;J3KRB3;A0A087WWH0;J3QS96;J3QLC8;A0A0A0MRF8;P18621-2;A0A087WY81			23.4705	23.8524	23.3141	23.8104	23.4761	23.8614	22.816	23.0382	23.0574	23.3795	23.6777	23.7094	NaN	23.0854
RPL18	60S ribosomal protein L18				1.32204	0.416268				1.34131	0.790542	-0.752063	-0.518977	-0.860811		-	-	-	-	-		7	7	7	41.6	41.6	41.6	21.728	0	122.74	742330000	78	J3QQ67;Q07020;G3V203;H0YHA7;Q07020-2;F8VUA6;F8VYV2;A0A075B7A0			24.6366	24.7475	24.0605	23.985	24.0753	24.5843	23.6695	25.5782	23.2904	24.0749	24.058	25.2323	23.0379	23.1007
RPL18A	60S ribosomal protein L18a				1.24818	0.380492				1.41361	0.00403074	-1.41388	-0.0380865	0.0343269		-	-	-	-	-		6	6	6	43.3	43.3	43.3	16.714	0	41.121	328560000	42	M0R3D6;M0R1A7;M0R117;Q02543;M0R0P7			22.8071	22.152	22.5755	22.5213	22.7455	22.6849	21.0916	20.972	NaN	NaN	22.5896	22.3093	NaN	20.0031
RPL19	Ribosomal protein L19;60S ribosomal protein L19				1.16324	0.426528				0.457792	0.455273	-1.77602	0.599628	0.263329		-	-	-	-	-		2	2	2	13.5	13.5	13.5	23.134	0	23.257	129100000	19	J3QR09;J3KTE4;P84098;J3QL15			19.6544	20.1535	21.5191	21.5568	21.0556	20.6639	NaN	NaN	20.912	20.8024	21.2677	21.2134	NaN	NaN
RPL21	60S ribosomal protein L21				3.86967	0.059604				1.29837	0.468471	-1.42567	-0.215566	-0.125607		-	-	-	-	-		4	4	4	28.8	28.8	28.8	18.565	0	32.371	258480000	31	P46778			23.0698	22.1809	22.2712	22.8709	22.9381	22.0297	21.2943	21.3953	21.7255	22.2479	22.4119	22.4087	20.3672	20.5755
RPL22	60S ribosomal protein L22				4.83315	0.0233529				1.64789	0.094803	-0.977269	-0.265497	-0.499927		-	-	-	-	-		2	2	2	51.1	51.1	51.1	5.0827	0	14.738	432600000	47	K7EJT5;K7EP65;K7EKS7;K7ELC4;K7EMH1;K7ERI7;P35268			22.9325	22.6057	22.6488	22.7127	22.6047	22.998	21.1464	20.9427	21.1999	21.9323	22.913	23.0997	20.2839	20.7872
RPL23	60S ribosomal protein L23				1.62715	0.301217				-0.293298	-1.49483	-0.0227903	1.04549	0.765435		-	-	-	-	-		4	4	4	37.9	37.9	37.9	14.865	0	55.288	840700000	82	P62829;C9JD32;B9ZVP7;J3KT29			23.1717	23.3677	23.5532	23.7066	24.1205	23.9695	23.178	NaN	22.7044	22.3533	23.836	23.9795	23.6575	23.9124
RPL23A	60S ribosomal protein L23a				2.27262	0.155006				1.28832	0.695224	-1.26377	-0.340863	-0.378915		-	-	-	-	-		7	7	7	41.1	41.1	41.1	17.692	0	51.327	424070000	71	H7BY10;K7EJV9;K7ERT8;A8MUS3;P62750;K7EMA7			22.9671	22.6472	22.8791	22.8867	22.9026	23.0071	21.0366	20.8029	22.2301	22.2443	22.9713	23.0637	NaN	NaN
RPL24	60S ribosomal protein L24				0.264679	0.831836				1.12354	-0.578247	-1.12887	0.984127	-0.400543		-	-	-	-	-		4	4	4	33.1	33.1	33.1	14.369	0	37.474	335710000	52	C9JXB8;C9JNW5;P83731			22.1283	22.0183	20.1188	21.5389	22.5154	21.9599	21.3241	21.2571	21.3322	22.051	21.9343	22.1282	21.2574	21.6216
RPL26	60S ribosomal protein L26				0.256328	0.845217				1.47478	0.262623	-0.95406	0.127458	-0.910805		-	-	-	-	-		8	8	2	44.8	44.8	11.7	17.258	0	53.089	387990000	33	P61254;J3QRI7;J3QQQ9;J3QQV1;J3QRC4;J3KTJ8			18.5366	20.9347	21.2291	22.1908	21.5041	20.6634	20.5936	20.754	20.1391	20.2758	20.895	21.3295	19.86	20.2683
RPL27	60S ribosomal protein L27				2.21183	0.202439				1.50866	0.469427	-0.953035	-0.325504	-0.699544		-	-	-	-	-		4	4	4	36	36	36	15.798	0	44.725	583250000	51	P61353;K7ELC7;K7EQQ9			22.6234	22.316	23.1238	23.3005	22.4123	23.3044	22.0726	22.1779	22.0611	22.4535	23.4152	22.5414	22.0387	NaN
RPL27A	60S ribosomal protein L27a				4.13608	0.0352105				1.11883	0.952003	-1.21458	-0.419707	-0.436545		-	-	-	-	-		4	4	4	38	38	38	12.201	0	26.051	489710000	47	E9PLL6;P46776;E9PJD9			22.7219	22.7542	23.0609	22.6229	22.6476	22.7107	21.9856	21.1567	22.6442	22.5134	23.0365	22.6731	20.6883	20.8975
RPL3	60S ribosomal protein L3				3.20135	0.0725505				0.946372	0.116221	-1.6923	0.195029	0.434681		-	-	-	-	-		10	10	10	30.5	30.5	30.5	46.108	0	125.73	346130000	34	P39023;G5E9G0;B5MCW2;H7C422;H7C3M2			21.8712	21.9464	22.2849	22.0771	21.7477	21.5919	20.9655	21.0066	20.2438	20.7469	22.0324	21.9077	NaN	19.4857
RPL30	60S ribosomal protein L30				3.93712	0.0591111				1.74895	-0.251683	-0.572867	-0.214795	-0.709601		-	-	-	-	-		5	5	5	57.9	57.9	57.9	12.656	0	69.279	168510000	40	E5RI99;P62888			22.8767	22.1907	22.6313	22.6506	22.8411	22.7108	21.4751	20.9755	21.3613	21.4696	22.3211	22.7127	20.7223	21.2209
RPL31	60S ribosomal protein L31				3.21666	0.110914				1.51669	0.332255	-1.14094	-0.218191	-0.489815		-	-	-	-	-		5	5	5	38.4	38.4	38.4	14.463	0	41.996	420220000	82	P62899;H7C2W9;C9JU56;B7Z4E3;B7Z4C8;P62899-3;P62899-2;B8ZZK4			22.5195	22.8948	23.1935	23.1163	22.9948	22.9799	22.501	22.0519	21.8003	22.2403	23.1538	23.1992	21.0817	21.5278
RPL34	60S ribosomal protein L34				1.60427	0.284855				1.39237	0.714464	-0.571162	-0.617083	-0.918594		-	-	-	-	-		3	3	3	21.4	21.4	21.4	13.293	0	18.48	147860000	12	P49207			22.0754	NaN	22.123	22.1046	22.2715	22.449	21.103	NaN	20.8787	NaN	22.4671	22.5159	NaN	NaN
RPL35	60S ribosomal protein L35				1.80825	0.262783				1.38111	0.108027	-1.36814	-0.378088	0.257096		-	-	-	-	-		2	2	2	24	24	24	10.645	0.0016488	11.871	188000000	11	F2Z388;P42766			22.1087	22.1032	22.1568	23.4986	22.1691	22.2236	21.4761	21.6299	21.1256	21.4563	22.0715	23.4846	20.9991	20.8942
RPL35A	60S ribosomal protein L35a				0.38583	0.734413				1.65237	0.234061	-0.52197	-0.606223	-0.758239		-	-	-	-	-		3	3	3	41.8	41.8	41.8	6.4725	0	17.999	172730000	10	F8WBS5;F8WB72;C9K025;P18077			21.5026	21.2917	21.5473	21.6715	NaN	NaN	20.8066	20.6753	NaN	20.2315	NaN	NaN	20.4833	20.4892
RPL37A	60S ribosomal protein L37a				0.41383	0.717269				0.823757	0.0437662	-1.69907	0.624252	0.207297		-	-	-	-	-		2	2	2	39.7	39.7	39.7	7.624	0	23.049	99281000	12	C9J4Z3;P61513;G5E9R3;M0R0A1;Q6P4E4;E9PEL3;M0R2L6			20.5046	18.0862	20.4877	14.969	20.6998	20.4559	20.2414	NaN	19.4951	19.5529	20.5769	20.5724	NaN	NaN
RPL38	60S ribosomal protein L38				1.0657	0.495688				0.642916	-1.35985	-0.774473	0.858624	0.632785		-	-	-	-	-		6	6	6	50	50	50	8.2178	0	40.865	1232300000	121	P63173;J3KT73;J3QL01;J3KSP2			24.6336	24.2197	25.0279	25.1818	24.9304	24.2185	23.4428	23.227	23.5934	23.3723	24.516	24.7584	23.5728	24.0802
RPL4	60S ribosomal protein L4				3.46195	0.0551739				1.58152	0.126141	-1.14481	-0.198126	-0.364731		-	-	-	-	-		10	10	10	29.5	29.5	29.5	47.697	0	85.199	1020800000	108	P36578;H3BM89			24.8251	25.1676	25.3143	25.7141	25.5184	25.3059	23.4206	23.1356	23.5532	24.3256	25.361	25.388	22.9536	22.5312
RPL6	60S ribosomal protein L6				2.96407	0.07675				1.15036	0.243492	-1.60763	0.177844	0.0359381		-	-	-	-	-		9	9	9	32.3	32.3	32.3	32.728	0	77.732	591890000	71	Q02878			23.2582	23.5563	24.7952	24.0145	23.6275	24.8716	22.5067	22.3385	22.8276	23.0094	24.5965	23.85	21.4243	20.7283
RPL7	60S ribosomal protein L7				1.6887	0.293194				1.4762	0.171166	-1.3107	-0.260377	-0.0762883		-	-	-	-	-		10	10	10	40.9	40.9	40.9	24.433	0	103.6	901770000	96	A8MUD9;P18124;C9JZ88;C9JIJ5			24.0213	23.7201	22.9844	23.6782	23.5228	23.4164	22.6459	22.3318	22.0302	22.9195	23.8412	24.3479	21.6706	22.0377
RPL7A	60S ribosomal protein L7a				3.44589	0.0549247				1.6601	0.12092	-0.932368	-0.421896	-0.426761		-	-	-	-	-		11	11	11	44.4	44.4	44.4	29.995	0	93.759	601780000	70	P62424;Q5T8U3;Q5T8U2			23.6214	22.3217	23.8206	23.992	24.3042	23.9039	22.1816	21.7376	22.3954	21.6823	23.9855	23.9511	21.0222	20.8205
RPL8	60S ribosomal protein L8				1.03169	0.445132				1.00161	0.520691	-1.64032	0.177385	-0.0593629		-	-	-	-	-		5	5	5	23.7	23.7	23.7	28.024	0	34.707	330580000	52	P62917;E9PKZ0;E9PKU4;E9PP36;G3V1A1			19.4372	19.8028	21.8549	20.9463	19.7041	22.6017	19.9625	19.9342	NaN	NaN	22.5896	21.8801	19.3694	NaN
RPL9	60S ribosomal protein L9				0.488561	0.686389				1.70097	-0.238418	-0.0392114	-0.844696	-0.57864		-	-	-	-	-		6	6	6	54.7	54.7	54.7	20.775	0	105.6	283940000	73	D6RAN4;P32969;H0Y9V9;E7ESE0			20.7245	20.9587	22.1196	22.0886	22.4092	18.3641	21.017	19.9539	20.2866	20.9715	17.7462	20.2193	NaN	NaN
RPLP0;RPLP0P6	60S acidic ribosomal protein P0;60S acidic ribosomal protein P0-like				2.20352	0.185425				1.76451	-0.651176	-0.303685	-0.550576	-0.259072		-	-	-	-	-		7	7	7	32.5	32.5	32.5	34.273	0	77.451	189890000	62	P05388;F8VWS0;P05388-2;F8VW21;F8VU65;F8VPE8;G3V210;F8VZS0;Q8NHW5			19.8773	20.0443	20.8306	20.3706	21.3549	NaN	NaN	NaN	NaN	NaN	NaN	20.546	NaN	NaN
RPN1	Dolichyl-diphosphooligosaccharide--protein glycosyltransferase subunit 1				0.749725	0.637856				1.19116	-0.377021	-1.46615	0.522007	0.130012		-	-	-	-	-		26	26	26	55.8	55.8	55.8	68.569	0	295.95	3041500000	500	P04843;B7Z4L4			25.718	25.8015	26.1079	26.1746	26.1046	25.7433	24.8907	24.7897	25.344	25.3095	25.9791	25.9736	24.8707	24.9126
RPN2	Dolichyl-diphosphooligosaccharide--protein glycosyltransferase subunit 2				1.98354	0.306172				1.61849	-0.217663	-1.11275	-0.307438	0.0193535		-	-	-	-	-		18	18	18	44.7	44.7	44.7	67.723	0	323.31	1237800000	290	P04844-2;P04844			24.6183	24.1592	24.9189	25.0603	25.0209	25.1156	24.0834	24.1691	24.1189	23.7415	24.9494	24.5804	23.7837	22.7116
RPRD2	Regulation of nuclear pre-mRNA domain-containing protein 2				1.41914	0.399777				-0.378333	-1.15089	-0.564241	1.15316	0.940299		-	-	-	-	-		3	3	3	3.8	3.8	3.8	152.59	0	19.433	27090000	7	Q5VT52-2;Q5VT52-3;Q5VT52			NaN	NaN	19.3324	19.3182	19.1309	NaN	NaN	NaN	NaN	NaN	19.2586	19.5209	NaN	NaN
RPS10;RPS10-NUDT3;RPS10P5	40S ribosomal protein S10;Putative 40S ribosomal protein S10-like				0.67603	0.618343				0.830057	-1.58108	-0.393846	0.553403	0.591464		-	-	-	-	-		7	7	7	42.4	42.4	42.4	18.898	0	323.31	1454100000	148	P46783;F6U211;A0A1W2PQS6;S4R435;Q9NQ39			23.7151	24.1541	24.8821	25.0267	24.0868	24.1989	22.7989	22.7768	22.8301	22.5322	24.237	24.2903	23.1917	23.7787
RPS11	40S ribosomal protein S11				0.109688	0.947144				-0.550422	-0.776085	-0.22244	1.73511	-0.186159		-	-	-	-	-		7	7	7	44.3	44.3	44.3	18.431	0	41.115	413030000	19	P62280;M0QZC5			23.0329	22.3339	22.4425	21.5597	22.7226	22.1315	22.3521	22.3687	22.0035	21.7176	23.0237	22.4461	22.2612	22.5959
RPS13	40S ribosomal protein S13				4.61348	0.0421647				1.74809	-0.132336	-0.411062	-0.47571	-0.728978		-	-	-	-	-		7	7	7	40.4	40.4	40.4	17.222	0	86.481	824290000	82	P62277;J3KMX5			23.7668	22.9359	23.479	23.6252	23.3823	23.5361	22.3648	22.2508	22.5152	22.6414	23.6464	23.8418	22.0584	22.464
RPS14	40S ribosomal protein S14				0.830083	0.604444				1.51847	-0.400094	-1.1993	0.255593	-0.174671		-	-	-	-	-		6	6	6	37.1	37.1	37.1	16.273	0	161.28	676190000	83	P62263;H0YB22;E5RH77			22.8624	23.2568	23.3643	23.2925	23.3209	23.399	22.2084	22.5753	21.7912	22.4454	23.6499	23.694	21.73	22.1608
RPS15A	40S ribosomal protein S15a				0.924737	0.467325				0.902686	0.430777	-1.70792	0.266248	0.10821		-	-	-	-	-		4	4	4	39.2	39.2	39.2	14.839	0	38.104	625300000	79	P62244;I3L3P7;I3L246;H3BN98			21.6056	21.4192	23.3667	23.1616	23.3994	23.5525	22.2189	22.0419	22.5786	22.7575	23.511	23.5243	21.7094	NaN
RPS16	40S ribosomal protein S16				0.771718	0.651814				1.42182	-1.01926	-0.902214	0.230673	0.268981		-	-	-	-	-		10	10	10	54.1	54.1	54.1	16.445	0	148.83	2301400000	183	P62249;M0R210;M0R3H0;M0R1M5;Q6IPX4			25.0601	24.9626	25.4071	25.2586	25.0713	25.3299	24.0902	24.0336	24.4171	24.3804	25.2062	25.5511	24.2647	24.4722
RPS17	40S ribosomal protein S17				0.657412	0.606623				0.808776	-1.22263	-0.823619	1.06986	0.167612		-	-	-	-	-		7	7	7	56.3	56.3	56.3	15.55	0	87.228	276430000	36	P08708;H0YN88;A0A075B716			22.252	21.6523	22.542	21.6272	22.4654	21.7885	21.3912	21.0431	21.0277	19.1348	22.0478	22.4411	21.0829	NaN
RPS18	40S ribosomal protein S18				0.893218	0.49665				1.46781	-0.939597	-0.544692	-0.568765	0.585246		-	-	-	-	-		8	8	8	43.4	43.4	43.4	17.718	0	66.53	1417600000	146	P62269			23.1806	24.3087	24.6089	24.6819	24.778	24.652	22.916	23.0942	23.314	23.0745	24.9187	25.0238	23.5436	23.5961
RPS19	40S ribosomal protein S19				2.34961	0.199611				1.74377	-0.770548	-0.46003	-0.36197	-0.151224		-	-	-	-	-		8	8	8	41.4	41.4	41.4	16.06	0	64.377	883490000	100	P39019;M0R2L9;M0QXK4;M0QYF7;M0R140			23.5886	23.5972	23.8576	23.6734	23.4588	23.4822	21.8614	21.968	22.0247	21.7874	23.5978	23.9795	22.2474	22.1396
RPS2	40S ribosomal protein S2				1.87635	0.292362				1.26779	0.125264	-1.53806	0.0934899	0.0515102		-	-	-	-	-		13	13	13	49.5	49.5	49.5	31.324	0	132.94	1294500000	153	P15880;H0YEN5;E9PQD7;E9PMM9;I3L404;E9PPT0			24.1662	24.4117	24.364	24.7014	24.7202	24.676	23.9006	23.2439	23.8227	23.7177	25.2835	25.0613	22.8293	22.7074
RPS20	40S ribosomal protein S20				1.39061	0.449395				0.471277	-1.6546	-0.143128	0.398695	0.92776		-	-	-	-	-		2	2	2	19.3	19.3	19.3	13.373	0	15.969	828960000	102	P60866;P60866-2;E5RIP1;E5RJX2;G3XAN0			23.6808	23.8045	23.8055	23.9678	22.7367	23.6585	22.6156	22.7786	22.871	22.7528	23.6665	23.6768	23.77	23.1391
RPS23	40S ribosomal protein S23				0.89459	0.488346				1.09569	-0.0861145	-1.61325	0.241572	0.362099		-	-	-	-	-		5	5	5	29.4	29.4	29.4	15.807	0	35.226	334350000	25	P62266;D6RD47			22.7841	21.9079	22.739	22.4219	22.6123	22.5345	NaN	NaN	21.5545	21.7173	22.6049	22.732	NaN	22.0752
RPS24	40S ribosomal protein S24				0.980804	0.491848				0.940499	-0.352043	-1.4777	0.898791	-0.00954378		-	-	-	-	-		2	2	2	20.6	20.6	20.6	15.197	0	14.394	212540000	33	E7ETK0;A0A087WUS0;P62847-2;P62847-3;P62847;P62847-4			22.259	22.5157	22.3355	22.1458	22.4738	22.4571	21.9326	22.0627	21.6635	21.7386	22.7784	22.783	21.2265	22.0745
RPS25	40S ribosomal protein S25				0.868453	0.506927				1.1569	-1.51849	-0.335684	0.349643	0.347625		-	-	-	-	-		4	4	4	24	24	24	13.742	0	98.578	975130000	87	P62851			23.383	23.8392	23.7431	24.4312	23.4836	24.2145	22.8014	22.6787	22.4531	23.0165	23.6184	23.495	23.258	23.34
RPS26;RPS26P11	40S ribosomal protein S26;Putative 40S ribosomal protein S26-like 1				0.973164	0.467678				1.46069	0.538574	-0.859121	-0.263246	-0.876894		-	-	-	-	-		2	2	2	20.9	20.9	20.9	13.015	0	36.139	381420000	34	P62854;Q5JNZ5			22.8281	23.1241	23.3894	23.1017	23.1554	23.2321	23.0032	22.1117	22.1601	22.3207	23.1031	22.9203	21.1104	21.1417
RPS27	40S ribosomal protein S27				1.42651	0.425298				0.843209	-1.39081	-0.704803	0.434295	0.818106		-	-	-	-	-		5	5	3	40.5	40.5	15.5	9.461	0	85.163	861340000	116	P42677;Q5T4L4			22.3762	22.9542	23.8044	23.8663	23.879	23.5458	22.2323	22.0359	22.1769	22.6967	23.2568	23.5686	22.5515	23.005
RPS3	40S ribosomal protein S3				2.82938	0.19987				0.45808	-1.45677	-0.607286	0.872226	0.733754		-	-	-	-	-		19	19	19	72	72	72	26.688	0	323.31	7519600000	527	P23396;P23396-2;E9PL09;E9PPU1;H0YEU2;F2Z2S8;H0YCJ7;H0YF32			27.2811	26.8748	27.2277	27.2921	27.1533	27.1627	26.102	25.8927	26.2577	26.3224	27.0244	27.1204	26.6415	26.7416
RPS3A	40S ribosomal protein S3a				1.63499	0.288371				1.36193	0.440554	-1.21051	0.098029	-0.690005		-	-	-	-	-		13	13	13	43.9	43.9	43.9	29.945	0	155.83	1042300000	126	P61247;D6RG13;D6RAT0;H0Y9Y4;D6RB09;E9PFI5;D6R9B6;H0Y8L7			23.25	24.0367	24.2983	24.2106	24.0237	23.6092	23.7981	23.2145	23.2846	22.3924	23.852	24.2882	22.4521	NaN
RPS4X	40S ribosomal protein S4, X isoform				1.37528	0.381555				1.46042	0.609624	-0.850053	-0.729915	-0.490074		-	-	-	-	-		15	15	15	52.9	52.9	52.9	29.597	0	258.02	1612000000	168	P62701			23.6964	22.4357	24.09	24.8052	24.3575	24.7555	21.5347	22.8752	23.3195	23.916	24.9495	24.965	22.4701	21.7369
RPS5	40S ribosomal protein S5;40S ribosomal protein S5, N-terminally processed				0.896082	0.604443				0.851883	-1.58154	-0.305088	0.248508	0.786242		-	-	-	-	-		9	9	9	42.5	42.5	42.5	22.391	0	125.92	1233800000	122	M0R0F0;P46782;M0R0R2;M0QZN2			24.3001	25.0146	25.2062	25.2845	25.3395	24.999	24.0988	23.8914	24.1225	24.3819	25.1283	24.7954	24.2526	24.6607
RPS6	40S ribosomal protein S6				2.07703	0.21879				1.46199	0.22462	-1.32101	-0.193647	-0.171948		-	-	-	-	-		5	5	5	22.9	22.9	22.9	28.68	0	86.112	318200000	43	P62753;A2A3R7;A2A3R5			22.444	22.291	23.2935	23.4073	23.3733	23.0675	20.5015	20.518	22.0461	22.2334	23.4815	23.3086	20.731	20.7451
RPS7	40S ribosomal protein S7				1.40182	0.436222				1.11161	-0.710309	-1.33441	0.614515	0.318591		-	-	-	-	-		6	6	6	34.5	34.5	34.5	22.127	0	75.505	859040000	122	P62081;B5MCP9			23.4842	23.9855	23.5337	24.3151	24.101	23.9708	22.6329	23.1533	22.9345	22.938	24.0027	24.021	22.6486	22.3435
RPS8	40S ribosomal protein S8				3.83703	0.0555				1.4189	0.241522	-1.37335	-0.12028	-0.166793		-	-	-	-	-		9	9	9	51	51	51	24.205	0	323.31	1017900000	126	P62241;Q5JR95			24.2947	24.1561	24.4341	24.568	24.4604	23.9457	23.0657	23.3091	23.8028	23.3015	24.0443	24.3303	22.6751	22.2192
RPS9	40S ribosomal protein S9				3.95277	0.040878				1.43986	0.436809	-1.23404	-0.37905	-0.263573		-	-	-	-	-		10	10	10	40.2	40.2	40.2	22.591	0	61.602	1250600000	67	A0A024R4M0;P46781;B5MCT8;C9JM19			24.8082	23.8899	25.0587	25.173	24.5839	24.2708	23.1739	23.0339	24.2736	23.2833	24.3139	24.9101	21.9883	22.5114
RPSA	40S ribosomal protein SA			+	10.5787	0		competitor_beads; competitor_con-1; competitor_noUV; PALP1_beads; PALP1_con-1; PALP1_noUV		1.21817	0.940849	-0.544604	-0.931899	-0.682519		8.64616	8.04089	-6.07848	-8.64616	-8.03661		10	10	10	46.4	46.4	46.4	29.404	0	204.63	647450000	89	C9J9K3;A0A0C4DG17;P08865;F8WD59			23.752	23.3076	22.9682	23.1847	23.3454	23.3637	23.7508	24.1379	22.526	22.4307	22.6553	22.2381	NaN	NaN
RRN3P2	Putative RRN3-like protein RRN3P2				0.976409	0.462788				-0.407569	1.54006	-0.53218	-1.00681	0.4065		-	-	-	-	-		1	1	1	3.2	3.2	3.2	38.034	0.0086551	6.3813	78886000	4	A6NIE6			NaN	20.936	NaN	NaN	20.9615	NaN	20.6474	20.4271	NaN	22.9487	20.9522	NaN	NaN	21.9274
RTN4	Reticulon;Reticulon-4				0.0858024	0.946852				1.01643	-0.269499	-1.47327	-0.116376	0.842719		-	-	-	-	-		8	8	8	36.2	36.2	36.2	37.144	0	84.679	349010000	58	F8W914;Q9NQC3-2;Q9NQC3-5;Q9NQC3;H7C106;Q9NQC3-3;Q9NQC3-4;Q9NQC3-6;A0A0U1RQR6			22.3897	22.0142	22.3543	22.51	20.8947	21.0497	21.6867	20.8369	22.4139	19.9912	21.5528	22.3545	20.4002	21.1512
S100A7;S100A7A	Protein S100-A7;Protein S100-A7A				0.0624079	0.946526				0.489038	0.291451	-1.75699	0.251479	0.725019		-	-	-	-	-		3	3	3	33.7	33.7	33.7	11.471	0	21.488	394170000	46	P31151;Q86SG5			22.8013	22.1797	20.5764	NaN	23.0555	22.5234	23.2308	NaN	21.8161	NaN	22.3224	22.5908	NaN	NaN
S100A8	Protein S100-A8;Protein S100-A8, N-terminally processed				0.84835	0.534146				-0.236554	-1.12623	1.12831	0.946422	-0.711946		-	-	-	-	-		6	6	6	52.7	52.7	52.7	10.834	0	62.304	965000000	109	P05109			23.641	23.6455	22.1144	21.9897	23.6544	23.7895	23.2998	23.444	26.0769	26.0887	23.2234	23.444	23.9339	23.9637
S100A9	Protein S100-A9				1.21021	0.445017				-1.39479	-0.596448	1.07288	0.710235	0.208115		-	-	-	-	-		6	6	6	48.2	48.2	48.2	13.242	0	137.29	1403300000	148	P06702			23.8239	23.9891	22.6735	22.7237	23.958	23.8719	23.8365	24.4268	25.6553	25.2263	23.598	23.8172	24.6269	24.823
SACM1L	Phosphatidylinositide phosphatase SAC1				1.40837	0.443611				0.54429	-1.28271	-0.847434	0.589444	0.996406		-	-	-	-	-		12	12	12	23	23	23	66.966	0	128.16	480000000	59	Q9NTJ5;E9PGZ4;Q9NTJ5-2			23.0177	22.7971	23.0418	22.8518	23.0539	22.9459	22.0127	21.6795	22.2636	22.0366	22.9758	23.4495	22.2703	22.0615
SAMHD1	Deoxynucleoside triphosphate triphosphohydrolase SAMHD1				0.751614	0.552775				0.503147	0.118892	-1.73881	0.765335	0.351436		-	-	-	-	-		6	6	6	11.8	11.8	11.8	72.2	0	39.062	159590000	27	Q9Y3Z3;Q9Y3Z3-4;Q9Y3Z3-3			19.9572	19.776	21.0849	21.1469	20.776	21.1625	20.56	NaN	NaN	21.3845	20.7922	21.3349	21.1204	21.2718
SBSN	Suprabasin				0.109755	0.922483				-0.135393	1.39329	0.535004	-1.16748	-0.625424		-	-	-	-	-		15	15	15	46.9	46.9	46.9	60.54	0	323.31	1680900000	204	Q6UWP8			18.7302	19.3201	19.1647	19.4908	19.194	20.1201	19.5659	19.9718	17.7259	18.5173	20.4343	21.023	20.5329	20.4793
SCAF8	Protein SCAF8				0.834586	0.562256				0.0242205	-1.10601	-0.900617	0.985653	0.996757		-	-	-	-	-		3	3	3	4.3	4.3	4.3	148.86	0	18.727	60922000	13	A0A0A0MT33;Q9UPN6;Q9UPN6-2			20.8182	20.6957	21.0538	20.9469	21.0825	21.3069	20.7225	NaN	20.5019	20.5765	20.6805	21.189	20.7171	20.6751
SCAMP1	Secretory carrier-associated membrane protein 1				2.66619	0.094625				0.433112	-0.00709779	-1.72327	0.623519	0.673738		-	-	-	-	-		2	2	2	10.9	10.9	10.9	35.046	0	15.642	190770000	37	A0A087WXB0;O15126;A0A087WTX8;A0A087WZA6;A0A087WU14;O15126-2			22.3428	22.3963	22.6426	22.4984	22.0252	22.1048	NaN	NaN	21.4955	21.6709	22.2282	21.6423	NaN	NaN
SCAMP2	Secretory carrier-associated membrane protein 2				2.10981	0.194841				1.77904	-0.347491	-0.366872	-0.612689	-0.451986		-	-	-	-	-		2	2	2	9.7	9.7	9.7	36.648	0	59.57	115470000	25	O15127;H3BV04;H3BN93;H3BUB6;H3BPL9			21.5244	21.6163	21.6748	21.7433	NaN	NaN	NaN	NaN	NaN	NaN	18.2028	NaN	NaN	17.6941
SCAMP3	Secretory carrier-associated membrane protein 3				1.63744	0.281974				0.741937	0.0288908	-1.72817	0.522663	0.434679		-	-	-	-	-		5	5	5	22.8	22.8	22.8	38.287	0	323.31	375690000	109	O14828;O14828-2			22.1136	22.7213	23.1598	23.2757	22.8374	22.9419	21.7297	NaN	21.2812	22.2806	23.1467	22.7556	21.2716	NaN
SCARB2	Lysosome membrane protein 2				1.20332	0.434974				0.646483	-1.58565	-0.396186	0.569647	0.765708		-	-	-	-	-		5	5	5	14.8	14.8	14.8	49.204	0	35.158	131880000	41	A0A1W2PPX5;A0A1W2PQR6;A0A1W2PQB7;A0A1W2PS43;Q14108;A0A1W2PRS1;A0A1W2PRF6;A0A1W2PPU6;Q14108-2			21.0358	21.2484	21.3616	21.4475	21.2977	21.1287	20.5727	20.8298	20.5868	20.8456	21.1157	21.1274	NaN	NaN
SCCPDH	Saccharopine dehydrogenase-like oxidoreductase				0.663699	0.610688				1.25427	0.811144	-1.06525	-0.241289	-0.758876		-	-	-	-	-		3	3	3	11.7	11.7	11.7	47.151	0	18.52	48956000	13	Q8NBX0			20.3846	20.0708	20.1789	20.2692	20.368	20.4565	NaN	NaN	20.4912	20.6478	20.3184	19.9822	NaN	NaN
SCD	Acyl-CoA desaturase				2.39705	0.14226				0.304893	-1.76193	0.234989	0.630264	0.59178		-	-	-	-	-		3	3	3	12.3	12.3	12.3	41.522	0	31.994	145630000	49	O00767			21.1515	21.4944	21.3542	21.3116	21.6517	21.3371	NaN	NaN	NaN	NaN	21.5444	21.407	NaN	NaN
SDHA	Succinate dehydrogenase [ubiquinone] flavoprotein subunit, mitochondrial				0.920925	0.536736				1.64932	-0.00119652	-0.674384	-0.905708	-0.0680359		-	-	-	-	-		4	4	4	9.1	9.1	9.1	63.566	0	32.725	64703000	23	D6RFM5;P31040-2;P31040;A0A087X1I3;P31040-3			NaN	NaN	19.507	19.2317	19.7117	19.2181	NaN	NaN	NaN	NaN	19.4338	19.2453	NaN	NaN
SDR39U1	Epimerase family protein SDR39U1				1.36022	0.421052				-0.242296	-0.623976	-1.19468	1.05179	1.00917		-	-	-	-	-		2	2	2	12.6	12.6	12.6	31.076	0.0016639	11.968	24923000	2	Q9NRG7-2;G3V451;G3V4N6;G3V5T1;G3V4Z0;Q86TZ5;H0YJ71;F6RWC2;Q9NRG7-3;Q9NRG7			19.7376	19.9978	20.3259	20.0849	19.9641	19.8654	20.3931	19.7969	19.8136	19.898	19.8333	19.968	NaN	20.2505
SEC11A	Signal peptidase complex catalytic subunit SEC11;Signal peptidase complex catalytic subunit SEC11A;Signal peptidase I				1.6136	0.333964				0.672873	-0.0519042	-1.68092	0.249519	0.810432		-	-	-	-	-		3	3	3	17.2	17.2	17.2	18.651	0	17.624	96805000	12	H0YNG3;P67812-4;P67812;P67812-3;H0YNX5;H0YNA5;P67812-2			20.1982	20.6492	20.4855	20.4432	21.0325	20.7408	NaN	19.9555	20.1393	20.2914	20.9009	21.0586	NaN	NaN
SEC22B	Vesicle-trafficking protein SEC22b				0.743095	0.652817				1.04817	-1.3926	-0.526011	0.826675	0.0437683		-	-	-	-	-		6	6	6	35.3	35.3	35.3	24.593	0	110.53	390240000	96	O75396			22.2443	21.6877	22.5655	22.682	22.2168	22.4239	21.4416	21.2835	21.0069	21.4521	22.6464	22.5151	21.3462	21.8702
SEC61A1;SEC61A2	Protein transport protein Sec61 subunit alpha isoform 1;Protein transport protein Sec61 subunit alpha isoform 2				1.87639	0.307602				1.33909	-1.09797	-0.764614	-0.112196	0.635689		-	-	-	-	-		6	6	6	14.7	14.7	14.7	52.949	0	55.311	347240000	32	B4DR61;P61619;P61619-3;F8W776;Q8TC24;Q9H9S3-2;Q9H9S3-3;Q9H9S3			22.0365	21.9193	22.6423	22.7489	23.0924	22.9924	21.4812	21.4515	21.1745	21.3091	23.0073	22.8683	21.8862	21.9379
SEC61B	Protein transport protein Sec61 subunit beta				1.15917	0.405197				0.760021	-1.13831	0.561845	0.85535	-1.0389		-	-	-	-	-		1	1	1	23.8	23.8	23.8	4.8738	0.0048143	6.5838	193630000	15	S4R3B5;P60468			21.4305	21.1563	21.6403	21.8874	NaN	NaN	20.5632	20.6038	NaN	NaN	NaN	NaN	20.9539	20.8896
SEC61G	Protein transport protein Sec61 subunit gamma				3.65573	0.09264				-0.135174	-1.26381	-0.593867	1.14828	0.844563		-	-	-	-	-		2	2	2	36.8	36.8	36.8	7.7412	0	15.548	117530000	26	P60059			21.7965	22.3558	21.6435	21.3856	21.6617	21.4878	20.8744	21.0213	20.8248	21.1733	21.9591	21.908	21.0633	21.4587
SEC63	Translocation protein SEC63 homolog				0.59558	0.687334				1.03558	0.562677	-0.477806	-1.49697	0.376517		-	-	-	-	-		7	7	7	12.1	12.1	12.1	87.996	0	41.672	50201000	11	Q9UGP8			19.8108	19.652	19.9922	20.0607	19.6065	19.9472	NaN	NaN	20.0776	19.9597	19.8372	19.7839	NaN	NaN
SEMG1	Semenogelin-1;Alpha-inhibin-92;Alpha-inhibin-31;Seminal basic protein				0.370894	0.734759				0.185053	0.505702	0.261383	-1.73869	0.78655		-	-	-	-	-		10	8	8	28.1	25.1	25.1	45.321	0	83.372	90419000	17	P04279-2;P04279			14.9661	NaN	NaN	15.6104	NaN	NaN	NaN	NaN	15.9247	NaN	NaN	NaN	NaN	NaN
SERPINB12	Serpin B12				0.553952	0.666803				-0.580215	-0.0182492	1.73449	-0.636129	-0.499898		-	-	-	-	-		8	8	8	25.2	25.2	25.2	46.276	0	323.31	621270000	53	Q96P63;Q96P63-2			21.608	21.2316	21.6494	21.9126	22.0342	21.9833	21.794	21.0987	21.9905	22.1128	21.9568	22.5361	22.3815	22.7673
SERPINB3	Serpin B3				1.47408	0.350595				-0.573938	-0.512476	1.36229	-1.00802	0.732139		-	-	-	-	-		13	13	13	38.2	38.2	38.2	44.564	0	172.93	606590000	101	P29508;P29508-2			21.7672	21.5085	20.8614	18.7124	21.1587	21.1186	22.3599	21.8781	19.376	21.0407	21.3046	19.9549	22.0852	22.333
SF3A1	Splicing factor 3A subunit 1				0.372742	0.802679				0.877442	-0.334133	-1.15751	-0.584531	1.19873		-	-	-	-	-		3	3	3	5.5	5.5	5.5	88.885	0	20.5	38117000	5	Q15459			18.9531	19.0982	19.0033	19.0961	19.3666	19.2422	NaN	19.1154	18.5638	NaN	19.1896	19.3472	19.2085	19.443
SF3B1	Splicing factor 3B subunit 1				1.75759	0.294235				1.27305	0.334466	-1.50044	-0.125702	0.0186232		-	-	-	-	-		20	20	20	20.7	20.7	20.7	145.83	0	201.85	434090000	96	O75533			21.2783	21.1588	20.7857	21.9752	21.1588	20.8908	20.4766	20.3654	20.5544	20.5861	21.2284	21.1581	NaN	NaN
SF3B2	Splicing factor 3B subunit 2				1.01768	0.512687				0.87106	0.669036	0.120162	0.00682299	-1.66708		-	-	-	-	-		6	6	6	7.9	7.9	7.9	100.23	0	38.809	94476000	16	Q13435;E9PJ04;H0YCG1;E9PPJ0;E9PJT3			19.9386	20.119	19.7847	19.8273	19.7464	19.8363	19.8941	19.8778	19.3743	19.7067	19.746	19.2738	19.753	19.8516
SFPQ	Splicing factor, proline- and glutamine-rich				2.35853	0.146923				1.40992	0.707007	-0.604854	-0.715725	-0.796344		-	-	-	-	-		16	16	15	28.9	28.9	27.7	76.149	0	287.2	1173800000	183	P23246;P23246-2			20.2879	18.2001	20.2911	20.7959	20.6245	20.4001	NaN	NaN	20.2645	18.142	20.1505	20.6831	NaN	NaN
SFXN1	Sideroflexin-1				1.27888	0.488388				0.787024	-0.952241	-1.22132	0.590888	0.79565		-	-	-	-	-		11	11	11	44.1	44.1	44.1	35.619	0	246.2	1288100000	184	Q9H9B4;D6RFI0			24.2718	23.6949	24.5471	24.4793	24.0602	24.4827	23.6723	23.4473	23.4348	23.4462	24.3547	24.4043	23.4235	23.4437
SGPL1	Sphingosine-1-phosphate lyase 1				0.619792	0.605789				0.771148	0.00795232	-1.59326	-0.110287	0.924452		-	-	-	-	-		5	5	5	13.2	13.2	13.2	63.523	0	36.027	86463000	18	O95470			NaN	21.0246	20.6787	20.8123	20.813	20.4433	NaN	NaN	19.8215	20.0957	20.3967	20.5991	NaN	NaN
SHMT2	Serine hydroxymethyltransferase, mitochondrial;Serine hydroxymethyltransferase				2.60354	0.109122				1.16997	0.524747	-1.51822	0.0444805	-0.220976		-	-	-	-	-		15	15	14	35.6	35.6	32.7	53.454	0	202.08	991530000	127	P34897-3;P34897;P34897-2;H0YIZ0;G3V2Y4			21.9564	21.7716	23.1481	23.2585	21.9458	21.9088	21.3031	21.1353	NaN	20.3654	21.9459	22.6845	18.7855	NaN
SIGMAR1	Sigma non-opioid intracellular receptor 1				1.30007	0.415856				0.515219	-0.848219	-1.29703	0.768739	0.861292		-	-	-	-	-		3	3	3	17.5	17.5	17.5	25.127	0	18.235	206910000	26	Q99720;Q99720-4;Q99720-3			21.6876	21.7708	22.3364	22.2754	22.1084	21.4929	21.012	20.6992	21.2446	21.3535	21.9656	21.9291	20.9969	21.1795
SLC12A2	Solute carrier family 12 member 2				0.934983	0.591452				0.491525	-1.18008	-0.954214	0.591227	1.05154		-	-	-	-	-		3	3	3	4	4	4	124.59	0	18.679	16890000	3	G3XAL9;P55011-3;P55011			18.4045	NaN	18.1343	18.07	18.2217	18.3399	NaN	NaN	NaN	NaN	18.1704	18.2199	NaN	NaN
SLC16A1	Monocarboxylate transporter 1				0.774333	0.629071				1.23055	-0.163216	-1.53218	0.190585	0.274262		-	-	-	-	-		5	5	5	15	15	15	53.944	0	37.096	582550000	98	P53985;Q5T8R5			23.3752	22.4083	23.1836	22.9715	23.4069	23.5182	22.3798	21.8772	22.77	22.6499	23.2757	23.4973	22.1121	22.189
SLC1A5	Neutral amino acid transporter B(0);Amino acid transporter				2.16972	0.244902				0.459461	-0.882878	-1.20941	1.1433	0.489526		-	-	-	-	-		11	11	11	25	25	25	56.598	0	115.44	1230100000	187	Q15758;M0QXM4;Q15758-3;Q15758-2			24.1503	24.4264	25.0519	24.7396	24.5104	24.5858	23.7765	23.5776	23.7953	23.6436	24.7379	24.4494	23.3823	23.8186
SLC25A1	Tricarboxylate transport protein, mitochondrial				1.60654	0.287176				0.775889	-0.686422	-1.41453	0.81751	0.507552		-	-	-	-	-		5	5	5	16.4	16.4	16.4	34.012	0	31.34	128810000	17	P53007;B4DP62			21.5081	21.2138	21.6889	21.6212	21.2887	21.8369	NaN	NaN	NaN	20.6912	21.5195	21.5648	NaN	NaN
SLC25A10	Mitochondrial dicarboxylate carrier				0.702204	0.590992				0.690306	-0.640118	-1.28616	1.20777	0.028202		-	-	-	-	-		6	6	6	26.8	26.8	26.8	31.282	0	80.141	220900000	61	Q9UBX3;Q9UBX3-2;B4DLN1;F6RGN5			21.0289	20.539	21.196	21.8813	20.6794	21.7547	NaN	20.6194	19.8983	20.7393	21.2489	21.6119	NaN	NaN
SLC25A11	Mitochondrial 2-oxoglutarate/malate carrier protein				1.65519	0.4006				1.0368	-0.426372	-1.52095	0.543093	0.36743		-	-	-	-	-		10	10	10	43.6	43.6	43.6	32.182	0	166.32	716160000	127	I3L1P8;Q02978;Q02978-2			23.6762	23.4356	24.1818	23.8958	23.6609	23.9542	23.3647	23.1131	22.5674	23.3817	23.7917	23.7555	21.7519	22.5543
SLC25A12	Calcium-binding mitochondrial carrier protein Aralar1				0.520677	0.68623				1.02009	0.808515	-1.37847	-0.615097	0.164963		-	-	-	-	-		10	6	6	17	10.6	10.6	74.761	0	38.35	32162000	9	O75746;O75746-2			NaN	NaN	19.968	19.8696	19.6368	19.4224	19.8413	NaN	NaN	20.0374	19.4642	19.3699	NaN	NaN
SLC25A13	Calcium-binding mitochondrial carrier protein Aralar2				1.2384	0.420195				0.960801	-0.532307	-1.48884	0.444451	0.615896		-	-	-	-	-		15	15	11	28.7	28.7	22.3	74.303	0	134.23	617580000	140	Q9UJS0-2;Q9UJS0			22.7461	23.063	24.3502	23.7165	23.2812	23.5509	21.6334	21.4466	21.6785	22.839	24.2808	24.2421	21.4992	21.5356
SLC25A17	Peroxisomal membrane protein PMP34				1.63965	0.292256				0.528234	-0.0714228	-1.71123	0.647046	0.60737		-	-	-	-	-		2	2	2	8.9	8.9	8.9	25.721	0.0016407	11.789	39749000	6	B0QYW5;F6RTR7;O43808;F8WE74			20.8482	20.7218	20.7213	20.4865	20.6446	20.5409	NaN	NaN	19.9305	20.1079	20.2697	20.1641	NaN	NaN
SLC25A24	Calcium-binding mitochondrial carrier protein SCaMC-1				1.47643	0.445634				0.597444	-0.964738	-1.20555	0.681338	0.891503		-	-	-	-	-		5	5	5	15.7	15.7	15.7	53.354	0	33.737	116820000	33	Q6NUK1;Q6NUK1-2			20.8647	20.5208	21.2831	21.4058	20.5795	20.4208	20.2374	20.0227	20.0338	19.8713	20.651	20.8408	20.0265	20.0638
SLC25A3	Phosphate carrier protein, mitochondrial				0.792486	0.603721				0.964907	-1.32364	-0.790303	0.70146	0.44757		-	-	-	-	-		9	9	9	31	31	31	39.958	0	124.38	1377000000	100	Q00325-2;F8VVM2;Q00325			23.908	24.0259	25.0308	25.136	24.819	24.2773	23.4936	23.4911	23.4462	23.5189	24.8454	24.9633	23.5935	23.8231
SLC25A5	ADP/ATP translocase 2;ADP/ATP translocase 2, N-terminally processed				2.47268	0.261634				0.483567	-1.39395	-0.701343	0.678696	0.933032		-	-	-	-	-		14	14	5	46	46	19.1	32.852	0	158.96	14408000000	475	P05141			27.7902	27.7544	27.8948	27.9107	27.9455	27.9376	27.0451	27.0095	27.0727	27.0645	28.0461	28.0777	27.2393	27.5133
SLC25A6	ADP/ATP translocase 3;ADP/ATP translocase 3, N-terminally processed				1.81315	0.325324				1.60986	-0.271094	-1.1162	-0.290427	0.0678612		-	-	-	-	-		10	3	1	34.2	12.8	4.4	32.866	0	21.006	480320000	58	P12236			22.7868	22.9838	23.3652	23.3545	23.2977	23.4655	21.371	21.2736	22.4473	22.4237	23.2099	23.5013	21.9526	21.7626
SLC27A4	Long-chain fatty acid transport protein 4				1.99451	0.295285				0.58649	-0.5163	-1.52533	0.772917	0.682225		-	-	-	-	-		5	5	5	8.2	8.2	8.2	72.063	0	29.154	30280000	6	Q6P1M0;Q6P1M0-2			19.6775	19.6324	19.8872	19.8344	19.4757	19.6463	NaN	NaN	19.0733	19.0492	19.5969	20.1254	NaN	NaN
SLC30A7	Zinc transporter 7				2.40883	0.143059				0.660655	-0.502181	-1.51855	0.880594	0.479483		-	-	-	-	-		3	3	3	9.8	9.8	9.8	41.625	0	20.588	82375000	10	Q8NEW0			21.359	21.5284	21.3807	21.3533	21.0564	20.9257	NaN	NaN	20.6736	20.1944	20.9805	20.5478	NaN	NaN
SLC3A2	4F2 cell-surface antigen heavy chain				0.74409	0.647038				0.845912	-0.826065	-1.31717	0.535538	0.761784		-	-	-	-	-		24	24	24	46.1	46.1	46.1	64.872	0	323.31	2360600000	363	F5GZS6;J3KPF3;P08195-2;P08195-3;P08195;P08195-4			25.1337	25.1883	25.9001	25.8864	25.4125	25.7871	24.816	24.5617	24.7988	24.7894	25.6906	25.5803	24.5842	24.5651
SLC7A1	High affinity cationic amino acid transporter 1				0.482585	0.765006				-0.303147	-1.01128	0.336852	1.5598	-0.582222		-	-	-	-	-		1	1	1	9.1	9.1	9.1	12.882	0.0099536	6.3592	20384000	6	Q5JR49;P30825			NaN	NaN	18.8815	18.6095	18.6256	18.2899	NaN	NaN	NaN	NaN	18.5856	18.6882	NaN	NaN
SLC7A5	Large neutral amino acids transporter small subunit 1				1.28994	0.384841				1.3609	-0.609899	-1.23845	0.492127	-0.00468058		-	-	-	-	-		5	5	5	13.4	13.4	13.4	55.01	0	42.708	291840000	42	Q01650			20.9406	22.4698	23.0624	22.9973	22.7571	23.0314	20.959	21.0243	21.7329	22.3044	23.4288	23.4007	21.7695	21.8943
SLIRP	SRA stem-loop-interacting RNA-binding protein, mitochondrial				0.0603162	0.95767				1.03207	0.619395	-0.295864	-1.55667	0.201069		-	-	-	-	-		3	3	3	37	37	37	10.353	0	19.363	73485000	8	A0A087WUN7;H0YJ40;G3V4X6;G3V2S9;Q9GZT3-2;Q9GZT3;H0YJW7			NaN	19.2532	19.5984	19.5487	18.8141	19.3667	NaN	19.5101	NaN	19.9461	19.2264	19.1567	NaN	NaN
SMARCA5;SMARCA1	SWI/SNF-related matrix-associated actin-dependent regulator of chromatin subfamily A member 5;Probable global transcription activator SNF2L1				0.358613	0.792918				0.00842499	0.100338	0.472766	1.05037	-1.6319		-	-	-	-	-		3	3	3	2.9	2.9	2.9	121.9	0	16.64	12639000	5	O60264;A0A0A0MRP6;B7ZLQ5;P28370-2;P28370			NaN	NaN	17.8061	17.7803	17.9295	17.9596	NaN	NaN	NaN	NaN	NaN	17.5834	NaN	NaN
SMC2	Structural maintenance of chromosomes protein 2				1.47569	0.34242				0.91116	0.481757	-1.68599	-0.0150245	0.308094		-	-	-	-	-		20	20	20	22	22	22	124.92	0	133.01	405030000	64	O95347-2;O95347			21.9554	22.3312	22.3639	22.6918	21.8351	21.7501	21.2346	21.7684	21.3185	22.1456	21.9687	22.0087	21.6833	19.2798
SMC3	Structural maintenance of chromosomes protein 3				1.367	0.398419				1.6859	0.13768	-0.650848	-0.703662	-0.469073		-	-	-	-	-		10	10	10	10.4	10.4	10.4	141.54	0	68.441	348650000	48	Q9UQE7			21.6569	21.7808	22.3244	21.6651	22.5973	22.7133	21.0238	21.27	21.7321	20.9102	23.0035	22.8815	21.2279	21.2123
SMC4	Structural maintenance of chromosomes protein;Structural maintenance of chromosomes protein 4				1.39837	0.364584				1.74825	-0.259215	-0.706909	-0.202828	-0.579294		-	-	-	-	-		17	17	17	15.3	15.3	15.3	144.45	0	125.06	336510000	70	E9PD53;Q9NTJ3;Q9NTJ3-2			21.8428	22.2334	22.3011	22.5304	21.802	21.4723	19.9455	NaN	19.4303	21.8579	21.6003	21.7996	20.5825	20.2001
SMIM13	Small integral membrane protein 13				0.129614	0.939822				0.7601	-1.48747	1.06598	-0.258839	-0.0797632		-	-	-	-	-		1	1	1	33	33	33	10.351	0.0029586	7.5393	10969000	1	P0DJ93			18.7697	19.0332	18.8989	18.8125	NaN	NaN	NaN	NaN	NaN	NaN	18.8215	NaN	NaN	NaN
SND1	Staphylococcal nuclease domain-containing protein 1				2.74679	0.103669				1.11696	1.02982	-0.697275	-0.446233	-1.00327		-	-	-	-	-		17	17	17	23.6	23.6	23.6	102	0	147.75	172750000	55	Q7KZF4			19.2053	NaN	21.0687	21.7578	20.1155	20.1722	20.0054	20.0943	NaN	19.0267	20.5399	21.4173	NaN	NaN
SNRNP200	U5 small nuclear ribonucleoprotein 200 kDa helicase				4.43925	0.0286197				1.50701	0.288633	-0.22963	-1.21118	-0.354834		-	-	-	-	-		10	10	10	6.4	6.4	6.4	244.5	0	75.513	73826000	33	O75643			20.0816	19.2159	19.48	19.3885	19.7509	20.0985	NaN	NaN	NaN	NaN	19.414	19.4906	NaN	NaN
SNRNP70	U1 small nuclear ribonucleoprotein 70 kDa				1.4142	0.400673				1.4947	0.517187	-0.724568	-0.912711	-0.374613		-	-	-	-	-		4	4	4	12.1	12.1	12.1	51.556	0	25.85	37394000	12	P08621;P08621-2;P08621-3;P08621-4			19.0464	NaN	19.5904	19.6661	19.3987	19.2728	NaN	NaN	NaN	NaN	19.657	19.6088	NaN	NaN
SNRPD1	Small nuclear ribonucleoprotein Sm D1				0.935335	0.518616				0.963241	1.14518	-0.276487	-0.972135	-0.859795		-	-	-	-	-		4	4	4	37	37	37	13.281	0	28.366	108630000	15	P62314;J3QLI9			19.6191	NaN	NaN	19.7934	19.4347	NaN	NaN	NaN	20.8203	18.8895	19.6345	19.4524	NaN	19.0103
SORD	Sorbitol dehydrogenase				1.14692	0.486563				-0.987783	-0.878277	0.325568	0.0772942	1.4632		-	-	-	-	-		9	9	9	27.2	27.2	27.2	38.324	0	75.8	85081000	17	Q00796;H0YLA4			17.8796	17.8335	18.068	17.9047	17.7644	17.7647	NaN	NaN	NaN	NaN	15.7699	17.7033	NaN	NaN
SPATA7	Spermatogenesis-associated protein 7				0.031137	0.969078				1.22771	0.452299	-1.50743	-0.0647208	-0.107853		-	-	-	-	-		1	1	1	16.7	16.7	16.7	4.7625	0	29.059	347030000	35	G3V3D2;G3V5V8;G3V5H6;G3V2V4;G3V287;G3V4A9;G3V2E1;Q9P0W8-3;Q9P0W8-2;Q9P0W8			21.4134	NaN	21.0744	21.1329	16.217	21.1596	22.9812	22.9786	NaN	21.6402	NaN	NaN	NaN	NaN
SPCS2	Signal peptidase complex subunit 2				0.30041	0.780756				1.71897	-0.201089	-0.885786	-0.416861	-0.215232		-	-	-	-	-		3	3	3	12.3	12.3	12.3	25.09	0	20.778	181850000	36	A0A087WUC6;E9PI68;Q15005;E9PL01;H0YE04			21.3779	NaN	21.4718	21.8639	21.949	21.5064	NaN	NaN	NaN	20.7216	21.9749	21.5346	NaN	NaN
SPCS3	Signal peptidase complex subunit 3				0.377271	0.733633				1.72295	-0.363717	-0.887648	-0.239621	-0.231966		-	-	-	-	-		3	3	3	17.8	17.8	17.8	20.313	0	19.924	69182000	14	P61009			NaN	20.52	21.3199	20.7794	20.9748	20.2272	NaN	NaN	NaN	NaN	21.4467	20.9139	NaN	NaN
SPTLC1	Serine palmitoyltransferase 1				0.807375	0.532115				0.482222	-0.941224	-1.21062	0.939996	0.72963		-	-	-	-	-		3	3	3	10.8	10.8	10.8	52.743	0	93.61	74984000	29	O15269;O15269-2			20.4316	20.9904	21.1945	20.5938	20.3406	20.8178	NaN	NaN	19.6423	NaN	20.2499	20.3982	NaN	NaN
SQLE	Squalene monooxygenase				1.09619	0.436021				0.526974	-0.690925	-1.41406	0.800763	0.777253		-	-	-	-	-		4	4	4	11.7	11.7	11.7	63.922	0	28.178	70343000	9	Q14534;E7EVQ6			20.3837	20.4481	20.342	20.7327	20.6541	20.7358	NaN	NaN	20.1306	NaN	20.4799	20.6306	NaN	NaN
SRPRB	Signal recognition particle receptor subunit beta				1.48193	0.398822				0.475072	-0.969148	-1.18813	0.906311	0.775893		-	-	-	-	-		12	12	12	54.6	54.6	54.6	29.702	0	173.6	719720000	154	Q9Y5M8;H7C4H2			23.4207	23.2307	23.6015	23.5799	23.1298	23.0899	22.4394	22.7501	22.6058	22.6488	23.5844	23.3476	22.868	22.1205
SRSF1	Serine/arginine-rich splicing factor 1				2.31539	0.173278				1.59211	0.26026	-0.259829	-0.972092	-0.620453		-	-	-	-	-		6	6	6	25.7	25.7	25.7	28.329	0	39.707	111610000	16	J3KTL2;Q07955;Q07955-3;Q07955-2;J3QQV5;J3KSW7;J3KSR8			20.8283	21.0746	20.1947	20.5282	19.9567	20.076	NaN	NaN	20.7795	18.9645	19.7378	20.4309	NaN	NaN
SRSF3	Serine/arginine-rich splicing factor 3				1.58793	0.297127				0.7002	0.879922	-1.63177	0.214846	-0.163202		-	-	-	-	-		2	1	1	24.2	9.5	9.5	10.32	0.001626	11.596	144960000	15	A0A087X2D0;P84103-2;P84103			21.1947	21.4818	21.4982	18.5137	21.7999	21.1766	NaN	20.6794	21.6716	21.7877	21.5008	22.118	NaN	NaN
SRSF7	Serine/arginine-rich splicing factor 7				4.2799	0.0200615				1.11836	0.913649	-0.727558	-0.13533	-1.16912		-	-	-	-	-		4	4	3	32.1	32.1	21.9	15.763	0	24.146	160880000	25	A0A0B4J1Z1;C9JAB2;Q16629-3;Q16629-2;Q16629-4;Q16629			21.6458	22.3817	22.3498	22.2942	22.2996	22.2719	21.906	NaN	21.4158	21.8915	22.1141	22.0205	21.6045	NaN
SSBP1	Single-stranded DNA-binding protein, mitochondrial				3.11111	0.103416				1.15762	0.0209205	-0.604331	-1.31895	0.744743		-	-	-	-	-		6	6	6	44.6	44.6	44.6	17.259	0	166.29	266600000	54	Q04837;A0A0G2JLD8;E7EUY5;C9K0U8			19.0615	19.4193	19.0515	18.844	19.3268	18.8193	NaN	NaN	NaN	NaN	19.2978	18.9202	NaN	NaN
SSR1	Translocon-associated protein subunit alpha				0.979597	0.45899				0.462304	-1.07984	-1.07754	0.95358	0.741495		-	-	-	-	-		2	2	2	8.7	8.7	8.7	29.573	0	15.373	113850000	25	C9J3L8;C9J5W0;E9PAL7;C9IZQ1;P43307-2;P43307			NaN	21.5398	20.2754	20.5321	21.3827	20.8139	NaN	NaN	NaN	NaN	21.1272	21.2448	NaN	NaN
SSR3	Translocon-associated protein subunit gamma				0.149307	0.883493				1.02584	-0.677502	-1.19345	-0.172084	1.0172		-	-	-	-	-		1	1	1	8	8	8	20.161	0	22.156	88803000	35	C9JA28;Q9UNL2;Q9UNL2-2			NaN	21.2561	21.1095	21.0534	21.1903	21.2223	NaN	NaN	20.6671	NaN	21.1792	21.2099	NaN	NaN
SSR4	Translocon-associated protein subunit delta				1.13137	0.436951				0.151063	-1.62207	-0.00392125	0.378065	1.09686		-	-	-	-	-		5	5	5	36.4	36.4	36.4	18.998	0	67.782	337280000	68	P51571;A6NLM8			20.4394	20.342	21.6486	21.2556	22.3094	21.9093	NaN	20.2038	20.4342	19.0936	21.8896	21.8503	21.3016	NaN
ST13;ST13P4;ST13P5	Putative protein FAM10A4;Hsc70-interacting protein;Putative protein FAM10A5				1.81243	0.319086				1.27704	-0.141731	-0.0137008	-1.48814	0.366529		-	-	-	-	-		3	3	3	25.3	25.3	25.3	16.219	0	21.137	44362000	23	H7C3I1;F6VDH7;Q3KNR6;Q8IZP2;P50502;Q8NFI4			19.5629	19.5966	18.8987	NaN	NaN	18.6102	NaN	NaN	NaN	NaN	18.8029	NaN	NaN	NaN
STIP1	Stress-induced-phosphoprotein 1			+	6.06565	0.00462745		competitor_beads; competitor_con-1; competitor_noUV; PALP1_beads; PALP1_con-1; PALP1_noUV		1.135	1.03713	-0.627014	-0.615555	-0.929561		4.06721	3.65639	-4.00637	-3.88895	-4.06721		10	10	10	19.2	19.2	19.2	62.639	0	61.541	244300000	33	P31948;P31948-2;P31948-3;F5H783			21.2458	20.9868	19.8382	19.8269	20.2347	20.6542	21.5139	21.3305	20.3132	20.3205	NaN	20.1794	NaN	NaN
STT3A	Dolichyl-diphosphooligosaccharide--protein glycosyltransferase subunit STT3A				2.03065	0.219612				0.78666	-0.114526	-1.68838	0.485047	0.531194		-	-	-	-	-		7	7	7	10.4	10.4	10.4	80.529	0	42.075	220360000	41	P46977;P46977-2			21.8871	21.5905	21.9836	22.5158	21.9061	21.8316	21.5115	20.4589	20.9117	20.8077	21.6025	21.8185	NaN	21.2243
STX12	Syntaxin-12				1.28272	0.384973				0.442036	0.2108	-1.76113	0.405133	0.703165		-	-	-	-	-		2	2	2	11.2	11.2	11.2	31.642	0	20.911	115830000	13	Q86Y82;B1AJQ6			NaN	21.8119	21.3342	20.9489	20.9817	21.1322	20.1228	20.5386	21.0102	NaN	21.2456	21.113	NaN	NaN
STX4	Syntaxin-4				1.88537	0.321799				0.799778	-0.181463	-1.66004	0.400225	0.641497		-	-	-	-	-		5	5	5	20.5	20.5	20.5	34.18	0	30.317	87736000	14	Q12846;C9JFM5;Q12846-2			20.2262	20.1754	20.0458	20.1513	20.2932	20.2179	19.7897	19.8258	19.5406	19.4985	20.1977	20.347	NaN	NaN
STX5	Syntaxin-5				0.998648	0.475251				0.510829	0.262439	-1.77654	0.575123	0.428151		-	-	-	-	-		3	3	3	18.7	18.7	18.7	29.887	0	16.578	52376000	3	Q13190-3;Q13190-2;Q13190-4;Q13190;H7C3X5;E9PNU4			20.5373	20.8405	21.1515	20.586	20.8394	20.7664	21.1191	21.0031	NaN	20.4633	20.6712	20.5406	NaN	NaN
STXBP3	Syntaxin-binding protein 3				1.09713	0.518744				0.426142	1.52043	-1.0465	-0.393226	-0.506849		-	-	-	-	-		3	3	3	5.2	5.2	5.2	67.764	0	17.989	28962000	5	O00186			18.8843	18.5173	18.8626	18.7521	18.8856	19.1096	NaN	18.3572	19.5191	NaN	19.3055	19.1696	NaN	NaN
SURF4	Surfeit locus protein 4				1.02528	0.485753				-0.793454	-0.147136	-1.06192	1.32996	0.672551		-	-	-	-	-		4	4	4	29.6	29.6	29.6	21.127	0	44.593	83561000	56	Q5T8U5;O15260-2;O15260;O15260-3			20.9275	20.9591	21.7068	21.0906	21.1928	21.0301	21.5136	21.4136	21.1043	20.614	21.2849	21.2522	21.3169	20.6307
SYMPK	Symplekin				0.948366	0.499964				1.13521	-1.16074	-0.400734	0.958969	-0.532704		-	-	-	-	-		6	6	6	8.2	8.2	8.2	141.15	0	39.308	56907000	18	Q92797;A0A087WUE9;M0R3C7;Q92797-2			NaN	20.7476	20.66	20.2795	20.0414	19.996	NaN	NaN	NaN	NaN	20.2796	19.9699	NaN	NaN
SYNCRIP	Heterogeneous nuclear ribonucleoprotein Q			+	5.06133	0.00974545		competitor_beads; competitor_con-1; competitor_noUV; PALP1_beads; PALP1_con-1; PALP1_noUV		1.16195	0.794293	-1.34921	-0.388248	-0.218786		4.22178	3.23476	-4.22178	-3.23783	-2.7672		8	8	7	19.9	19.9	17.6	58.735	0	106.47	331120000	70	O60506-4;O60506-3;O60506-2;O60506;B7Z645;O60506-5;F6UXX1			21.7349	21.3387	22.8099	22.5866	22.3077	22.5993	20.9027	20.7164	21.8596	21.6969	22.3255	22.3926	NaN	NaN
SYNGR1	Synaptogyrin-1				0.0795076	0.950624				0.354911	0.0136569	-1.71562	0.781266	0.565788		-	-	-	-	-		2	2	2	14.2	14.2	14.2	18.465	0.0016155	11.509	9782600	2	B5MCD7;O43759-2;O43759;A2A283;F8WCE4;O43759-3			18.2672	18.4888	18.7839	18.6093	18.2425	NaN	NaN	NaN	NaN	NaN	NaN	NaN	NaN	NaN
SYNJ2BP-COX16;SYNJ2BP	Synaptojanin-2-binding protein				0.361396	0.753461				0.429672	-1.25869	-0.878594	0.829642	0.877974		-	-	-	-	-		2	2	2	17.1	17.1	17.1	17.188	0	13.048	34004000	5	A0A087X1F5;A0A087WYV9;A0A087WUM0;P57105;A0A087WTA2			20.272	NaN	19.724	20.2116	20.6303	19.982	NaN	NaN	NaN	NaN	20.3809	20.4197	NaN	NaN
SYPL1	Synaptophysin-like protein 1				0.224648	0.824254				0.563215	0.358665	-0.86178	1.15521	-1.21531		-	-	-	-	-		3	3	3	19.5	19.5	19.5	26.411	0	31.956	145130000	35	Q16563-2;C9JYN0;Q16563			22.1136	NaN	21.2975	21.6827	NaN	21.0373	NaN	22.2389	20.3701	NaN	21.6079	21.325	NaN	NaN
TAMM41	Phosphatidate cytidylyltransferase, mitochondrial				0.581935	0.689601				-1.6475	-0.191106	0.332186	0.707244	0.799175		-	-	-	-	-		3	3	3	16.9	16.9	16.9	26.722	0	24.758	69993000	20	A0A0G2JQ92;Q96BW9-2;Q96BW9-3;Q96BW9			20.3319	20.0144	20.2288	20.1282	20.0364	20.1868	20.4371	19.6019	19.6051	20.555	20.4035	20.8473	20.7882	NaN
TCP1	T-complex protein 1 subunit alpha				3.04358	0.078678				1.42215	0.599289	-0.800132	-0.951481	-0.269828		-	-	-	-	-		24	24	24	51.4	51.4	51.4	60.343	0	323.31	2750500000	317	P17987;E7ERF2;E7EQR6;F5H282			24.2609	23.1669	24.2199	23.8251	24.5618	24.4701	22.0157	22.1168	23.2751	23.5336	24.5459	24.6922	22.0188	21.9464
TECR	Very-long-chain enoyl-CoA reductase				0.302731	0.796162				1.59825	-0.759242	-0.910071	0.174074	-0.103013		-	-	-	-	-		7	7	7	20.5	20.5	20.5	36.034	0	48.892	359140000	36	Q9NZ01;M0R3C3			20.7335	21.9765	22.7378	22.9288	22.7818	22.9134	21.7311	21.6768	21.7291	21.6974	23.1164	23.0809	21.6361	21.6923
TELO2	Telomere length regulation protein TEL2 homolog				0.392816	0.764081				0.227329	-1.16082	-0.831282	1.30225	0.462526		-	-	-	-	-		8	8	8	11.1	11.1	11.1	91.746	0	53.47	134510000	24	Q9Y4R8;H3BRS3			20.9529	20.6721	20.7258	21.1499	21.1603	20.7958	20.5618	20.2823	20.5577	19.2816	21.0158	21.0957	NaN	20.5266
TF	Serotransferrin				0.395977	0.718116				0.0770685	0.55406	-1.4492	1.20032	-0.382252		-	-	-	-	-		8	8	8	15.6	15.6	15.6	77.063	0	51.307	62645000	9	P02787			19.771	19.5196	18.6168	19.0048	NaN	NaN	NaN	NaN	24.8164	23.6288	18.4034	19.5431	NaN	NaN
TFG	Protein TFG				3.03921	0.118786				0.755691	1.37491	-0.722228	-0.591981	-0.816393		-	-	-	-	-		2	2	2	6.8	6.8	6.8	43.02	0	12.699	44859000	9	Q92734-2;Q92734;C9JTY3;C9JUE0;C9JJP5;Q92734-4;Q92734-3			18.959	18.7236	18.1832	18.0282	19.0734	18.802	19.5965	19.523	NaN	NaN	19.1017	18.6538	NaN	NaN
TFRC	Transferrin receptor protein 1;Transferrin receptor protein 1, serum form				1.60125	0.336339				0.720455	-0.340321	-1.61277	0.569331	0.663303		-	-	-	-	-		22	22	22	35.1	35.1	35.1	84.87	0	323.31	2121100000	287	P02786;G3V0E5			24.5363	24.8646	25.2725	25.2641	24.8867	24.9755	24.201	22.9233	24.0156	24.2048	25.3446	25.3389	23.5662	22.8826
TGM3	Protein-glutamine gamma-glutamyltransferase E;Protein-glutamine gamma-glutamyltransferase E 50 kDa catalytic chain;Protein-glutamine gamma-glutamyltransferase E 27 kDa non-catalytic chain				0.873766	0.505678				-1.03807	1.27852	-0.259396	-0.771659	0.790603		-	-	-	-	-		11	11	11	20.9	20.9	20.9	76.631	0	156.01	267370000	114	Q08188			NaN	NaN	NaN	18.2602	NaN	NaN	NaN	NaN	21.4423	21.5664	19.7767	18.8476	NaN	NaN
THOP1	Thimet oligopeptidase				0.976054	0.507151				1.37263	0.721981	-0.435442	-0.709985	-0.949182		-	-	-	-	-		7	7	7	11.9	11.9	11.9	78.839	0	45.374	72486000	16	P52888;K7EP46			20.1734	19.7466	18.8469	NaN	19.1814	NaN	20.3605	20.017	NaN	NaN	18.8937	18.4991	NaN	NaN
TIMM50	Mitochondrial import inner membrane translocase subunit TIM50				0.121109	0.916282				-0.432113	-1.48547	1.10026	0.232464	0.584861		-	-	-	-	-		6	6	6	23.8	23.8	23.8	39.646	0	60.725	362770000	57	Q3ZCQ8;Q3ZCQ8-2;M0R0C3;M0R2F8;Q3ZCQ8-3			22.7567	22.9302	22.647	22.5736	22.5434	22.2396	21.5519	22.1082	22.0342	21.797	23.0557	22.7139	23.3875	23.3204
TKT	Transketolase				1.79562	0.250039				0.95279	1.21073	-0.528782	-0.889973	-0.744762		-	-	-	-	-		5	5	5	18.2	18.2	18.2	49.91	0	47.565	228510000	55	A0A0B4J1R6;P29401;P29401-2			20.9987	21.7649	20.2208	20.0336	20.5176	20.5977	21.3675	NaN	22.3021	22.3986	20.3395	20.3323	NaN	NaN
TM9SF2	Transmembrane 9 superfamily member 2				1.0521	0.518877				0.723318	-1.0948	-1.07747	0.908257	0.540695		-	-	-	-	-		3	3	3	5.1	5.1	5.1	75.775	0	20.544	141560000	14	Q99805			21.3556	21.364	21.9828	21.663	21.4773	21.7235	20.6258	21.1315	20.8655	20.695	21.8567	21.4665	20.9783	NaN
TM9SF3	Transmembrane 9 superfamily member 3				1.10283	0.511747				-0.076676	-1.20663	-0.713417	0.864625	1.13209		-	-	-	-	-		2	2	2	14.2	14.2	14.2	29.881	0	13.48	101000000	10	Q5TB53;Q9HD45			20.9859	20.6484	20.9944	20.8773	20.8642	20.6961	20.6728	20.4989	20.3251	20.5417	21.1508	20.3984	20.2356	NaN
TMCO1	Transmembrane and coiled-coil domain-containing protein 1				1.48614	0.337129				0.562991	-0.549487	-1.48989	0.549178	0.927212		-	-	-	-	-		2	2	2	22.1	22.1	22.1	11.372	0	12.646	96580000	11	J3QQY2;J9JIE6;Q9UM00-2;Q9UM00;J3KS45			20.8634	17.8462	21.3097	21.2803	21.1687	21.0318	20.0703	NaN	20.2391	20.3764	21.2848	21.3359	NaN	NaN
TMED10	Transmembrane emp24 domain-containing protein 10				0.374541	0.797466				0.859599	-0.131331	-1.30802	-0.536214	1.11597		-	-	-	-	-		7	7	7	35.2	35.2	35.2	24.976	0	198.05	836650000	135	P49755			23.0651	23.6139	24.4155	24.4361	23.7923	23.9373	23.73	23.5049	23.3242	22.6961	24.1038	24.5739	23.1958	22.7379
TMED4	Transmembrane emp24 domain-containing protein 4				0.238142	0.828124				0.116751	0.0884673	-0.922418	1.55662	-0.83942		-	-	-	-	-		1	1	1	5.9	5.9	5.9	20.781	0	27.231	47660000	5	Q7Z7H5-3;Q7Z7H5-2;Q7Z7H5			NaN	NaN	20.6352	20.4127	20.678	NaN	NaN	NaN	NaN	19.8916	20.802	20.7764	NaN	NaN
TMED5	Transmembrane emp24 domain-containing protein 5				0.635179	0.607197				0.672465	0.124816	-1.75116	0.550086	0.403795		-	-	-	-	-		4	4	4	17.9	17.9	17.9	26.005	0	25.519	79394000	11	Q9Y3A6			21.1062	20.6577	20.1573	20.7175	20.8826	21.0234	NaN	20.4078	20.0437	NaN	20.9757	21.084	NaN	NaN
TMED7-TICAM2;TMED7	Transmembrane emp24 domain-containing protein 7				1.11752	0.50731				0.730143	-0.747574	1.32916	-0.28099	-1.03073		-	-	-	-	-		1	1	1	5.3	5.3	5.3	21.233	0.0030698	9.6199	50262000	9	A0A0A6YYA0;Q86XR7-2;Q9Y3B3-2;Q9Y3B3			18.5444	18.7993	18.6938	18.6852	18.9921	18.856	18.7416	NaN	NaN	18.6982	NaN	16.9252	NaN	NaN
TMED9	Transmembrane emp24 domain-containing protein 9				0.283834	0.789272				0.271443	-1.57355	0.432982	-0.230675	1.0998		-	-	-	-	-		5	5	5	21.3	21.3	21.3	27.277	0	305.15	598750000	69	Q9BVK6			20.347	23.0473	NaN	23.3318	22.7998	22.8984	22.0325	22.1349	NaN	21.6863	23.2058	23.3914	NaN	22.9044
TMEM109	Transmembrane protein 109				1.16446	0.411763				1.03444	-0.133005	-1.61154	0.532598	0.177508		-	-	-	-	-		2	2	2	5.3	5.3	5.3	26.21	0	14.923	293460000	37	Q9BVC6			23.2852	22.8371	22.9018	22.9641	22.1933	22.7741	22.4803	22.5418	22.2847	22.0905	22.7873	22.8212	NaN	NaN
TMEM161A	Transmembrane protein 161A				1.06546	0.513041				0.0844565	-1.62967	0.0647372	1.08442	0.396057		-	-	-	-	-		2	2	2	5.5	5.5	5.5	50.552	0.0015785	11.237	20156000	6	K7EPA3;Q9NX61-2;Q9NX61;K7EQE7;K7EQ34;U3KQT6			19.0459	18.7021	18.978	19.0747	19.415	19.1551	NaN	NaN	NaN	NaN	18.9825	19.354	NaN	NaN
TMEM165	Transmembrane protein 165				0.899794	0.532266				1.21449	-1.55109	0.00708968	0.344729	-0.0152226		-	-	-	-	-		2	2	2	11.1	11.1	11.1	34.905	0	14.182	38189000	4	Q9HC07;V9GYC8;D6RBL0;D6RD79;V9GY93;Q9HC07-2			19.4836	19.6988	19.7632	19.81	19.7774	NaN	NaN	NaN	NaN	NaN	19.5594	NaN	NaN	NaN
TMEM205	Transmembrane protein 205				0.121116	0.908312				1.48682	-1.1225	-0.568607	-0.202134	0.406421		-	-	-	-	-		2	2	2	15.3	15.3	15.3	19.27	0	12.427	81038000	16	K7ELQ9;Q6UW68;K7ER05;K7EJQ9;K7EM09;K7EPR0			NaN	NaN	20.8402	21.3072	20.9133	21.1359	NaN	NaN	NaN	NaN	21.2827	NaN	NaN	NaN
TMEM33	Transmembrane protein 33				1.51888	0.449592				0.478887	-1.24121	-0.910944	0.84971	0.823555		-	-	-	-	-		6	6	6	23.5	23.5	23.5	27.978	0	56.838	498600000	82	P57088;D6RAA6			23.3817	22.9596	23.2593	23.6183	23.2747	23.41	22.7944	22.5764	22.4635	22.5438	23.4645	23.6815	22.3621	22.43
TMEM43	Transmembrane protein 43				0.394163	0.749937				0.764522	-1.1482	-1.03572	0.802139	0.617257		-	-	-	-	-		4	4	4	18.5	18.5	18.5	44.875	0	25.444	88879000	17	Q9BTV4			NaN	20.4084	20.9969	20.8408	20.4748	21.0336	20.0182	NaN	NaN	20.2347	20.8781	20.9385	19.7477	20.067
TMEM97	Transmembrane protein 97				1.44871	0.358437				0.811018	-0.858881	-1.30153	0.684059	0.66533		-	-	-	-	-		2	2	2	10.2	10.2	10.2	20.848	0	12.96	102050000	4	Q5BJF2;Q86XC5;J3KT68;J3KTD1			21.4356	19.4357	20.9861	21.3809	21.695	21.0728	NaN	NaN	NaN	20.4811	21.1073	20.9771	19.4767	NaN
TMPO	Lamina-associated polypeptide 2, isoforms beta/gamma;Thymopoietin;Thymopentin				1.62487	0.40486				1.18091	-1.35436	-0.607854	0.61026	0.171039		-	-	-	-	-		14	14	5	43.8	43.8	14.3	50.67	0	264.41	871560000	162	P42167;G5E972;P42167-2;P42167-3;H0YJH7			24.002	23.6026	23.9466	23.9278	23.944	23.9718	22.8058	22.5943	22.5266	22.7412	23.8017	24.0114	23.089	22.7013
TMX1	Thioredoxin-related transmembrane protein 1				0.560005	0.652695				-0.131824	-1.35524	-0.0885593	0.118174	1.45745		-	-	-	-	-		7	7	7	22.5	22.5	22.5	31.791	0	134.07	403660000	38	Q9H3N1			23.1909	22.7842	23.7192	23.3627	22.8299	22.7355	23.0516	22.4934	20.8136	22.1315	22.9464	22.9653	23.1331	23.0859
TNPO1	Transportin-1				1.25587	0.505064				0.140709	-0.792701	-1.24547	0.933985	0.96348		-	-	-	-	-		14	14	14	19.3	19.3	19.3	101.31	0	174.71	1070600000	150	Q92973-2;Q92973;Q92973-3			24.3133	24.6025	24.5115	24.5061	24.2331	23.9726	23.8015	24.1378	23.3104	24.0349	24.1687	24.437	23.8803	23.9788
TNPO3	Transportin-3				2.37348	0.159475				0.324926	-0.615859	-1.41928	0.716585	0.993627		-	-	-	-	-		7	7	7	12.7	12.7	12.7	96.669	0	45.432	107840000	17	E9PFH4;Q9Y5L0-3;Q9Y5L0;C9J7E5;Q9Y5L0-5;Q9Y5L0-1			20.4616	21.3297	22.5573	21.4623	21.7097	21.9713	20.7056	20.5755	20.7773	20.4476	21.7646	21.885	NaN	NaN
TOMM40	Mitochondrial import receptor subunit TOM40 homolog				0.754708	0.643236				1.31516	-0.496064	-1.3588	0.396914	0.142799		-	-	-	-	-		4	4	4	15.8	15.8	15.8	37.893	0	32.679	102400000	15	O96008;K7EKG4;O96008-2			20.2654	20.7694	21.3636	21.0749	21.3339	20.8085	20.1696	20.7659	19.7088	20.4078	20.9599	20.6987	21.1932	20.2756
TOMM70A	Mitochondrial import receptor subunit TOM70				1.40034	0.44881				0.803887	-1.13038	-1.05646	0.733934	0.649023		-	-	-	-	-		5	5	5	9.7	9.7	9.7	67.454	0	56.646	374920000	53	O94826			22.7762	22.75	23.3807	23.1544	23.0073	23.0688	22.3489	22.2226	22.0473	21.5235	22.6231	23.1338	22.3341	22.2949
TOR1AIP1	Torsin-1A-interacting protein 1				2.1855	0.1748				0.561652	0.0672481	-1.74211	0.669384	0.443831		-	-	-	-	-		7	7	7	19.4	19.4	19.4	67.821	0	58.06	170310000	33	J3KN66;Q5JTV8-3;A0A0A0MSK5;Q5JTV8;Q5JTV8-2			21.2076	21.371	21.4486	21.5264	21.3668	21.414	NaN	NaN	20.844	20.6784	21.3643	21.3824	NaN	NaN
TP53	Cellular tumor antigen p53				0.7905	0.57398				1.35924	0.627639	-0.120361	-0.965775	-0.900741		-	-	-	-	-		2	2	2	12	12	12	26.569	0	12.499	28465000	9	A0A087X1Q1;A0A087WZU8;A0A0U1RQC9;P04637-7;P04637-4;P04637;A0A087WXZ1;A0A087WT22;E7ESS1;J3KP33;P04637-8;P04637-9;P04637-5;P04637-6;P04637-2;P04637-3			NaN	NaN	20.0184	19.3894	19.3491	19.8739	NaN	NaN	NaN	19.7328	20.4517	19.4461	NaN	NaN
TPM3;DKFZp686J1372	Tropomyosin alpha-3 chain				0.708213	0.583777				0.990906	1.04276	-1.05591	-0.0779046	-0.899857		-	-	-	-	-		8	8	6	29.4	29.4	23.8	28.87	0	100.55	187580000	51	P06753-5;P06753-2;A0A087WWU8;Q5HYB6;P06753-3;P06753-4;P06753-6;D6R904;Q5VU61;J3KN67			20.6731	20.0904	NaN	NaN	19.338	19.2539	20.1525	20.6449	19.5564	NaN	19.0898	18.2784	NaN	NaN
TRAM1	Translocating chain-associated membrane protein 1				0.216472	0.87317				1.76949	-0.519046	-0.264757	-0.640542	-0.345141		-	-	-	-	-		1	1	1	4.9	4.9	4.9	33.435	0.0042614	6.8965	9163500	2	G3XAN4;Q15629-2;Q15629			NaN	NaN	19.5135	19.2439	19.3837	19.1562	NaN	NaN	NaN	NaN	19.3702	19.5335	NaN	NaN
TRIM28	Transcription intermediary factor 1-beta				2.42231	0.127356				0.525949	0.274899	-1.77932	0.449685	0.528785		-	-	-	-	-		13	13	13	25.9	25.9	25.9	79.473	0	266.65	709970000	194	Q13263-2;Q13263;M0R0K9			22.9615	22.9171	24.015	23.8124	22.7703	23.2354	21.1609	22.611	22.761	22.725	23.0652	23.0039	NaN	NaN
TRIM33	E3 ubiquitin-protein ligase TRIM33				0.67482	0.599045				0.582182	-0.55587	-1.49893	0.633864	0.838752		-	-	-	-	-		2	2	2	2.7	2.7	2.7	98.891	0	18.258	40797000	13	H0Y612;Q9UPN9-2;Q9UPN9			19.7102	20.3187	20.893	19.9508	20.7203	20.5353	NaN	NaN	NaN	NaN	19.7134	20.3573	NaN	NaN
TRIM4	E3 ubiquitin-protein ligase TRIM4				0.104298	0.912894				-0.810478	0.133382	-1.03385	0.225859	1.48509		-	-	-	-	-		1	1	1	5.4	5.4	5.4	23.413	0.0035791	6.9637	944950000	19	H7C0Q6;Q9C037-3;Q9C037-2;Q9C037			NaN	NaN	NaN	24.6476	NaN	24.9128	NaN	NaN	NaN	24.7348	24.156	24.0041	NaN	NaN
TRIP13	Pachytene checkpoint protein 2 homolog				1.25933	0.450333				0.204361	-1.35755	-0.669033	0.850068	0.972152		-	-	-	-	-		11	11	11	30.3	30.3	30.3	48.55	0	88.905	543390000	103	Q15645			23.0323	22.6955	23.4554	23.2228	22.6193	22.7874	22.2172	22.2924	21.7969	21.5829	22.9534	22.9843	21.1409	23.0023
TROVE2	60 kDa SS-A/Ro ribonucleoprotein				0.274669	0.828071				-1.15043	0.59739	-0.627142	1.37428	-0.194094		-	-	-	-	-		2	2	2	4.6	4.6	4.6	58.482	0.0016849	12.129	25428000	3	P10155-3;P10155-5;P10155-4;P10155			NaN	NaN	19.4005	17.7273	18.9426	18.8742	NaN	NaN	19.055	19.2601	19.0361	19.4	NaN	18.6203
TSN	Translin				0.300702	0.797049				-0.346058	0.859248	-1.56599	0.266199	0.786603		-	-	-	-	-		3	3	3	19.5	19.5	19.5	21.01	0	19.32	40322000	12	H7C1D4;E9PGT1;Q15631			NaN	19.2141	NaN	20.0401	NaN	NaN	NaN	19.6686	19.8225	20.1895	18.9402	20.1673	NaN	20.103
TSPAN6	Tetraspanin-6				0.470454	0.685733				0.939464	0.53908	-1.45657	0.582713	-0.604684		-	-	-	-	-		1	1	1	5.3	5.3	5.3	27.563	0.0030143	8.3223	66965000	8	O43657			20.7807	20.8898	21.5433	NaN	21.4694	21.6052	20.8322	20.9363	20.6269	NaN	21.4367	NaN	NaN	NaN
TTI1	TELO2-interacting protein 1 homolog				0.720313	0.604598				0.384549	-0.568143	-1.4036	1.18066	0.406539		-	-	-	-	-		2	2	2	3	3	3	122.07	0	15.575	30508000	9	O43156			19.3867	19.0385	19.8467	19.4907	19.61	19.4514	19.5268	19.7027	NaN	NaN	19.0378	19.0584	NaN	18.8808
TUBA1B;TUBA4A	Tubulin alpha-1B chain;Tubulin alpha-4A chain				1.26634	0.57422				-1.07355	0.441156	0.0897423	1.38882	-0.846171		-	-	-	-	-		25	25	1	61.2	61.2	2.9	50.151	0	323.31	58309000000	1810	P68363;P68366-2;P68366;P68363-2			28.0955	28.0294	28.3244	28.4153	28.4693	28.3896	28.5814	28.5536	28.1891	28.3129	29.1087	28.8942	28.439	28.6767
TUBA1C;TUBA1B	Tubulin alpha-1C chain				0.888695	0.477151				0.402633	0.534043	-1.78644	0.413679	0.436088		-	-	-	-	-		25	3	2	53.2	10.4	7.9	57.73	0	44.097	334490000	62	F5H5D3;Q9BQE3;A0A1W2PQM2;F8VVB9			NaN	22.6651	22.6917	22.8429	22.9667	22.7558	22.8851	23.0421	22.3392	22.6416	23.3074	23.499	NaN	NaN
TUBB	Tubulin beta chain				0.880042	0.662482				-1.4525	0.858789	0.626075	0.600353	-0.632716		-	-	-	-	-		24	24	5	63.4	63.4	16.9	47.766	0	323.31	36384000000	1749	Q5JP53;P07437;Q5ST81			27.0884	26.965	27.0089	27.1727	27.341	27.4125	27.4539	27.2005	27.3729	27.3353	28.1411	28.1279	27.2618	27.5303
TUBB2B	Tubulin beta-2B chain				0.788043	0.518975				0.0680026	1.3631	-1.20323	0.462092	-0.689966		-	-	-	-	-		23	5	2	58.9	15.1	3.6	49.953	0	45.11	361960000	61	Q9BVA1			19.8803	NaN	20.778	21.0268	20.495	20.2552	NaN	NaN	23.1865	23.9186	22.15	21.4383	NaN	NaN
TUBB4B	Tubulin beta-4B chain				0.156558	0.872733				-0.396045	1.37844	0.152575	0.231169	-1.36614		-	-	-	-	-		24	6	1	64.5	23.1	2.7	49.83	0	323.31	3090400000	283	P68371			24.3375	22.6808	23.6573	23.3418	23.5314	24.3907	25.2074	NaN	24.392	24.8549	25.6679	25.5333	NaN	NaN
TUBG2;TUBG1	Tubulin gamma-2 chain;Tubulin gamma-1 chain;Tubulin gamma chain				0.598673	0.611798				1.75531	-0.592131	-0.303702	-0.660681	-0.1988		-	-	-	-	-		5	5	5	16.6	16.6	16.6	51.091	0	32.069	96166000	14	Q9NRH3;P23258;K7EIS0;K7EKE5			20.9122	NaN	21.1483	21.3366	21.1936	20.9695	NaN	NaN	NaN	NaN	20.94	20.4349	NaN	NaN
TUBGCP2	Gamma-tubulin complex component 2				0.0895792	0.947596				-1.4164	-0.244489	-0.157661	0.551784	1.26677		-	-	-	-	-		3	3	3	5	5	5	82.603	0	18.722	13107000	9	F2Z2B9;Q9BSJ2-3;Q9BSJ2;Q9BSJ2-4			NaN	NaN	18.5207	18.5644	18.4145	18.9202	NaN	NaN	NaN	NaN	18.8505	18.6519	NaN	NaN
TUFM	Elongation factor Tu, mitochondrial				1.47826	0.308455				0.84006	1.25885	-0.344594	-0.715843	-1.03847		-	-	-	-	-		14	14	14	37.4	37.4	37.4	49.541	0	130.5	442260000	79	P49411			19.3543	19.308	21.1908	20.7576	20.7524	20.6922	NaN	NaN	23.3644	23.5593	21.3176	21.4019	NaN	NaN
TXN	Thioredoxin				1.2004	0.399834				0.296149	-0.306661	1.5535	-0.444027	-1.09896		-	-	-	-	-		5	5	5	42.9	42.9	42.9	11.737	0	35.787	840130000	74	P10599;P10599-2			24.0727	23.3581	22.639	23.0645	23.1972	22.9234	23.4086	23.2888	22.7366	22.951	22.305	22.5873	23.4109	24.0485
U2AF1	Splicing factor U2AF 35 kDa subunit				3.35938	0.0795172				0.86371	0.12916	-1.7234	0.379101	0.351429		-	-	-	-	-		3	3	3	15.8	15.8	15.8	27.872	0	18.107	83303000	13	P0DN76;Q01081-2;Q01081;Q01081-4			20.6094	20.3948	20.781	20.8772	20.6572	20.4142	20.1981	19.7041	19.7875	19.4149	20.334	20.5766	NaN	NaN
U2AF2	Splicing factor U2AF 65 kDa subunit				1.28183	0.384471				1.35902	0.101353	-1.30902	-0.532738	0.381389		-	-	-	-	-		4	4	4	19.5	19.5	19.5	33.901	0	45.459	150360000	51	K7ENG2;P26368-2;P26368			20.6978	20.8019	21.8383	21.6389	21.596	21.1955	21.1296	NaN	NaN	NaN	21.7255	21.404	NaN	NaN
UBA1	Ubiquitin-like modifier-activating enzyme 1				1.3263	0.410108				1.69388	-0.777762	-0.699538	-0.189071	-0.0275083		-	-	-	-	-		16	16	16	22.5	22.5	22.5	113.8	0	268.33	316030000	123	P22314-2;P22314;Q5JRR6			NaN	18.8746	20.7218	20.7646	NaN	17.9264	NaN	NaN	NaN	NaN	19.572	NaN	NaN	NaN
UBAP2L	Ubiquitin-associated protein 2-like				0.639404	0.611885				1.62584	-0.540014	0.181024	-0.972404	-0.294443		-	-	-	-	-		7	7	7	9.1	9.1	9.1	113.63	0	54.049	95265000	27	F8W726;Q14157-4;Q14157-1;Q14157-3;Q14157;Q14157-5;Q5VU77			NaN	20.6041	20.2499	20.1155	20.1203	20.5632	NaN	NaN	NaN	NaN	20.4673	20.4835	NaN	NaN
UBC;UBB;RPS27A;UBA52	Polyubiquitin-C;Ubiquitin;Ubiquitin-60S ribosomal protein L40;Ubiquitin;60S ribosomal protein L40;Ubiquitin-40S ribosomal protein S27a;Ubiquitin;40S ribosomal protein S27a;Polyubiquitin-B;Ubiquitin				0.348278	0.820538				-1.58148	-0.172773	1.06043	0.574789	0.119028		-	-	-	-	-		7	7	7	85.4	85.4	85.4	77.038	0	323.31	3882600000	239	P0CG48;F5GYU3;Q96C32;Q5PY61;J3QKN0;F5GXK7;F5H747;F5H388;B4DV12;F5H265;F5H2Z3;F5H6Q2;J3QTR3;J3QS39;P62987;P62979;P0CG47;M0R2S1;M0R1M6;Q49A90;M0R1V7;F5GZ39			25.2915	25.2019	25.1797	24.9099	25.43	25.4605	26.2432	25.978	25.195	25.0126	25.5577	25.6194	25.721	26.4831
UBXN4	UBX domain-containing protein 4				0.250517	0.831691				1.67213	-0.375715	0.0830227	-0.461158	-0.918284		-	-	-	-	-		1	1	1	3.7	3.7	3.7	56.777	0	15.736	8143000	3	Q92575			NaN	19.976	19.383	NaN	19.7627	19.7584	NaN	NaN	NaN	NaN	20.2059	NaN	NaN	NaN
UQCR10	Cytochrome b-c1 complex subunit 9				0.184739	0.888154				0.881712	-0.811055	-1.30712	0.403976	0.832482		-	-	-	-	-		2	2	2	38.1	38.1	38.1	7.3084	0	23.644	213570000	23	Q9UDW1;Q9UDW1-2			22.4883	22.0151	22.2588	22.5247	22.0095	21.8762	21.3335	21.8196	21.7381	21.6407	22.0798	22.2255	21.1383	21.4791
UQCRC1	Cytochrome b-c1 complex subunit 1, mitochondrial				0.0328216	0.970088				-0.452823	-1.51972	0.803239	0.864443	0.304864		-	-	-	-	-		7	7	7	19.6	19.6	19.6	52.645	0	53.608	371590000	64	P31930			21.7005	20.9538	21.8841	21.6377	21.7414	21.6222	20.5409	20.1487	19.7608	21.3014	21.7768	21.5941	23.5627	23.5087
UQCRC2	Cytochrome b-c1 complex subunit 2, mitochondrial				1.31824	0.380886				1.7152	-0.73332	-0.459244	-0.55529	0.0326497		-	-	-	-	-		13	13	13	42.6	42.6	42.6	48.442	0	267.31	775930000	159	P22695;H3BRG4;H3BSJ9			23.0009	22.6199	24.0815	23.8199	23.2945	22.8132	21.0071	20.0864	21.8119	21.157	23.8788	23.3697	22.4532	21.3475
UQCRQ	Cytochrome b-c1 complex subunit 8				1.68821	0.295037				0.666319	0.249326	-1.76908	0.423475	0.429963		-	-	-	-	-		3	3	3	32.9	32.9	32.9	9.9062	0	20.301	148610000	18	O14949			21.3015	21.2878	21.7845	21.413	21.1953	21.3905	NaN	21.0952	NaN	20.8821	21.2765	21.1234	NaN	21.1243
USMG5	Up-regulated during skeletal muscle growth protein 5				1.06846	0.492485				1.06374	-0.337306	-1.54986	0.49416	0.329274		-	-	-	-	-		2	2	2	43.1	43.1	43.1	6.4575	0	65.669	176480000	25	Q96IX5			21.3063	21.4588	21.5545	21.8768	21.6402	21.6937	20.7408	20.6764	21.0713	21.188	21.5343	21.6049	20.6121	20.8101
USP10	Ubiquitin carboxyl-terminal hydrolase 10				0.776312	0.597985				1.1766	-0.665408	0.991661	-0.577974	-0.924878		-	-	-	-	-		5	5	5	8.6	8.6	8.6	87.133	0	31.996	20313000	9	Q14694;Q14694-3;Q14694-2			19.2636	NaN	19.5315	19.0653	19.1867	NaN	NaN	NaN	NaN	NaN	18.9704	19.7392	NaN	NaN
VAMP3;VAMP2	Vesicle-associated membrane protein 3;Vesicle-associated membrane protein 2				2.60339	0.248612				1.29731	0.173684	-1.51084	-0.0212523	0.0610916		-	-	-	-	-		3	3	3	40	40	40	11.309	0	118.39	245030000	34	Q15836;K7ENK9;K7EKX0;J3QRU4;F8WCA0;L7N2F9;P63027			22.0093	22.3233	22.2879	22.1461	21.6514	21.966	20.9185	20.8401	21.7411	21.6794	21.6581	21.8651	21.2958	20.6939
VAPA	Vesicle-associated membrane protein-associated protein A				0.469678	0.685521				0.611888	-1.55803	-0.453331	0.781467	0.618007		-	-	-	-	-		4	3	3	18.4	14.3	14.3	32.613	0	37.951	212750000	32	Q9P0L0-2;Q9P0L0			18.9334	19.9732	21.7234	22.9526	21.7532	20.3812	NaN	NaN	19.2521	19.5462	21.9254	23.4024	NaN	21.5096
VAPB	Vesicle-associated membrane protein-associated protein B/C				0.919459	0.511913				1.41715	-1.13654	-0.69292	-0.0534869	0.465791		-	-	-	-	-		5	5	4	22.6	22.6	17.7	27.228	0	41.941	227150000	56	O95292			21.7223	21.8084	22.1416	21.7944	21.8252	22.2307	20.7002	20.6019	20.4996	21.2246	22.0054	21.9184	21.2811	21.0917
VARS	Valine--tRNA ligase				1.85849	0.281205				1.2408	-0.458756	-1.42461	0.404997	0.23757		-	-	-	-	-		17	17	17	18.8	18.8	18.8	140.47	0	129.51	361950000	63	P26640;A0A140T936			21.6152	21.2335	22.6616	21.7275	21.6736	21.3104	20.2116	20.785	21.1233	21.0137	21.7682	21.9554	20.8025	NaN
VAT1	Synaptic vesicle membrane protein VAT-1 homolog				0.866785	0.516				1.45588	0.618003	-0.840919	-0.74145	-0.491515		-	-	-	-	-		5	5	5	22.1	22.1	22.1	41.92	0	43.591	106170000	56	Q99536;Q99536-3;Q99536-2			20.0712	19.7723	20.2024	20.6941	20.2134	NaN	NaN	21.0659	19.2526	19.6555	20.8721	18.6595	NaN	NaN
VCL	Vinculin				3.96685	0.0359487				0.990102	1.15493	-1.0332	-0.566976	-0.54485		-	-	-	-	-		11	11	11	12.8	12.8	12.8	116.72	0	118.33	169350000	70	P18206-2;P18206			20.8238	19.1038	20.1939	19.9732	20.1831	18.6773	21.5855	21.4402	19.017	NaN	20.3332	20.1715	NaN	NaN
VCP	Transitional endoplasmic reticulum ATPase				1.62125	0.356533				1.34658	0.448368	-1.16505	0.148719	-0.778613		-	-	-	-	-		6	6	6	10.3	10.3	10.3	89.321	0	37.681	62724000	18	P55072			19.9092	19.2856	18.5973	18.9908	18.639	19.2974	NaN	20.1673	18.8165	NaN	18.5696	19.2965	NaN	NaN
VDAC1	Voltage-dependent anion-selective channel protein 1				1.48773	0.413884				1.39199	0.0924834	-1.43216	-0.0523116	0		-	-	-	-	-		10	10	10	47.3	47.3	47.3	30.772	0	166.07	571390000	95	P21796;C9JI87			22.5941	22.4994	22.8327	22.9781	23.1406	23.2357	22.3795	22.566	21.5574	21.9924	23.0817	22.4643	20.3927	21.9294
VDAC2	Voltage-dependent anion-selective channel protein 2				1.21564	0.436211				0.629834	-0.413223	-1.57322	0.54171	0.814905		-	-	-	-	-		8	8	8	36.4	36.4	36.4	30.412	0	80.975	609260000	60	P45880-2;P45880;P45880-1;A0A0A0MR02			22.1768	22.2748	22.9989	23.2402	22.8012	22.7377	22.5939	22.3435	22.3569	22.3907	23.2577	23.34	20.3847	22.3204
VDAC3	Voltage-dependent anion-selective channel protein 3				0.936625	0.476889				1.13797	-0.224569	-1.52056	0.584783	0.0223778		-	-	-	-	-		6	6	6	33.6	33.6	33.6	30.658	0	66.788	416260000	60	Q9Y277;Q9Y277-2			22.8378	23.2541	23.4328	23.6873	23.4534	23.4566	22.8651	NaN	22.7688	22.3958	23.5801	23.64	NaN	NaN
VIM	Vimentin			+	13.3761	0	VIM	competitor_beads; competitor_con-1; competitor_noUV; PALP1_beads; PALP1_competitor; PALP1_con-1; PALP1_noUV		1.26547	0.890077	-0.522655	-0.814276	-0.818617		11.272	9.06242	-10.52	-10.9986	-11.272		23	22	20	56.2	54.7	50.9	53.651	0	323.31	1380000000	245	P08670;B0YJC4			22.8863	22.6938	22.4072	22.8242	23.0722	22.6796	22.1825	20.1173	21.3657	21.7862	22.0596	22.7959	18.7105	18.9604
VKORC1L1	Vitamin K epoxide reductase complex subunit 1-like protein 1				1.7962	0.348327				0.0153813	-1.46987	-0.384417	0.938023	0.900881		-	-	-	-	-		1	1	1	6.2	6.2	6.2	19.835	0.0099141	6.3486	47323000	8	Q8N0U8			20.4962	20.5392	21.0956	20.7898	20.9803	20.694	20.313	NaN	20.4763	19.8092	20.9845	20.3974	20.5449	20.7634
VMA21	Vacuolar ATPase assembly integral membrane protein VMA21				0.483817	0.665404				0.964159	-0.710502	-0.0213657	-1.24268	1.01039		-	-	-	-	-		3	3	3	34.7	34.7	34.7	11.354	0	23.594	104390000	14	Q3ZAQ7;Q3ZAQ7-2			21.2104	NaN	21.4527	21.4264	20.9886	20.9596	NaN	NaN	NaN	NaN	20.9174	20.8642	NaN	NaN
VMP1	Vacuole membrane protein 1				0.72271	0.629692				1.1893	-1.28415	-0.724117	0.605466	0.213509		-	-	-	-	-		1	1	1	4.4	4.4	4.4	25.147	0.0029895	7.953	16509000	7	K7EPE7;Q96GC9-2;Q96GC9			19.2414	19.3789	19.2565	19.3831	19.1569	NaN	NaN	NaN	19.1083	NaN	NaN	NaN	NaN	NaN
WRNIP1	ATPase WRNIP1				0.19117	0.881903				1.34105	0.752005	-1.01999	-0.436624	-0.636438		-	-	-	-	-		5	5	5	8.1	8.1	8.1	69.458	0	30.164	16188000	7	Q96S55-2;Q96S55;Q96S55-3			NaN	NaN	19.3681	19.9202	19.3152	19.0939	NaN	NaN	NaN	NaN	19.1006	19.0818	NaN	NaN
XPO1	Exportin-1				1.83047	0.328887				0.709057	-1.08409	-1.10384	0.668648	0.810218		-	-	-	-	-		33	33	33	39.6	39.6	39.6	123.38	0	323.31	4340400000	583	O14980			26.525	26.3397	27.0533	26.9394	26.5773	26.4304	25.3834	25.0894	25.7414	25.5344	26.6167	26.8045	25.6021	25.6536
XPO5	Exportin-5				2.07318	0.196644				0.601687	-0.902736	-1.26073	0.864626	0.697153		-	-	-	-	-		10	10	10	12.4	12.4	12.4	136.31	0	170.15	407530000	90	Q9HAV4			23.0745	22.8789	23.9371	23.6358	23.2897	23.1065	21.7442	20.4737	22.4235	21.6396	22.5857	22.5498	21.2023	22.4351
XPO6	Exportin-6				0.395663	0.740542				0.837033	0.452022	-1.23805	0.857952	-0.908962		-	-	-	-	-		3	3	3	3.1	3.1	3.1	128.88	0	18.213	19455000	4	Q96QU8;Q96QU8-2			NaN	19.7158	19.8357	19.7756	19.7848	19.8587	NaN	NaN	NaN	19.7243	19.9054	19.845	NaN	NaN
XPO7	Exportin-7				1.29471	0.476837				1.11361	-1.22371	-0.877583	0.446363	0.541323		-	-	-	-	-		10	10	9	11.1	11.1	10.1	124.07	0	67.479	179330000	33	E7ESC6;Q9UIA9;E5RIW1			22.0866	21.2607	22.2077	21.5772	21.8757	22.2263	20.8181	20.8017	20.6966	20.6253	21.7501	22.0828	20.8211	20.73
XPOT	Exportin-T				0.529547	0.684729				0.247555	-0.0108779	-1.69521	0.70471	0.753821		-	-	-	-	-		13	13	13	15.9	15.9	15.9	109.96	0	234.66	265740000	80	O43592			21.4336	20.8522	22.2821	21.9203	21.5663	21.5147	21.0626	19.7415	21.3094	21.4615	21.8867	22.1042	20.1446	20.5267
XRCC5	X-ray repair cross-complementing protein 5				0.886696	0.518164				1.50891	-0.334425	-0.736822	0.478541	-0.916207		-	-	-	-	-		4	4	4	6.4	6.4	6.4	82.704	0	36.174	73807000	9	P13010			20.5082	NaN	19.9485	19.8307	19.7615	19.8112	NaN	NaN	NaN	NaN	20.0266	19.8903	NaN	NaN
XRCC6	X-ray repair cross-complementing protein 6				1.44418	0.324234				1.3016	0.55669	-0.532061	-0.0175826	-1.30864		-	-	-	-	-		14	14	14	27.4	27.4	27.4	69.842	0	120.63	350970000	61	P12956;B1AHC9;P12956-2			22.034	21.9535	22.1236	22.3926	21.9917	22.0545	20.788	20.4601	21.2772	21.4345	22.2578	22.9565	NaN	NaN
YBX1	Nuclease-sensitive element-binding protein 1				2.60787	0.111801				1.34595	0.654461	-1.16964	-0.568627	-0.262143		-	-	-	-	-		9	9	5	43.5	43.5	31.2	35.924	0	173.35	396740000	57	P67809;H0Y449			22.2601	21.8932	22.9128	22.7246	22.4403	22.6477	20.1226	20.1205	21.5065	21.837	22.6625	22.5379	NaN	NaN
YBX3;YBX2	Y-box-binding protein 3;Y-box-binding protein 2				1.56353	0.363578				1.49459	0.526961	-0.952868	-0.465337	-0.603343		-	-	-	-	-		6	2	2	28.1	14.9	14.9	31.947	0	14.412	31351000	10	P16989-2;P16989-3;P16989;Q9Y2T7;A0A0D9SEI8			19.57	19.7588	19.6381	20.1375	19.4726	19.3871	NaN	NaN	NaN	NaN	19.6089	19.6599	NaN	NaN
YIF1B	Protein YIF1B				3.16007	0.0964885				0.687955	-0.356517	-1.55547	0.272164	0.951868		-	-	-	-	-		1	1	1	5.2	5.2	5.2	26.924	0	13.417	45246000	23	K7EPQ7;Q5BJH7-2;Q5BJH7-6;Q5BJH7-3;Q5BJH7			19.657	19.179	19.4502	19.6929	19.7086	19.5581	NaN	NaN	NaN	NaN	19.2309	19.7971	NaN	NaN
YTHDF2	YTH domain-containing family protein 2				0.159738	0.891904				-0.712505	-0.199745	-1.11398	0.731455	1.29478		-	-	-	-	-		2	2	2	4.5	4.5	4.5	62.333	0	13.812	39040000	5	Q9Y5A9;Q9Y5A9-2;S4R3V3			18.762	18.9676	18.4356	20.041	20.3466	20.0744	19.2577	19.3738	19.9838	NaN	20.2637	20.5161	19.1829	19.3676
YWHAE	14-3-3 protein epsilon				5.09002	0.0131034				0.366113	1.40172	-0.0480775	-1.31817	-0.401581		-	-	-	-	-		9	9	7	40.8	40.8	33.7	29.174	0	119.64	440950000	79	P62258;P62258-2			19.7564	19.2993	19.7394	20.2574	19.7898	19.6844	22.9062	21.7428	20.3082	20.2042	21.877	19.9121	NaN	NaN
YWHAZ	14-3-3 protein zeta/delta				2.81896	0.111775				0.418776	1.50937	-0.858053	-0.190341	-0.879748		-	-	-	-	-		7	5	5	38	30.6	30.6	27.745	0	120.94	184380000	60	P63104;E7EX29;B0AZS6;P63104-2;B7Z2E6;H0YB80			20.539	19.845	18.9794	18.9136	19.1677	NaN	20.6783	20.553	18.9577	19.2714	20.6778	19.2098	17.8697	NaN
ZFYVE27	Protrudin				0.218164	0.840076				0.345257	0.866502	-1.55225	-0.405307	0.745799		-	-	-	-	-		1	1	1	2.1	2.1	2.1	31.744	0	194.71	65782000	1	Q5T4F4-4;Q5T4F4-6;Q5T4F4-7;Q5T4F4-5;Q5T4F4-8;Q5T4F4-2;Q5T4F4;Q5T4F4-3			19.5592	19.8623	20.1766	20.1197	20.101	20.3444	NaN	NaN	20.1762	20.3296	20.4146	20.4568	NaN	19.9919
ZMPSTE24	CAAX prenyl protease 1 homolog				2.87395	0.102061				0.408009	0.0720303	-1.73208	0.775074	0.476967		-	-	-	-	-		4	4	4	7.4	7.4	7.4	54.812	0	39.196	110410000	25	O75844			20.259	20.5631	21.4187	20.7273	21.2087	21.0013	20.5838	20.3566	19.9179	19.7644	21.1129	20.8841	NaN	NaN
ZW10	Centromere/kinetochore protein zw10 homolog				1.19552	0.454271				1.62315	-0.287652	-0.0533835	-0.162571	-1.11954		-	-	-	-	-		2	2	2	3.5	3.5	3.5	88.828	0	30.962	22221000	12	O43264;F5H3C1;O43264-2			19.5861	NaN	19.9408	19.632	19.0832	NaN	NaN	19.5075	NaN	NaN	NaN	18.9691	NaN	NaN
	A0A1W2PRG0				0.0323971	0.969109				-0.820015	-0.415768	1.22818	0.911069	-0.903463		-	-	-	-	-		1	1	1	5.8	5.8	5.8	28.136	0.0030511	8.8255	437420000	3	A0A1W2PRG0;A0A1W2PR19;A0A1W2PQM5			21.4298	21.4469	21.1313	21.2929	21.9829	21.9328	21.327	NaN	22.7025	22.5785	21.3967	21.5259	NaN	21.8829
[truncated: 16 more columns]

## Sheet: PALP2_N6_Ap4A
PALP2:	N6-Ap4A																																			LFQ values
				ANOVA statistic			Tukey's post hoc			Z-Scores						THSD (FDR <= 0.05)						Protein Identification														PALP2						competitor						no UV
Gene names	Protein names			significant	-log(p-value)	q-value	Significant in PALP2 towards all controls	Significant pairs according to THSD		PALP2	competitor	no UV	con-1	beads		PALP2	competitor	no UV	con-1	beads		Peptides	Razor + unique peptides	Unique peptides	Sequence coverage [%]	Unique + razor sequence coverage [%]	Unique sequence coverage [%]	Mol. weight [kDa]	Q-value	Score	Intensity	MS/MS count	Majority protein IDs			1a	1b	2a	2b	3a	3b	1a	1b	2a	2b	3a	3b	1a	1b
AAAS	Aladin				0.370228	0.800416				1.10489	0.823676	0.111362	-1.08216	-0.957768		-	-	-	-	-		5	5	5	14.7	14.7	14.7	45.634	0	36.447	187600000	43	F8VZ44;Q9NRG9;H3BU82;Q9NRG9-2			20.9981	21.0024	21.5972	21.4458	21.1041	20.8297	20.9432	21.1058	NaN	20.4394	20.7942	21.0808	22.0678	21.8651
AASS	Alpha-aminoadipic semialdehyde synthase, mitochondrial;Lysine ketoglutarate reductase;Saccharopine dehydrogenase				1.45805	0.502188				0.996279	0.0726036	0.456611	-1.66555	0.140055		-	-	-	-	-		2	2	2	3.7	3.7	3.7	102.13	0	14.305	14559000	4	Q9UDR5;F8WAH1;F8WE53			19.0781	19.2014	NaN	19.4955	NaN	18.7669	NaN	NaN	NaN	NaN	NaN	NaN	18.7195	NaN
ABCB7	ATP-binding cassette sub-family B member 7, mitochondrial				0.205872	0.891925				0.342477	0.210074	-1.29012	-0.606456	1.34402		-	-	-	-	-		7	7	7	12.1	12.1	12.1	82.64	0	42.999	117120000	24	O75027;O75027-2;B4DGL8;A0A087WW65;O75027-3			20.7929	NaN	19.5677	20.1444	19.4589	19.7177	20.0771	NaN	NaN	NaN	19.8824	20.1301	21.6086	22.3324
ABCE1	ATP-binding cassette sub-family E member 1				3.21077	0.123774				0.968709	0.824519	0.334893	-1.11489	-1.01323		-	-	-	-	-		7	7	7	16.2	16.2	16.2	67.314	0	55.688	56715000	24	P61221;D6R9I9			20.2635	20.171	19.8156	19.794	19.9251	19.4327	NaN	20.1322	NaN	20.6314	19.8372	19.6211	20.0556	20.1173
ABCF2	ATP-binding cassette sub-family F member 2				1.30935	0.509722				-0.24135	1.73209	-0.150502	-0.772205	-0.568033		-	-	-	-	-		6	6	6	12.7	12.7	12.7	71.289	0	47.643	46348000	7	Q9UG63;Q9UG63-2;C9JHK9;C9JZV3			NaN	NaN	NaN	19.9563	19.3609	NaN	NaN	19.7488	19.4191	19.8621	19.0365	NaN	NaN	19.6663
ACACA	Acetyl-CoA carboxylase 1;Biotin carboxylase				0.368639	0.795159				0.0293881	-0.596168	0.654217	-1.31098	1.22354		-	-	-	-	-		56	56	56	31.3	31.3	31.3	270	0	323.31	2971400000	488	Q13085-4;Q13085;Q13085-2;Q13085-3			24.6099	24.1664	25.1886	25.7096	24.8848	25.0326	24.2147	24.2072	22.9253	21.5584	25.4232	25.7936	26.7517	26.7115
ACAD11	Acyl-CoA dehydrogenase family member 11				4.98242	0.03168				1.6241	0.163083	-0.341854	-0.42739	-1.01793		-	-	-	-	-		4	4	4	7.2	7.2	7.2	87.282	0	25.018	62015000	16	Q709F0;F8WEV0;D6RDI8;Q709F0-2;Q709F0-3			20.3509	20.747	21.2428	21.5623	20.1568	20.2843	19.7299	19.4146	NaN	NaN	NaN	20.2412	NaN	NaN
ACADM	Medium-chain specific acyl-CoA dehydrogenase, mitochondrial			+	7.96884	0.00355556		competitor_beads; competitor_con-1; PALP2_beads; PALP2_con-1; PALP2_noUV; noUV_beads; noUV_con-1		0.863264	0.82702	0.472655	-1.01722	-1.14572		6.20094	6.02316	3.01619	-6.20094	-5.79344		5	5	5	18.2	18.2	18.2	42.426	0	39.894	185270000	59	B7Z9I1;Q5T4U5;P11310;P11310-2			22.785	22.7747	22.5907	22.8975	22.5703	22.4311	22.6023	22.2639	22.7446	23.0103	22.5889	22.2026	21.5364	21.9918
ACADVL	Very long-chain specific acyl-CoA dehydrogenase, mitochondrial				1.58666	0.441529				1.0632	0.621468	0.392755	-0.746063	-1.33136		-	-	-	-	-		3	3	3	6.5	6.5	6.5	68.058	0	16.381	18388000	3	P49748-2;P49748;P49748-3;G3V1M7			19.4803	19.3154	NaN	NaN	19.494	19.5756	18.9018	19.2004	NaN	NaN	19.3342	19.2245	19.1787	18.8803
ACLY	ATP-citrate synthase			+	9.69451	0.0006		competitor_beads; competitor_con-1; competitor_noUV; PALP2_beads; PALP2_con-1; PALP2_noUV		1.27221	0.892146	-0.60145	-0.746317	-0.816591		8.5126	6.08232	-6.22234	-8.0462	-8.5126		45	45	45	51.8	51.8	51.8	119.77	0	323.31	5097100000	600	P53396-2;P53396;P53396-3			27.3253	27.484	27.8635	27.6283	27.1437	27.4277	25.6927	25.932	23.3551	23.4917	26.3305	25.9013	23.2372	23.9766
ACOT9	Acyl-coenzyme A thioesterase 9, mitochondrial				0.461724	0.771204				0.149146	-0.734099	-1.2485	0.601017	1.23243		-	-	-	-	-		9	9	9	27.1	27.1	27.1	46.354	0	54.185	148410000	14	Q9Y305-2;Q9Y305;Q9Y305-4;Q9Y305-3;H7C5Q2			20.0505	20.7014	NaN	NaN	19.8327	19.6212	20.1563	19.7025	NaN	18.3802	NaN	19.3771	22.1085	21.2271
ACSL3	Long-chain-fatty-acid--CoA ligase 3				0.951809	0.567398				1.11013	0.792823	-0.871562	-1.16667	0.135279		-	-	-	-	-		17	17	15	30.3	30.3	26.2	80.419	0	145.99	945460000	133	O95573			22.9202	22.6421	23.6831	23.4383	23.7962	23.8211	23.2545	23.267	22.7749	22.4641	23.3994	23.5193	23.6951	23.9638
ACSL4	Long-chain-fatty-acid--CoA ligase 4				0.536579	0.730586				0.825199	-0.0973152	0.496652	-1.68771	0.463179		-	-	-	-	-		8	6	6	16.4	12.1	12.1	74.435	0	41.021	292680000	24	O60488-2;O60488			21.365	20.9086	21.2786	21.5661	21.8355	22.1848	20.7603	20.7046	20.62	20.2371	21.8829	21.4687	22.1004	21.9031
ACTA1;ACTC1;ACTG2;ACTA2	Actin, alpha skeletal muscle;Actin, alpha cardiac muscle 1;Actin, gamma-enteric smooth muscle;Actin, aortic smooth muscle				1.616	0.380944				-0.122415	0.0880756	1.52106	-0.214929	-1.27179		-	-	-	-	-		11	1	1	30	4.2	4.2	42.051	0.001638	11.772	230830000	3	P68133;P68032;P63267;P62736;A6NL76;F8WB63;B8ZZJ2;C9JFL5;F6UVQ4;F6QUT6			21.6622	21.7515	21.4035	21.4743	NaN	NaN	21.5549	21.5176	21.1549	21.1507	21.6838	21.6078	23.466	25.7011
ACTG1	Actin, cytoplasmic 2;Actin, cytoplasmic 2, N-terminally processed				2.58545	0.228674				0.0414841	-0.395807	1.56818	-0.0387377	-1.17512		-	-	-	-	-		18	18	1	61.3	61.3	4.5	41.792	0	323.31	6903500000	560	P63261;I3L3I0;I3L1U9;I3L4N8			26.2119	26.4153	26.3951	26.2821	25.7585	25.869	26.1487	26.021	25.3889	25.4772	26.2419	26.4284	28.5352	28.6782
ACTN4	Alpha-actinin-4				0.746334	0.617514				-0.534788	-0.362055	1.7845	-0.396424	-0.491236		-	-	-	-	-		13	13	7	17.5	17.5	9.3	104.85	0	94.529	1084300000	38	O43707;O43707-2			NaN	NaN	NaN	NaN	23.2039	22.9876	NaN	NaN	NaN	NaN	22.8327	22.8595	NaN	NaN
ACTR2	Actin-related protein 2				1.57023	0.41694				1.07778	-0.186106	0.303011	-1.59692	0.402238		-	-	-	-	-		5	5	5	17	17	17	44.76	0	57.024	142830000	42	P61160;F5H6T1;P61160-2			21.6992	21.2864	20.6428	21.744	21.4058	21.5621	20.6891	21.0267	20.564	20.1376	20.0785	20.7209	22.3267	22.0135
ADSL	Adenylosuccinate lyase				4.10933	0.0468456				1.49473	0.215975	-1.27414	-0.20418	-0.232389		-	-	-	-	-		11	11	11	36.2	36.2	36.2	54.889	0	113.24	644530000	66	P30566;A0A1B0GTJ7;A0A1B0GWJ0;A0A0A6YY92;P30566-2;A0A1B0GWF8;A0A1B0GTG9;A0A096LNY6;A0A096LNY5			24.2683	23.7291	24.2892	24.6997	24.451	24.1609	22.2407	22.6052	22.5933	21.7295	21.3878	21.5483	18.9981	19.6266
AFG3L2	AFG3-like protein 2				0.460405	0.769729				1.16365	0.702676	-0.550657	-1.35907	0.0434047		-	-	-	-	-		5	5	5	7	7	7	88.583	0	95.08	84026000	11	Q9Y4W6			20.1782	20.6677	21.0185	20.6315	19.3387	19.2862	20.1236	20.2928	NaN	20.5568	NaN	19.7693	20.5474	20.5044
AGL	Glycogen debranching enzyme;4-alpha-glucanotransferase;Amylo-alpha-1,6-glucosidase				0.209917	0.916053				1.38237	0.204897	-0.807201	0.348624	-1.12869		-	-	-	-	-		2	2	2	1.7	1.7	1.7	172.62	0	12.675	7714500	5	P35573-2;P35573-3;P35573			NaN	NaN	NaN	NaN	18.3886	18.3283	NaN	17.3003	18.117	NaN	18.3395	18.665	NaN	NaN
AGPS	Alkyldihydroxyacetonephosphate synthase, peroxisomal				0.393793	0.795362				1.08075	1.03312	-0.276475	-0.928101	-0.909299		-	-	-	-	-		10	10	10	20.4	20.4	20.4	72.911	0	74.173	180510000	41	O00116;A0A1B0GWA2			21.3715	NaN	NaN	21.2218	21.3687	21.0969	21.329	21.4746	NaN	19.0985	21.0455	21.1458	21.0828	21.2158
AHCY	Adenosylhomocysteinase			+	8.75304	0.00180645		competitor_beads; competitor_con-1; competitor_noUV; PALP2_beads; PALP2_con-1; PALP2_noUV		1.08557	1.07929	-0.753417	-0.49015	-0.921295		6.50187	6.30469	-6.05463	-5.42513	-6.50187		13	13	13	32.9	32.9	32.9	47.716	0	290.53	947500000	135	P23526;P23526-2			24.9682	24.6017	23.09	23.5978	25.3907	24.7731	24.5815	24.8241	25.0929	24.7568	23.1255	23.2231	20.5091	18.9152
AIMP1	Aminoacyl tRNA synthase complex-interacting multifunctional protein 1;Endothelial monocyte-activating polypeptide 2				2.30422	0.194744				1.18059	0.756131	0.0541393	-0.837684	-1.15318		-	-	-	-	-		12	12	12	48.2	48.2	48.2	37.039	0	176.26	490970000	76	Q12904-2;Q12904			22.9166	22.3531	23.4348	23.5234	23.3894	23.225	23.1833	22.4506	23.3687	19.2841	21.3442	22.1968	19.572	20.3465
AIMP2	Aminoacyl tRNA synthase complex-interacting multifunctional protein 2			+	7.8075	0.00383673	AIMP2	competitor_beads; competitor_con-1; competitor_noUV; PALP2_beads; PALP2_competitor; PALP2_con-1; PALP2_noUV		1.39942	0.668149	-0.394109	-0.695937	-0.977523		7.02699	3.65777	-5.49896	-6.58748	-7.02699		4	4	4	20.6	20.6	20.6	35.348	0	74.267	347170000	49	Q13155;A8MU58;F8W950			22.5544	23.7103	23.4025	23.3898	23.2239	23.1558	21.8579	21.9408	20.2053	20.4857	21.9093	21.4251	20.7568	20.9587
AK1	Adenylate kinase isoenzyme 1			+	7.78868	0.00415686	AK1	PALP2_beads; PALP2_competitor; PALP2_con-1; PALP2_noUV		1.7716	-0.611051	-0.518024	-0.402728	-0.239798		6.88638	-6.65924	-6.88638	-6.48354	-6.50744		3	3	3	18.6	18.6	18.6	21.635	0	37.064	79554000	10	P00568;Q5T9B7			22.5571	22.7095	21.6027	21.4623	22.9731	22.9887	19.3866	NaN	NaN	NaN	19.1911	NaN	NaN	NaN
AK2	Adenylate kinase 2, mitochondrial;Adenylate kinase 2, mitochondrial;Adenylate kinase 2, mitochondrial, N-terminally processed				1.85098	0.355646				1.75031	-0.548524	-0.720955	-0.249692	-0.231136		-	-	-	-	-		2	2	2	14.2	14.2	14.2	21.226	0.0016103	11.477	13798000	2	F8VY04;F8W1A4;P54819-5;P54819-2;P54819;F8VPP1;G3V213;F8VZG5;P54819-6;P54819-3			20.3234	20.2905	20.1976	20.3184	NaN	NaN	20.0689	20.4421	NaN	NaN	NaN	NaN	NaN	NaN
ALDH18A1	Delta-1-pyrroline-5-carboxylate synthase;Glutamate 5-kinase;Gamma-glutamyl phosphate reductase				1.29728	0.467553				1.13102	-0.20051	0.923162	-0.691993	-1.16168		-	-	-	-	-		18	18	18	27.2	27.2	27.2	87.088	0	161.68	794160000	164	P54886-2;P54886			23.1217	22.9677	23.3365	22.3484	24.0024	23.9734	22.1811	22.2092	20.8317	21.1366	23.1302	23.3596	24.078	24.1857
ALDH3A2	Fatty aldehyde dehydrogenase				3.16902	0.125202				0.70415	0.557428	0.601254	-0.190852	-1.67198		-	-	-	-	-		9	9	9	21.9	21.9	21.9	57.669	0	60.346	425800000	62	P51648-2;J3QRD1;P51648			21.7351	21.4624	23.029	23.6458	22.7593	22.6809	21.8213	21.6383	22.5907	22.641	22.52	22.614	22.8211	22.7918
ALDH7A1	Alpha-aminoadipic semialdehyde dehydrogenase				5.00529	0.0240678				1.69829	-0.822137	-0.176729	-0.0632916	-0.636132		-	-	-	-	-		11	11	11	29.4	29.4	29.4	55.366	0	76.715	133370000	26	P49419-2;A0A1B0GUA1;A0A1B0GTG2;A0A1B0GW82;A0A1B0GW77;P49419;A0A1B0GTY9;P49419-4;A0A1B0GTJ4;A0A0J9YWF7;A0A1B0GV49			22.1284	22.5644	21.3067	22.0342	22.8573	23.713	NaN	NaN	NaN	NaN	NaN	NaN	21.2732	20.865
ALDH9A1	4-trimethylaminobutyraldehyde dehydrogenase				1.99164	0.364858				0.948255	-0.26664	1.14899	-1.04562	-0.784994		-	-	-	-	-		2	2	2	5.2	5.2	5.2	46.454	0.0016447	11.814	13172000	3	P49189-2;P49189			19.0701	18.8621	NaN	NaN	19.1962	19.2286	NaN	NaN	NaN	NaN	18.8714	19.0501	18.8789	NaN
ALDOA	Fructose-bisphosphate aldolase;Fructose-bisphosphate aldolase A				3.56727	0.0893542				1.07767	0.693716	-0.208666	-0.0421695	-1.52055		-	-	-	-	-		9	9	9	37	37	37	39.817	0	130.91	387130000	52	J3KPS3;P04075;P04075-2;H3BQN4;H3BPS8;H3BUH7;H3BR04;H3BU78			22.7457	22.8153	21.7784	21.7182	23.5627	22.6459	22.5176	23.0174	21.6395	21.5218	22.1874	22.3482	21.4217	21.102
ALG1	Chitobiosyldiphosphodolichol beta-mannosyltransferase				0.48845	0.768638				0.58575	0.514733	0.452663	-1.77179	0.218644		-	-	-	-	-		3	3	3	9.1	9.1	9.1	52.518	0	25.823	70965000	17	Q9BT22;K7EPU3			19.5577	20.0208	20.6673	NaN	20.0608	20.4249	20.4516	20.0662	NaN	NaN	19.9151	20.1026	20.8796	21.6272
ALYREF	THO complex subunit 4			+	7.11568	0.00478788		competitor_beads; competitor_con-1; competitor_noUV; PALP2_beads; PALP2_con-1; PALP2_noUV		0.886735	1.26522	-0.927142	-0.572148	-0.652665		4.53547	5.76806	-5.76806	-4.52154	-5.06164		2	2	2	11	11	11	27.557	0	62.971	193920000	51	E9PB61;Q86V81			21.6145	22.3361	21.4881	22.0467	20.9386	21.5281	22.8265	22.4052	22.5221	21.8904	22.2029	22.0335	NaN	20.2252
AMOT	Angiomotin				1.57981	0.397775				0.748633	1.37985	-0.740339	-0.584602	-0.803546		-	-	-	-	-		11	11	11	12.6	12.6	12.6	118.08	0	72.097	132030000	39	Q4VCS5;E7ERM3;A6NP16;Q4VCS5-2			20.4653	20.9136	NaN	19.6126	20.2228	20.694	21.2792	21.7415	NaN	NaN	21.1836	21.5646	20.9637	20.5121
ANKRD17;ANKHD1	Ankyrin repeat domain-containing protein 17;Ankyrin repeat and KH domain-containing protein 1				0.00819211	0.995436				0.14542	0.14361	1.3646	-1.43049	-0.223138		-	-	-	-	-		5	5	5	2.7	2.7	2.7	274.18	0	30.364	35559000	17	O75179-2;H0YM23;O75179-7;O75179-6;O75179;Q8IWZ3-4;E9PDP5;H0YLQ3;Q8IWZ3-6;Q8IWZ3			18.8964	19.0793	NaN	19.5909	18.9078	18.9163	19.2985	NaN	NaN	NaN	19.3302	19.6322	19.7683	19.8429
ANXA1	Annexin A1;Annexin				0.706946	0.670443				-1.15556	-0.0603249	0.117242	1.56021	-0.461561		-	-	-	-	-		8	8	8	27.2	27.2	27.2	38.714	0	95.435	145850000	33	P04083;Q5T3N1			NaN	NaN	NaN	NaN	18.9446	20.5975	18.5388	NaN	NaN	18.9419	18.7088	19.388	NaN	NaN
ANXA2;ANXA2P2	Annexin A2;Annexin;Putative annexin A2-like protein				0.501205	0.77054				-0.528661	-0.745489	0.149871	1.68247	-0.558195		-	-	-	-	-		18	18	18	44.8	44.8	44.8	40.411	0	218.56	635950000	191	P07355-2;P07355;H0YN42;H0YMU9;H0YMD0;A6NMY6;H0YKS4;H0YM50;H0YNP5;H0YMM1			22.2938	22.9698	21.8718	21.4913	24.0994	24.173	23.4527	22.9764	22.2565	22.1646	22.3182	22.6815	22.4728	21.5554
ANXA5	Annexin A5;Annexin				4.45544	0.038163				0.519862	1.06258	-0.838177	0.528187	-1.27245		-	-	-	-	-		9	9	9	30.6	30.6	30.6	35.936	0	81.546	312730000	63	P08758;D6RBL5;D6RBE9			22.1468	21.8539	21.3324	21.9863	21.6585	22.0564	23.9082	22.7146	23.7074	23.0037	22.3979	22.6499	19.3373	19.3764
ANXA6	Annexin A6;Annexin			+	7.38305	0.00442857		competitor_beads; competitor_noUV; con-1_beads; con-1_noUV; PALP2_beads; PALP2_con-1; PALP2_noUV		1.14554	0.769207	-0.740279	0.0678852	-1.24235		7.00107	4.84482	-5.47978	2.93183	-7.00107		11	11	11	21.5	21.5	21.5	72.423	0	78.229	317630000	73	P08133-2;P08133;E5RK69;E7EMC6			22.819	22.6181	22.3887	22.7495	23.0981	23.057	22.9425	22.944	22.5361	NaN	21.1715	21.2853	NaN	NaN
AP2S1	AP-2 complex subunit sigma				0.3326	0.829772				0.187656	-0.0291918	1.56544	-0.744864	-0.979038		-	-	-	-	-		3	3	3	18.8	18.8	18.8	17.303	0	17.032	71477000	8	M0R0N4;M0QYZ2;P53680;M0QZ21;X6R390;P53680-2			20.1433	20.0933	20.0998	19.9567	20.0207	20.2614	19.7692	20.0975	19.5875	19.8866	20.78	20.9111	21.0819	21.7548
APMAP	Adipocyte plasma membrane-associated protein				0.42871	0.79724				0.312123	1.35441	-0.493493	-1.34038	0.167335		-	-	-	-	-		11	11	11	34.1	34.1	34.1	46.48	0	79.297	719440000	113	Q9HDC9;H0Y512;Q9HDC9-2			22.9143	22.5708	22.4024	22.7728	23.4681	23.5291	23.0259	23.1691	22.4838	22.7709	23.7964	23.4773	23.7908	24.1462
APOO	Apolipoprotein O				0.101619	0.950967				0.157709	1.59919	-1.06656	-0.489894	-0.200444		-	-	-	-	-		2	2	2	22.8	22.8	22.8	13.101	0.0016247	11.586	23152000	12	G3V1B6;H7C1U8;Q9BUR5-2;Q9BUR5			NaN	NaN	NaN	NaN	18.3637	NaN	18.9842	19.0682	NaN	NaN	18.8266	18.9925	18.5902	19.1551
ARG1	Arginase-1				1.07189	0.549367				-1.5349	-0.427928	0.519563	0.995045	0.448219		-	-	-	-	-		12	12	12	47.3	47.3	47.3	35.664	0	132.85	855380000	152	P05089-2;P05089;P05089-3			23.1615	23.0341	20.2871	22.1298	24.8427	24.7425	23.6498	23.7499	22.4452	23.4759	23.5939	23.9837	24.0396	23.5342
ARL1	ADP-ribosylation factor-like protein 1				0.373783	0.799637				0.590368	0.257431	-1.77417	0.528051	0.398325		-	-	-	-	-		4	4	4	29.4	29.4	29.4	21.778	0	27.593	213550000	41	F8VYN9;P40616-2;P40616;B4DZG7			21.5145	21.6068	21.4835	21.6574	19.7552	19.727	21.5732	21.6803	20.5526	21.4142	19.7823	20.0718	22.7138	22.6065
ARL6IP5	PRA1 family protein 3				0.130487	0.923608				1.46503	0.625038	-0.629408	-0.737441	-0.723218		-	-	-	-	-		4	4	4	24.5	24.5	24.5	21.614	0	34.952	364330000	54	O75915;F8WF90;C9JQU6;F8WF33			20.8155	21.7345	20.9528	22.2507	21.6586	21.8998	21.3046	20.7974	21.6942	21.8452	21.821	21.1413	21.4258	20.9842
ARL8B	ADP-ribosylation factor-like protein 8B				0.475973	0.769023				1.48103	-0.0424382	-0.983491	-0.833327	0.378224		-	-	-	-	-		2	2	1	17.2	17.2	4.8	21.539	0	12.653	54899000	9	Q9NVJ2			19.9868	19.909	19.6232	19.7116	19.9429	20.2637	19.8831	NaN	NaN	NaN	20.241	20.1243	21.6639	21.1804
ARMC6	Armadillo repeat-containing protein 6				2.04259	0.31317				-0.885775	-0.60588	1.55807	-0.490664	0.424253		-	-	-	-	-		3	3	3	15.6	15.6	15.6	28.108	0	18.378	21065000	6	F5GWV0;F5H4P3;Q6NXE6-2;Q6NXE6;F5H3X1;F5H052;F5H2X2;F5H2K4			NaN	18.3889	NaN	NaN	17.9462	18.5401	NaN	NaN	NaN	NaN	19.255	18.6091	20.8905	21.5654
ARPC2	Actin-related protein 2/3 complex subunit 2				0.405184	0.773795				-0.0617194	0.328085	-1.67654	0.500789	0.909384		-	-	-	-	-		3	3	3	11	11	11	34.333	0	17.624	168320000	6	O15144;H7C3F9			20.4311	21.7575	NaN	23.6724	18.9803	21.1412	21.2557	21.5573	24.9589	25.6085	20.1277	20.2774	23.3312	22.7323
ARPC3	Actin-related protein 2/3 complex subunit 3				2.36522	0.253161				1.71629	-0.0316543	-0.804856	-0.34355	-0.536227		-	-	-	-	-		1	1	1	13.1	13.1	13.1	9.7261	0.0099602	6.3592	11143000	4	F8VR50;C9JZD1;O15145			NaN	20.2914	NaN	20.1358	19.7	19.9958	NaN	NaN	NaN	NaN	18.8174	18.5314	NaN	NaN
ARPC4;ARPC4-TTLL3	Actin-related protein 2/3 complex subunit 4				4.95989	0.0331875				1.42927	0.627989	-0.475015	-0.584425	-0.997815		-	-	-	-	-		3	3	3	26.5	26.5	26.5	13.057	0	17.931	47226000	7	F8WDD7;F8WCF6;A0A0A6YYG9;P59998;P59998-3;P59998-2;H7C0A3			20.4842	20.6622	21.2293	NaN	20.7473	21.0227	19.646	19.6065	NaN	NaN	19.8336	20.1382	NaN	NaN
ASNS	Asparagine synthetase [glutamine-hydrolyzing]				0.643582	0.69122				-0.35951	1.48656	0.52722	-0.912687	-0.74158		-	-	-	-	-		5	5	5	10.9	10.9	10.9	62.168	0	30.777	54337000	14	P08243-2;P08243;P08243-3;F8WEJ5			20.2281	NaN	NaN	NaN	NaN	19.7232	20.5942	20.5757	NaN	NaN	20.4709	20.5381	21.451	21.3232
ASPRV1	Retroviral-like aspartic protease 1				0.0593277	0.966446				1.50025	-0.884759	0.218505	-0.951293	0.1173		-	-	-	-	-		1	1	1	3.8	3.8	3.8	36.991	0.0029304	7.3845	28169000	15	Q53RT3			20.1015	20.1487	NaN	NaN	20.1544	20.2004	NaN	NaN	NaN	NaN	20.2619	19.9281	NaN	19.8727
ATAD3A	ATPase family AAA domain-containing protein 3A				0.522193	0.729632				1.20081	0.379465	-1.05005	-1.03026	0.500025		-	-	-	-	-		10	10	2	20.3	20.3	6.3	64.243	0	71.609	299520000	55	H0Y2W2;Q9NVI7-3;Q9NVI7-2;Q9NVI7;Q5SV16			22.4809	21.9466	22.1632	22.7721	20.5053	20.8172	22.2008	22.6397	20.6374	21.4302	20.2282	20.1904	23.7609	23.0767
ATIC	Bifunctional purine biosynthesis protein PURH;Phosphoribosylaminoimidazolecarboxamide formyltransferase;IMP cyclohydrolase				3.2534	0.111059				1.69164	-0.0636137	-0.134164	-0.731195	-0.762667		-	-	-	-	-		16	16	16	38.7	38.7	38.7	64.523	0	196.53	236820000	55	P31939-2;P31939			21.8966	21.007	19.1854	19.7274	21.1765	20.8998	20.1572	18.7645	18.6849	18.732	18.9326	18.1253	21.4675	20.6061
ATL2	Atlastin-2				0.160023	0.916597				0.694575	1.37097	-0.910815	-0.843575	-0.311151		-	-	-	-	-		3	3	3	7.3	7.3	7.3	64.521	0	21.976	39578000	16	Q8NHH9-5;Q8NHH9;Q8NHH9-3;Q8NHH9-4;Q8NHH9-2			19.0673	18.9228	17.6846	NaN	19.5364	19.291	19.3456	19.12	NaN	19.252	20.1747	19.7759	20.8573	20.8539
ATP13A1	Manganese-transporting ATPase 13A1				0.423947	0.776162				-0.328209	-1.07551	-0.695366	0.893127	1.20596		-	-	-	-	-		3	3	3	2.8	2.8	2.8	121.11	0	16.619	59366000	2	Q9HD20-2;Q9HD20			19.9222	20.0386	20.2864	NaN	NaN	NaN	20.2853	20.0952	NaN	NaN	NaN	NaN	22.3784	24.5224
ATP1A1	Sodium/potassium-transporting ATPase subunit alpha-1				0.50437	0.753994				1.02294	0.488947	-1.09326	-1.05539	0.636767		-	-	-	-	-		29	29	29	35.5	35.5	35.5	112.89	0	323.31	2913300000	480	P05023;P05023-4;P05023-3;P05023-2			25.3166	25.1309	25.6382	25.5148	24.867	24.9834	24.7693	25.0105	24.7076	24.8137	24.9156	24.9895	25.9385	25.8009
ATP1B3	Sodium/potassium-transporting ATPase subunit beta-3				1.25416	0.483843				1.11593	0.313185	-1.51883	-0.370929	0.460643		-	-	-	-	-		7	7	7	33.3	33.3	33.3	31.512	0	107.69	700950000	125	P54709;C9JA36;P54709-2			22.6527	23.407	23.6763	23.4716	23.4285	23.1777	22.6417	22.4441	21.3845	22.6049	22.7623	22.595	23.3688	23.4029
ATP2A2	Sarcoplasmic/endoplasmic reticulum calcium ATPase 2				0.2726	0.848161				0.930825	0.368801	0.147553	-1.70558	0.258401		-	-	-	-	-		20	20	20	25	25	25	114.76	0	183.41	1170000000	197	P16615;P16615-2;P16615-5;P16615-3;P16615-4;H7C5W9			23.8947	24.0589	22.366	23.7249	23.3733	23.3918	23.2809	22.4018	22.6748	23.0242	23.2604	23.4257	24.7444	25.1905
ATP2B1	Plasma membrane calcium-transporting ATPase 1;Calcium-transporting ATPase				0.409423	0.794991				1.21158	0.84509	-1.19618	-0.521946	-0.338547		-	-	-	-	-		7	7	3	9	9	3.7	138.75	0	75.293	127010000	46	P20020;P20020-6;P20020-3;P20020-4;P20020-2;P20020-5;E7ERY9			19.9847	20.4688	20.4841	20.593	20.4144	19.6547	20.5893	20.4053	NaN	NaN	20.7317	19.9829	20.6393	20.7192
ATP5A1	ATP synthase subunit alpha, mitochondrial				1.05288	0.573485				0.865659	0.607479	0.242185	-1.67979	-0.0355348		-	-	-	-	-		23	23	23	49.5	49.5	49.5	59.75	0	323.31	5689100000	681	P25705;P25705-2;P25705-3			26.3216	26.2306	26.2047	26.1913	25.7431	25.6508	26.0594	26.1627	25.4439	25.544	26.1352	26.0343	27.0592	27.1194
ATP5B	ATP synthase subunit beta, mitochondrial;ATP synthase subunit beta				3.93135	0.0540988				1.27232	0.565044	0.11418	-0.706847	-1.24469		-	-	-	-	-		19	19	19	49.7	49.7	49.7	56.559	0	323.31	952870000	202	P06576;H0YH81;F8W079			24.5706	24.363	24.2892	23.7923	23.3893	23.431	23.3229	23.5681	22.3463	22.885	22.8302	22.8988	24.512	24.5547
ATP5C1	ATP synthase subunit gamma, mitochondrial				0.775158	0.635721				0.907298	0.862652	0.164625	-0.450446	-1.48413		-	-	-	-	-		6	6	6	21.5	21.5	21.5	32.996	0	43.135	523300000	99	P36542;P36542-2			22.5075	22.0818	22.6697	22.1404	22.4298	22.3615	22.326	22.4234	22.1336	21.9311	22.9815	22.5276	22.1384	22.3552
ATP5F1	ATP synthase F(0) complex subunit B1, mitochondrial				0.306761	0.830175				1.10859	0.913736	-0.705516	-1.1929	-0.123907		-	-	-	-	-		7	7	7	31.6	31.6	31.6	28.908	0	48.327	295360000	51	P24539;Q5QNZ2			22.6896	22.3274	NaN	21.425	22.6275	21.9094	22.149	21.9101	NaN	20.8051	22.0217	22.035	20.7136	20.6833
ATP5I	ATP synthase subunit e, mitochondrial				1.4323	0.462426				0.674652	0.685505	-1.66313	-0.211161	0.514136		-	-	-	-	-		2	2	2	34.8	34.8	34.8	7.9331	0	14.865	105880000	10	P56385			20.7941	21.0901	19.8058	NaN	19.4866	19.8224	20.2409	20.8994	19.9022	19.4938	19.7421	19.5936	NaN	20.0383
ATP5J2-PTCD1;ATP5J2	ATP synthase subunit f, mitochondrial				1.52635	0.414407				1.34407	0.1812	-0.50923	-1.34023	0.324198		-	-	-	-	-		2	2	2	44.4	44.4	44.4	5.9149	0	13.526	92836000	25	C9JJT5;C9JU26;G3V325;P56134-4;P56134-3;P56134-2;P56134			20.9679	20.915	21.1834	20.8359	NaN	NaN	19.6481	20.1673	NaN	20.2729	NaN	NaN	20.0979	20.0278
ATP5L	ATP synthase subunit g, mitochondrial				1.04162	0.529941				1.5716	-0.712541	0.42466	-0.546856	-0.736864		-	-	-	-	-		5	5	5	63.2	63.2	63.2	8.4518	0	34.123	250410000	26	E9PN17;O75964			21.8786	21.4599	21.4736	NaN	20.5112	20.7794	NaN	NaN	NaN	NaN	20.712	20.8412	NaN	21.161
ATP5O	ATP synthase subunit O, mitochondrial				5.80022	0.0143838				0.491484	1.51813	-0.403487	-0.779731	-0.826399		-	-	-	-	-		4	4	4	24.9	24.9	24.9	23.277	0	37.533	129320000	24	P48047;H7C0C1;H7C086			20.5183	20.5346	20.5028	20.9942	19.8043	20.2781	23.2371	23.3667	22.097	22.8235	21.2093	21.3717	18.4186	20.012
ATXN10	Ataxin-10				1.17235	0.5185				1.22949	0.640114	0.13025	-0.823943	-1.17591		-	-	-	-	-		5	5	5	16.8	16.8	16.8	46.286	0	35.763	50226000	14	Q9UBB4-2;Q9UBB4			20.0156	20.269	19.6408	NaN	19.9029	19.9772	19.4002	19.6856	NaN	NaN	19.3283	19.5854	20.9398	20.9348
AUP1	Ancient ubiquitous protein 1				0.123743	0.931425				1.039	0.480931	-0.846384	-1.27111	0.597563		-	-	-	-	-		2	2	2	6.7	6.7	6.7	41.385	0	15.16	80301000	21	Q9Y679-3;Q9Y679-2;Q9Y679			20.3099	20.5461	20.6055	20.2987	19.4826	19.3678	20.1859	20.4272	NaN	NaN	19.8541	19.87	20.9003	21.5324
AZGP1	Zinc-alpha-2-glycoprotein				1.02035	0.567619				-1.1066	-1.01803	1.03415	0.351533	0.738933		-	-	-	-	-		8	8	8	37.2	37.2	37.2	34.258	0	68.824	474870000	109	P25311;C9JEV0			21.053	21.6631	21.2908	22.1889	22.5053	22.4799	21.9816	NaN	21.9938	21.963	21.8245	22.0995	21.4653	21.4623
B2M	Beta-2-microglobulin;Beta-2-microglobulin form pI 5.3				0.596884	0.719615				0.355689	1.28749	-1.48391	-0.0552101	-0.104059		-	-	-	-	-		2	2	2	28.2	28.2	28.2	8.4984	0.0016694	12.003	58980000	8	H0YLF3;F5H6I0;P61769			22.2269	20.1525	19.4221	NaN	20.2895	20.9029	NaN	20.3995	20.9232	19.2555	21.2241	21.1875	NaN	NaN
BAX	Apoptosis regulator BAX				1.58563	0.393329				0.356953	1.04513	0.712704	-1.19189	-0.922894		-	-	-	-	-		5	5	5	40.9	40.9	40.9	18.129	0	40.824	253640000	53	Q07812-5;Q07812-7;Q07812-8;Q07812;Q07812-2;K4JQN1			19.6708	19.7643	NaN	20.9486	21.77	21.28	20.8313	20.9753	21.3292	21.5832	21.526	21.1941	20.3469	21.4263
BCAP31	B-cell receptor-associated protein 31				1.15866	0.508173				0.705872	0.535433	-1.74089	0.422381	0.0772015		-	-	-	-	-		4	4	4	17.9	17.9	17.9	27.991	0	126.21	238790000	35	P51572;P51572-2;C9JMD7;C9JSP1;C9JQ75;C9J0M4			21.2537	22.4392	20.974	NaN	21.4285	21.6444	20.3948	20.7264	21.5264	NaN	21.9738	21.8746	20.3558	20.1566
BCS1L	Mitochondrial chaperone BCS1				1.84184	0.31279				1.31317	0.8111	-0.982513	-0.5542	-0.587558		-	-	-	-	-		8	8	8	27.4	27.4	27.4	47.534	0	59.847	216350000	40	Q9Y276;C9J8G3			NaN	NaN	21.2199	21.3541	22.2695	21.3297	20.4315	20.57	NaN	NaN	21.5736	21.4986	NaN	NaN
BET1;DKFZp781C0425	BET1 homolog				0.739886	0.670478				1.24986	0.913292	-0.721612	-0.572459	-0.869084		-	-	-	-	-		2	2	2	21.8	21.8	21.8	14.872	0	35.54	54530000	8	H7C1N3;O15155;C9JTT8;Q68DU7;O15155-2			19.8782	19.9356	NaN	19.6169	19.316	19.1455	19.4151	NaN	18.8528	19.1299	19.4275	19.314	19.4737	19.659
BLMH	Bleomycin hydrolase				0.0563201	0.96708				-1.48878	-0.254817	0.0151474	1.19934	0.52911		-	-	-	-	-		4	4	4	13.8	13.8	13.8	37.198	0	37.487	391530000	50	K7ES02;Q13867;K7ESE8;J3KSD8			22.2356	22.1491	21.9384	NaN	24.1606	24.4028	22.1511	22.405	22.5911	22.5197	22.704	21.9748	22.2113	22.103
BLVRB	Flavin reductase (NADPH)				3.57991	0.0970355				1.77896	-0.27121	-0.468211	-0.486545	-0.552993		-	-	-	-	-		3	3	3	20.4	20.4	20.4	22.119	0	33.548	99985000	25	P30043;M0QZL1;M0R192			20.125	20.2053	20.4136	NaN	20.9833	20.9235	19.9873	NaN	NaN	NaN	NaN	18.6195	NaN	NaN
BMS1	Ribosome biogenesis protein BMS1 homolog				0.896194	0.614214				-0.619873	-0.310863	1.77745	-0.448945	-0.397774		-	-	-	-	-		1	1	1	1.9	1.9	1.9	145.81	0.002907	7.2005	6852500	2	Q14692			NaN	NaN	NaN	NaN	19.759	NaN	NaN	NaN	NaN	NaN	NaN	19.6269	NaN	NaN
BSG	Basigin				0.714394	0.659638				1.0279	0.939196	-1.37249	-0.317629	-0.276981		-	-	-	-	-		7	7	7	30.9	30.9	30.9	29.221	0	100.37	904880000	116	P35613-2;P35613;A0A087WUV8;P35613-3;P35613-4;A0A087X2B5			23.8739	23.9236	23.4863	23.7263	23.6409	23.7021	23.8207	23.4692	21.7738	22.1955	23.8812	23.8479	23.5147	24.0599
BUB3	Mitotic checkpoint protein BUB3				1.18662	0.528034				-0.123072	1.70272	-0.169532	-0.882009	-0.528112		-	-	-	-	-		3	3	3	12.6	12.6	12.6	31.703	0	20.703	38290000	14	J3QT28;O43684-2;O43684			18.2532	NaN	19.0136	NaN	NaN	18.5158	19.9593	NaN	NaN	19.0327	20.1116	20.4594	19.9781	20.3908
BZW1	Basic leucine zipper and W2 domain-containing protein 1				0.767847	0.635771				0.751275	0.856086	-1.16866	0.568276	-1.00698		-	-	-	-	-		5	4	4	13.3	11.3	11.3	40.538	0	24.802	141240000	27	Q7L1Q6-2;Q7L1Q6;Q7L1Q6-4;Q7L1Q6-3;C9IZ80			20.2851	20.4878	20.3417	NaN	21.9826	21.8795	20.54	20.2156	NaN	20.4535	22.706	22.9373	21.1039	21.0763
BZW2	Basic leucine zipper and W2 domain-containing protein 2				1.85878	0.312506				0.702879	1.33374	-0.679032	-0.26376	-1.09382		-	-	-	-	-		6	6	5	15.4	15.4	13.7	46.913	0	57.031	180030000	37	E7ETZ4;Q9Y6E2;B5MCE7;Q75MG1;B5MCH7;E9PFD4			20.9652	21.0693	21.5131	21.0342	22.1836	22.4737	21.0867	21.1733	21.2644	22.1546	22.5353	22.5698	21.6141	21.5702
C1QBP	Complement component 1 Q subcomponent-binding protein, mitochondrial				0.958081	0.590402				1.47925	0.553479	-0.68573	-0.926517	-0.420487		-	-	-	-	-		5	5	5	22	22	22	31.362	0	35.381	44240000	13	Q07021;I3L3Q7;I3L3B0			NaN	21.3301	NaN	20.3493	19.417	19.633	NaN	NaN	NaN	NaN	19.8097	19.9862	20.738	20.1497
CAD	CAD protein;Glutamine-dependent carbamoyl-phosphate synthase;Aspartate carbamoyltransferase;Dihydroorotase				1.74855	0.321387				0.992446	0.431733	0.691825	-0.822099	-1.29391		-	-	-	-	-		58	58	58	37.1	37.1	37.1	236.02	0	323.31	4487100000	736	F8VPD4;P27708			25.9668	25.7873	26.2529	26.4621	26.1711	26.1492	25.6058	25.4939	22.8423	24.2667	26.1862	26.2564	25.9086	25.9766
CALML5	Calmodulin-like protein 5				1.21708	0.470729				-0.0632854	-0.769985	-0.0571564	1.67066	-0.78023		-	-	-	-	-		10	10	10	78.1	78.1	78.1	15.892	0	233.01	679440000	82	Q9NZT1			27.5783	26.202	21.3544	21.505	21.687	22.0064	21.792	22.6288	18.5236	22.3386	20.4657	19.0448	17.3497	17.2878
CANX	D6RHJ3				2.96035	0.131346				1.68151	0.0413219	-0.801952	-0.688114	-0.232767		-	-	-	-	-		2	1	1	21.8	21.8	21.8	8.5353	0	16.534	34958000	4	D6RHJ3			NaN	NaN	23.342	22.414	21.2924	20.626	NaN	NaN	20.8927	20.506	NaN	NaN	NaN	NaN
CANX	Calnexin				1.26392	0.527004				0.923759	0.607429	-1.51146	-0.506357	0.486624		-	-	-	-	-		25	25	24	47.1	47.1	44.4	67.567	0	323.31	6730200000	528	P27824;P27824-2;P27824-3			25.7063	25.8099	25.8379	26.2479	25.6938	25.7191	25.6284	25.5553	25.5875	25.5055	26.1067	26.0776	25.6561	25.4808
CAPN1	Calpain-1 catalytic subunit				0.643736	0.683887				-0.146279	-0.522641	1.74339	-0.74793	-0.326543		-	-	-	-	-		5	5	5	8	8	8	81.889	0	31.047	43355000	7	P07384			NaN	NaN	NaN	NaN	21.8153	20.8266	NaN	NaN	NaN	NaN	19.4571	19.5504	21.4307	NaN
CASK	Peripheral plasma membrane protein CASK				0.844074	0.637691				1.37418	0.419557	0.00412641	-1.29858	-0.499278		-	-	-	-	-		3	3	3	6.4	6.4	6.4	59.364	0	17.788	13939000	3	Q5JS72;O14936-5;O14936-3;O14936-4;O14936-6;O14936-2;O14936;Q5JS79			20.5693	20.8844	NaN	NaN	NaN	NaN	NaN	18.5202	19.2062	19.2901	NaN	17.7803	NaN	NaN
CASP14	Caspase-14;Caspase-14 subunit p17, mature form;Caspase-14 subunit p10, mature form;Caspase-14 subunit p20, intermediate form;Caspase-14 subunit p8, intermediate form				0.462137	0.765443				0.299852	-1.55199	-0.229669	1.15972	0.322085		-	-	-	-	-		13	13	13	48.8	48.8	48.8	27.679	0	132.78	337890000	76	P31944			21.4941	22.0906	20.3923	18.796	24.3189	24.6938	21.0371	22.5923	NaN	19.6713	19.9791	20.7475	20.638	22.2489
CAT	Catalase				0.451561	0.768606				-1.4354	-0.393029	0.93305	-0.0591166	0.954499		-	-	-	-	-		8	8	8	13.9	13.9	13.9	59.755	0	129.2	187300000	56	P04040			NaN	20.0929	20.1405	21.4302	21.3987	21.9127	21.384	21.8477	20.378	NaN	21.384	20.9064	21.2884	21.4904
CBR1	Carbonyl reductase [NADPH] 1				0.872096	0.613699				-0.114835	-0.818722	-1.10267	1.13542	0.90081		-	-	-	-	-		9	9	9	48.7	48.7	48.7	30.375	0	176.84	244580000	65	P16152;E9PQ63;A8MTM1;P16152-2			NaN	NaN	17.347	17.3401	21.9228	21.0749	16.9088	NaN	NaN	NaN	NaN	NaN	NaN	NaN
CBX3	Chromobox protein homolog 3				1.04528	0.615786				-0.903284	1.65669	0.0797339	-0.623965	-0.209179		-	-	-	-	-		2	2	2	22.6	22.6	22.6	7.2211	0.0030769	10.642	5226100	2	C9JMM0;B8ZZ43;S4R2Y4;Q13185			NaN	NaN	NaN	NaN	NaN	NaN	19.0311	20.0744	18.6878	18.9313	NaN	NaN	17.7055	18.3772
CCDC47	Coiled-coil domain-containing protein 47				1.25666	0.510351				1.7809	-0.573305	-0.360795	-0.497567	-0.349235		-	-	-	-	-		4	4	4	11	11	11	55.873	0	44.363	49087000	13	Q96A33;Q96A33-2			20.7756	20.7638	20.6311	NaN	19.28	19.3516	19.8596	19.5292	NaN	NaN	NaN	NaN	20.0216	19.6036
CCT2	T-complex protein 1 subunit beta				4.25372	0.0435493				0.999862	1.16861	-0.810271	-0.512154	-0.846045		-	-	-	-	-		12	12	12	32.7	32.7	32.7	57.488	0	184.25	288300000	105	P78371;F8VQ14;F5GWF6;P78371-2			22.1929	22.3958	20.9389	20.6755	21.7983	22.3926	22.3373	22.2944	22.8394	21.111	22.3018	23.0497	20.7832	21.0035
CCT3	T-complex protein 1 subunit gamma				4.89249	0.0262667				0.777102	0.995456	0.359192	-1.02126	-1.11049		-	-	-	-	-		22	22	22	41.8	41.8	41.8	60.533	0	253.72	1604600000	208	P49368;B4DUR8;P49368-2			24.2188	24.4671	24.0191	24.1669	24.3571	24.318	24.8328	24.6762	23.8995	23.9373	24.6001	24.996	24.8624	24.6764
CCT4	T-complex protein 1 subunit delta			+	9.92637	0.000631579		competitor_beads; competitor_con-1; competitor_noUV; PALP2_beads; PALP2_con-1; PALP2_noUV; noUV_beads; noUV_con-1		0.948265	1.08064	-0.0648297	-0.984868	-0.979207		7.70458	8.18063	-3.42582	-7.61224	-8.18063		19	19	19	48.1	48.1	48.1	57.924	0	323.31	1704300000	187	P50991;P50991-2			24.368	24.6193	24.0038	24.5447	24.6551	24.6794	25.4063	25.6051	23.8671	24.0232	24.9876	25.0742	23.1126	23.0648
CCT5	T-complex protein 1 subunit epsilon				5.34956	0.0227719				0.880192	1.24733	-0.617244	-0.483143	-1.02714		-	-	-	-	-		10	10	10	25.1	25.1	25.1	53.848	0	96.75	196010000	55	E7ENZ3;P48643;B7ZAR1;E9PCA1;P48643-2			21.47	21.3492	20.6859	19.6531	20.593	20.6827	21.0323	21.3177	21.6082	20.2558	21.1956	21.5736	20.4196	20.651
CCT6A	T-complex protein 1 subunit zeta				4.54131	0.0377015				0.765095	1.15632	0.0945698	-1.14314	-0.872845		-	-	-	-	-		17	17	12	38.4	38.4	29.4	58.024	0	170.21	575180000	119	P40227;P40227-2			22.7339	22.3861	22.721	22.0663	21.9143	21.9932	24.0392	23.5053	22.6472	21.9005	22.9601	22.6896	24.2138	23.5384
CCT7	T-complex protein 1 subunit eta			+	6.63047	0.00511111		competitor_beads; competitor_con-1; competitor_noUV; PALP2_beads; PALP2_con-1; PALP2_noUV		1.03899	1.11238	-0.464116	-0.992415	-0.694844		4.77526	4.63139	-3.03677	-4.67041	-4.77526		25	25	25	58.4	58.4	58.4	59.366	0	323.31	2381700000	323	Q99832;Q99832-3;Q99832-4;Q99832-2			25.6556	25.5161	25.471	24.4153	25.8724	25.6696	25.7538	25.9624	23.8457	24.3316	26.1009	25.86	24.1095	23.8592
CCT8	T-complex protein 1 subunit theta			+	8.0506	0.00288372		competitor_beads; competitor_con-1; competitor_noUV; PALP2_beads; PALP2_con-1; PALP2_noUV; noUV_beads		1.20962	0.9224	-0.436754	-0.676927	-1.01834		7.25071	5.39938	-4.0174	-6.19574	-7.25071		24	24	24	45.6	45.6	45.6	59.62	0	210.59	963990000	152	P50990;P50990-2;P50990-3;H7C4C8			24.038	24.3733	23.0831	23.2397	24.0469	23.5198	23.6171	23.3788	21.3403	20.8277	22.9199	23.2318	22.2739	23.0276
CD276	CD276 antigen				1.34353	0.48979				0.672646	1.16686	0.0931937	-1.35982	-0.572874		-	-	-	-	-		2	2	2	11.3	11.3	11.3	41.767	0	17.265	68213000	15	A0A0C4DGH0;Q5ZPR3-3;Q5ZPR3-4;Q5ZPR3			19.8536	19.8693	NaN	19.6562	20.0457	19.0091	19.6857	20.2846	20.2603	19.9432	20.4593	19.8747	21.2048	19.8912
CD63	Tetraspanin;CD63 antigen				1.15783	0.524186				1.32392	0.538182	-1.08069	-0.882849	0.101444		-	-	-	-	-		1	1	1	7.5	7.5	7.5	14.265	0.0047749	6.5232	30768000	13	F8VNT9;F8VV56;F8W022;F8VWK8;P08962-3;P08962-2;P08962			NaN	19.0206	20.1695	20.5078	20.5182	20.5005	19.8014	NaN	NaN	19.3889	20.5528	20.7001	NaN	NaN
CDC37	Hsp90 co-chaperone Cdc37;Hsp90 co-chaperone Cdc37, N-terminally processed				0.48211	0.796354				1.34628	0.567457	-0.988254	-0.942646	0.017162		-	-	-	-	-		2	2	2	8.7	8.7	8.7	27.435	0.0016821	12.105	18438000	3	K7EQA9;Q16543;K7EIU0;K7EL68;K7EKQ2			18.3806	18.754	NaN	NaN	19.3389	19.2333	NaN	NaN	NaN	NaN	19.2507	19.2448	NaN	NaN
CDK1;CDC2	Cyclin-dependent kinase 1				1.59326	0.403346				0.328801	-0.752709	1.54608	-0.951803	-0.170368		-	-	-	-	-		10	10	8	39.7	39.7	33.3	34.095	0	72.92	509570000	63	P06493;A0A024QZP7;E5RIU6;A0A087WZZ9;P06493-2			22.6265	22.5123	22.3202	22.5766	22.7969	21.3895	22.1978	22.2949	21.1681	19.604	21.6913	21.793	24.6538	24.7213
CDSN	Corneodesmosin				0.769487	0.638				-1.51704	-0.107758	-0.039517	0.44456	1.21975		-	-	-	-	-		3	3	3	6.4	6.4	6.4	51.539	0	33.084	103100000	45	Q2L6G8;G8JLG2;Q15517			19.9475	20.0502	NaN	19.5171	21.0147	20.9433	20.5696	20.8992	20.8755	NaN	21.4613	20.7251	20.7971	20.8811
CERS2	Ceramide synthase 2				3.28132	0.115102				-0.476072	-0.591374	1.78028	-0.366118	-0.346711		-	-	-	-	-		2	2	2	19.5	19.5	19.5	15.32	0	12.837	127790000	5	Q5SZE2;Q5SZE3;H0YKH6;Q5SZE4;Q5SZE1;Q96G23;H0YNU7			20.5804	20.6796	21.2131	21.1939	20.647	20.5511	20.4878	20.5182	20.5932	20.5316	20.8404	20.7554	22.1598	21.8544
CFL1	Cofilin-1				0.418316	0.789667				-0.223677	-0.547598	-0.773139	1.73651	-0.192093		-	-	-	-	-		4	4	4	32.5	32.5	32.5	18.502	0	73.68	45006000	14	P23528;E9PS23;G3V1A4;E9PP50;E9PK25;E9PLJ3;E9PQB7			NaN	20.2704	NaN	NaN	NaN	NaN	20.653	20.5879	NaN	NaN	NaN	NaN	NaN	NaN
CHD3	Chromodomain-helicase-DNA-binding protein 3				3.72966	0.0568675				-1.18385	-0.197187	-0.0245696	-0.183517	1.58913		-	-	-	-	-		3	1	1	2	0.5	0.5	222.86	0.0028881	7.0739	377560000	8	Q12873-2;Q12873;Q12873-3			21.5061	22.3723	NaN	NaN	NaN	NaN	NaN	19.4632	21.1027	21.4501	21.4264	21.701	22.5058	23.6691
CHP1	Calcineurin B homologous protein 1				0.0480492	0.972533				1.39323	-1.26079	-0.43099	0.494948	-0.196396		-	-	-	-	-		2	2	2	30.8	30.8	30.8	10.632	0.0016949	12.182	20205000	6	H0YLY7;H0YKE7;F5GX29;H0YNG9;Q99653			18.9955	19.2816	NaN	NaN	18.7814	18.8003	19.1022	NaN	NaN	NaN	18.8385	NaN	20.279	20.3436
CISD2	CDGSH iron-sulfur domain-containing protein 2				1.13755	0.507667				0.631024	0.341236	-1.76283	0.214621	0.575953		-	-	-	-	-		3	3	3	30.4	30.4	30.4	15.278	0	44.213	310450000	40	Q8N5K1;D6RCF4			22.1425	22.1271	22.4934	22.4559	21.7169	21.3073	21.8214	21.8884	NaN	NaN	21.6884	21.5936	21.6096	21.6221
CKAP4	Cytoskeleton-associated protein 4				1.26004	0.490651				1.54357	0.483548	-0.655574	-0.767039	-0.60451		-	-	-	-	-		12	12	12	25.7	25.7	25.7	66.022	0	114.74	171780000	41	Q07065			21.8656	21.7578	21.599	21.512	20.5368	20.4441	20.9478	21.1299	20.3575	20.6446	20.7029	20.8203	21.058	20.8099
CKB	Creatine kinase B-type			+	12.1766	0		competitor_beads; competitor_con-1; competitor_noUV; con-1_beads; PALP2_beads; PALP2_con-1; PALP2_noUV		1.2975	0.824977	-0.573269	-0.543045	-1.00616		11.1094	9.12815	-9.25671	-8.43592	-11.1094		16	16	16	52.5	52.5	52.5	42.644	0	323.31	4840500000	385	P12277;H0YJG0;G3V4N7			26.4603	26.7024	25.4445	25.68	25.9305	25.517	24.4308	23.7916	25.2697	24.8169	23.6099	23.3753	18.6624	18.8481
CKMT1A;CKMT1B	Creatine kinase U-type, mitochondrial				6.11251	0.0110562				1.14938	1.00346	-0.538846	-0.608096	-1.0059		-	-	-	-	-		8	8	7	22.5	22.5	21.1	47.036	0	88.9	340960000	67	P12532;P12532-2;F8WCN3			21.6974	22.1373	20.8835	20.66	20.9806	20.6584	23.6343	23.6549	NaN	20.9467	20.2825	20.4509	17.9423	17.3872
CLPX	ATP-dependent Clp protease ATP-binding subunit clpX-like, mitochondrial				0.214212	0.908988				0.00286111	0.575725	-0.241607	-1.50142	1.16444		-	-	-	-	-		4	4	4	7.6	7.6	7.6	69.223	0	23.834	29145000	4	O76031			18.7121	18.2338	NaN	NaN	18.6722	19.0547	NaN	18.8766	NaN	NaN	19.1124	19.2878	19.5502	19.9031
CLTC	Clathrin heavy chain;Clathrin heavy chain 1				3.5449	0.0776404				0.909496	0.938571	0.233102	-1.23023	-0.850939		-	-	-	-	-		22	22	19	18.2	18.2	16.3	192.06	0	200.02	486680000	116	A0A087WVQ6;Q00610-2;Q00610			22.1482	22.2836	22.8931	22.5445	24.2193	24.3876	22.4978	23.0188	20.932	20.8384	23.5209	24.172	22.3797	22.182
CNIH4	Protein cornichon homolog 4				0.504577	0.758199				1.26736	0.43976	-0.818355	-1.19796	0.309198		-	-	-	-	-		1	1	1	14.6	14.6	14.6	15.771	0.0029542	7.5289	42052000	12	A6NLH6;Q9P003			20.437	20.8375	NaN	NaN	19.9772	20.0746	NaN	20.7393	NaN	NaN	20.2247	20.536	NaN	NaN
CNOT1	CCR4-NOT transcription complex subunit 1				1.20923	0.494342				0.798139	0.307323	0.986373	-0.813852	-1.27798		-	-	-	-	-		21	21	21	9.8	9.8	9.8	266.94	0	176.53	360170000	86	A5YKK6;A5YKK6-2;A5YKK6-3;A5YKK6-4			22.0725	21.4269	21.591	21.2949	22.1996	22.669	21.3938	21.4042	19.6523	20.6381	22.1548	22.3141	23.1791	23.4171
CNP	2,3-cyclic-nucleotide 3-phosphodiesterase				0.10897	0.938545				1.26796	0.579633	-1.38005	-0.0880362	-0.37951		-	-	-	-	-		5	5	5	14	14	14	45.098	0	35.471	135450000	27	P09543-2;P09543			20.0317	20.5363	21.0315	20.8584	20.6525	20.7307	20.9418	NaN	NaN	20.4381	20.4351	20.6181	22.0291	21.9953
CNTN4	Contactin-4				0.426317	0.767654				-0.0813949	-0.791896	1.10766	0.910411	-1.14478		-	-	-	-	-		1	1	1	1.4	1.4	1.4	76.526	0.0054533	6.5047	756700000	11	Q8IWV2-3;Q8IWV2-4;Q8IWV2			20.1413	NaN	21.8348	24.048	25.232	24.0648	NaN	NaN	24.6724	NaN	24.5456	24.5945	23.5938	23.4092
COA3	Cytochrome c oxidase assembly factor 3 homolog, mitochondrial				0.206742	0.889614				1.22885	-1.18619	-0.379098	0.832508	-0.496073		-	-	-	-	-		2	2	2	20.8	20.8	20.8	11.731	0	12.426	108240000	6	Q9Y2R0;K7EPV0			20.9004	21.1716	NaN	NaN	20.3711	20.0124	NaN	NaN	NaN	NaN	20.4636	20.0182	21.0944	21.2433
COMT	Catechol O-methyltransferase				0.557169	0.713015				1.01363	1.13485	-0.684989	-1.00058	-0.462909		-	-	-	-	-		6	6	6	51.1	51.1	51.1	24.449	0	52.342	222170000	54	P21964-2;P21964;E7EMS6;E7EUU8			21.1272	21.1918	NaN	NaN	20.9545	21.4592	21.061	21.3657	NaN	NaN	22.2109	21.9435	21.6199	21.7811
COPA	Coatomer subunit alpha;Xenin;Proxenin				3.86305	0.0589701				1.19384	0.919507	-0.533616	-1.10351	-0.476213		-	-	-	-	-		18	18	18	19.2	19.2	19.2	138.34	0	136.28	418230000	84	P53621;P53621-2			22.3826	21.8907	22.9246	22.1737	22.1631	22.6205	21.6799	21.9797	21.0982	21.1654	22.6716	23.9242	20.9746	21.1358
COPG1	Coatomer subunit gamma-1				2.07905	0.278842				1.50148	0.378394	-0.0986759	-0.946744	-0.834455		-	-	-	-	-		3	3	2	3.8	3.8	2.4	97.717	0	25.429	63530000	17	Q9Y678			20.6663	20.6961	NaN	NaN	20.4203	20.486	NaN	NaN	19.9738	NaN	20.8552	20.5304	NaN	NaN
COX4I1	Cytochrome c oxidase subunit 4 isoform 1, mitochondrial				0.179403	0.911387				0.454721	-0.907058	0.605221	-1.21497	1.06209		-	-	-	-	-		7	7	7	37.3	37.3	37.3	19.576	0	53.584	653150000	82	P13073;H3BPG0;Q86WV2;H3BN72;H3BNV9			23.2849	22.7425	22.6982	22.5463	22.7891	22.743	22.5618	22.4737	22.628	22.0613	21.6664	22.6889	24.6534	24.2638
CPOX	Oxygen-dependent coproporphyrinogen-III oxidase, mitochondrial			+	8.82239	0.00193103	CPOX	competitor_beads; competitor_con-1; competitor_noUV; PALP2_beads; PALP2_competitor; PALP2_con-1; PALP2_noUV		1.47559	0.563185	-0.614869	-0.950325	-0.47358		8.49108	3.87003	-7.47241	-8.49108	-6.41495		12	12	12	31.1	31.1	31.1	50.151	0	123.27	688390000	118	P36551			23.823	24.2711	24.8045	23.8003	24.547	24.1986	22.3573	21.5306	23.0464	21.9541	19.1347	19.2849	NaN	NaN
CPSF6	Cleavage and polyadenylation specificity factor subunit 6			+	7.69689	0.00505882		competitor_beads; competitor_con-1; competitor_PALP2; competitor_noUV; PALP2_beads		0.00798781	1.7168	-0.538545	-0.42148	-0.764762		-4.211	7.34257	-6.59693	-6.30742	-7.34257		2	2	2	5.6	5.6	5.6	52.269	0	15.562	28180000	9	F8WJN3;Q16630-3;Q16630;Q16630-2;F8W084			NaN	NaN	NaN	NaN	18.9448	18.5793	20.6051	20.5012	NaN	20.5999	20.6962	20.7378	NaN	NaN
CS	Citrate synthase, mitochondrial;Citrate synthase			+	9.04554	0.00258824	CS	competitor_beads; competitor_con-1; PALP2_beads; PALP2_competitor; PALP2_con-1; PALP2_noUV; noUV_beads		1.35875	0.48542	0.0916699	-0.83375	-1.10209		9.13594	5.1694	-4.47216	-7.15137	-9.13594		7	7	6	16.7	16.7	14.8	51.712	0	61.816	190870000	52	O75390;B4DJV2;A0A0C4DGI3;H0YIC4			21.5863	21.5838	21.42	21.7611	21.7158	22.0201	20.4758	19.5673	20.2377	NaN	21.229	20.3791	19.9536	20.0651
CSDE1	Cold shock domain-containing protein E1				0.0514028	0.972434				-0.929526	-1.11595	0.20092	1.19529	0.64927		-	-	-	-	-		17	17	17	26.2	26.2	26.2	85.746	0	306.86	443820000	89	O75534-2;O75534;O75534-3;O75534-4;E9PLT0			17.2895	17.3375	15.8943	17.3202	19.1405	19.9621	17.4217	17.0337	16.758	16.6742	19.6886	19.5398	NaN	NaN
CSE1L	Exportin-2				1.51052	0.413293				0.210507	1.02496	0.725996	-0.504087	-1.45738		-	-	-	-	-		35	35	35	45.4	45.4	45.4	107.78	0	323.31	5385300000	587	P55060-3;P55060;P55060-4			25.1013	24.9484	25.2626	25.1537	26.6728	26.6266	26.0102	25.6135	25.2498	25.2954	26.9027	26.8365	25.4558	25.9997
CSNK2A1;CSNK2A3	Casein kinase II subunit alpha;Casein kinase II subunit alpha 3				1.28218	0.510508				1.74633	-0.123616	-0.360659	-0.565538	-0.696518		-	-	-	-	-		5	4	4	15.6	14	14	45.31	0	24.57	34526000	5	E7EU96;P68400;Q8NEV1;P68400-2			NaN	NaN	20.2646	20.0734	20.0042	19.9721	NaN	NaN	NaN	NaN	20.0325	19.9836	NaN	NaN
CST1;CST4	Cystatin-SN;Cystatin-S				2.1865	0.259972				-1.30712	0.227796	-0.733667	0.736457	1.07653		-	-	-	-	-		1	1	1	7.8	7.8	7.8	16.387	0.0048276	6.6034	131050000	25	P01037;P01036			18.4981	18.7731	NaN	NaN	19.4122	NaN	19.5593	19.5157	20.5559	20.3884	19.3342	19.9606	19.0997	19.2561
CSTA	Cystatin-A;Cystatin-A, N-terminally processed				0.130096	0.930241				-1.29288	-0.523985	1.33606	0.517213	-0.0364134		-	-	-	-	-		5	5	5	66.3	66.3	66.3	11.006	0	75.888	895380000	102	P01040;C9J0E4			23.2125	22.6875	22.0435	21.9511	22.8583	22.8328	22.7316	22.5575	23.2125	23.0736	23.0658	22.8922	21.7028	21.9799
CSTB	Cystatin-B				0.241923	0.877061				0.0754733	-1.50369	1.28309	0.267957	-0.122829		-	-	-	-	-		2	2	2	24.5	24.5	24.5	11.139	0	13.492	39227000	9	P04080;A0A1W2PS52			20.1739	NaN	NaN	19.9093	19.4978	20.063	19.4723	19.7154	NaN	20.0887	NaN	NaN	19.201	NaN
CTBP1	C-terminal-binding protein 1				3.01526	0.123732				1.67987	0.138361	-0.646727	-0.750708	-0.420797		-	-	-	-	-		6	6	5	20.5	20.5	18.4	46.404	0	35.456	80760000	14	Q13363-2;Q13363;D6RAX2;H0Y8W7			22.3844	22.3272	21.2304	NaN	21.602	21.5209	20.337	NaN	20.371	NaN	NaN	20.0759	20.2813	NaN
CTPS1	CTP synthase 1				0.714337	0.671383				0.855671	0.659714	0.566859	-1.45549	-0.626752		-	-	-	-	-		8	8	8	16.2	16.2	16.2	66.69	0	121.86	79999000	14	P17812;P17812-2			20.2732	20.5451	21.1024	21.0226	19.9767	20.2697	20.629	20.3984	NaN	NaN	20.1535	20.4722	21.0906	21.3123
CTTN	Src substrate cortactin				1.34487	0.492842				0.0205746	1.72354	-0.632934	-0.481298	-0.629879		-	-	-	-	-		4	4	4	11.3	11.3	11.3	57.466	0	26.483	45166000	9	Q14247-3;Q14247;Q14247-2			NaN	20.298	NaN	NaN	19.4121	NaN	19.8958	19.4886	19.8022	19.8187	NaN	NaN	NaN	NaN
CYB5B	Cytochrome b5 type B				1.44427	0.431979				0.658412	0.610186	-1.71839	-0.0398277	0.489617		-	-	-	-	-		4	4	4	52.9	52.9	52.9	15.716	0	114.21	585100000	78	H3BUX2;J3KNF8;O43169;D6RFH4			23.0252	22.4407	23.1869	23.0785	22.547	22.1155	22.5768	22.9288	22.417	22.1268	23.0814	23.0594	22.0172	22.1526
CYB5R3	NADH-cytochrome b5 reductase 3;NADH-cytochrome b5 reductase 3 membrane-bound form;NADH-cytochrome b5 reductase 3 soluble form				1.35979	0.428599				0.921716	0.644334	-1.5796	-0.339679	0.353225		-	-	-	-	-		12	12	12	50.4	50.4	50.4	31.628	0	153.47	1056400000	122	P00387-2;P00387;P00387-3;B1AHF3			23.2559	23.7544	23.9186	24.1951	23.0943	23.2641	23.4783	23.0336	22.811	22.6424	23.1326	23.1477	22.968	23.1264
CYC1	Cytochrome c1, heme protein, mitochondrial				1.62388	0.380905				0.903393	0.683276	-1.47704	-0.56928	0.459653		-	-	-	-	-		4	4	4	20	20	20	35.422	0	26.741	179710000	46	P08574			21.6071	21.3673	21.9246	21.9013	21.3132	21.5336	20.9505	21.3425	20.9706	21.3518	21.8784	21.7658	20.7796	21.1673
CYP51A1	Lanosterol 14-alpha demethylase				1.30164	0.456777				0.960798	0.883862	-1.47376	-0.0197527	-0.35115		-	-	-	-	-		12	12	12	27.5	27.5	27.5	57.278	0	147.73	681230000	166	A0A0C4DFL7;Q16850;Q16850-2			22.9062	22.7595	22.1252	21.8263	23.9445	23.5967	22.7366	22.7114	22.2399	20.5947	23.8812	24.098	23.0604	23.1563
DAD1	Dolichyl-diphosphooligosaccharide--protein glycosyltransferase subunit DAD1				0.385157	0.795506				0.713568	-0.246574	-1.44274	-0.172621	1.14836		-	-	-	-	-		3	3	3	37.6	37.6	37.6	9.5541	0	50.473	479400000	88	F5GXX5;P61803;F5H895;A0A0B4J239			22.1602	22.4873	23.5545	23.1827	21.3506	21.5846	21.9447	22.1639	21.8143	21.4196	21.5488	21.878	22.7525	22.9789
DAP3	28S ribosomal protein S29, mitochondrial				1.17616	0.527268				1.0718	1.08817	-0.477098	-0.949757	-0.733118		-	-	-	-	-		4	4	4	14.8	14.8	14.8	41.044	0	33.092	61839000	13	P51398-2;P51398-3;P51398;V9GYW1;V9GYA7;V9GZ03;V9GYJ9;V9GYL9;V9GZ61;V9GYC9;V9GY11			19.9159	19.8944	19.4566	19.7255	20.1746	18.6851	20.8244	19.7543	19.7037	19.6503	19.8876	19.9445	19.3958	19.4433
DARS	Aspartate--tRNA ligase, cytoplasmic				3.8335	0.0538616				1.43203	0.675359	-0.659422	-0.653117	-0.79485		-	-	-	-	-		22	22	22	53.1	53.1	53.1	57.136	0	221.79	1407800000	192	P14868;P14868-2			25.6409	24.8847	25.1329	25.1279	25.5604	25.3521	23.3715	24.8449	22.494	19.8907	24.2733	24.5281	23.2154	23.0556
DCAKD	Dephospho-CoA kinase domain-containing protein				0.331609	0.826969				0.992189	0.695191	0.322803	-0.553621	-1.45656		-	-	-	-	-		6	6	6	31.1	31.1	31.1	24.177	0	35.547	47216000	14	K7ESP4;Q8WVC6			19.5438	21.2261	NaN	19.6691	19.7064	19.8701	19.7755	19.4771	18.7975	18.964	19.5088	19.661	20.7031	21.3503
DCD	Dermcidin;Survival-promoting peptide;DCD-1				3.00026	0.172934				-0.821508	-1.22228	0.86868	1.02694	0.148166		-	-	-	-	-		6	6	6	47.3	47.3	47.3	11.284	0	84.157	3838800000	178	P81605;P81605-2			25.7554	26.0382	24.346	24.7002	26.3869	26.1331	24.9871	25.2329	25.8597	26.4058	25.6956	25.6779	26.5198	26.4753
DCPS	m7GpppX diphosphatase			+	7.36766	0.00512676	DCPS	competitor_beads; competitor_con-1; PALP2_beads; PALP2_competitor; PALP2_con-1; PALP2_noUV		1.63399	0.282173	-0.509889	-0.731853	-0.674424		6.60339	-3.24039	-6.06458	-6.60339	-6.57905		6	6	6	24.9	24.9	24.9	38.608	0	53.929	73572000	31	Q96C86			21.6829	21.6172	20.5997	19.4579	21.3132	21.9795	19.453	19.5352	19.8545	19.7259	18.4935	NaN	NaN	NaN
DDOST	Dolichyl-diphosphooligosaccharide--protein glycosyltransferase 48 kDa subunit				1.29527	0.462811				1.23702	0.470523	-1.38459	-0.535083	0.212124		-	-	-	-	-		13	13	13	37.1	37.1	37.1	48.799	0	130.12	866660000	106	A0A0C4DGS1;P39656;P39656-3;P39656-2			23.9135	23.9086	23.8387	23.6373	23.0939	22.7773	22.7739	23.0507	22.375	22.5672	22.9903	23.4609	23.1805	23.262
DDX17	Probable ATP-dependent RNA helicase DDX17				5.95308	0.0143093				1.2224	0.932226	-0.555616	-0.642051	-0.956956		-	-	-	-	-		13	9	9	23	17	17	80.253	0	62.024	107300000	38	A0A1X7SBZ2;A0A1W2PQ51;Q92841;Q92841-1;Q92841-3;Q92841-2			20.0843	21.076	20.9774	19.4966	21.6305	21.5621	21.5476	20.0903	NaN	18.6489	21.064	21.2441	18.1577	19.7302
DDX20	Probable ATP-dependent RNA helicase DDX20				1.87832	0.319826				0.460022	0.745171	0.950287	-1.13693	-1.01855		-	-	-	-	-		6	6	6	10.2	10.2	10.2	92.239	0	44.074	64658000	17	Q9UHI6			19.6705	19.749	20.694	20.707	18.9984	19.0543	20.1158	19.9586	19.7108	NaN	20.0505	20.0934	21.6502	21.5203
DDX21	Nucleolar RNA helicase 2				2.84953	0.133138				1.3121	0.455612	0.0222205	-0.411025	-1.37891		-	-	-	-	-		16	16	16	26.2	26.2	26.2	79.656	0	109.87	731320000	80	Q9NR30-2;Q9NR30			23.0996	24.0795	24.0029	24.3543	23.0012	23.0907	21.912	22.4913	22.1752	21.8473	23.5091	23.3999	22.2688	21.5909
DDX39A;DDX39B	ATP-dependent RNA helicase DDX39A;Spliceosome RNA helicase DDX39B				2.01613	0.267796				0.546717	0.530035	0.417074	0.285186	-1.77901		-	-	-	-	-		7	7	6	17.3	17.3	14.8	49.129	0	55.831	291980000	58	O00148;Q13838-2;Q13838;A0A0G2JJZ9;Q5STU3;H0Y400;O00148-2			22.0564	21.514	21.4711	21.5753	21.8482	21.7625	21.4263	21.8979	21.7076	21.2573	22.1281	21.5782	23.1588	23.0027
DDX3X;DDX3Y	ATP-dependent RNA helicase DDX3X;ATP-dependent RNA helicase DDX3Y				2.28098	0.221134				0.923595	0.888804	0.298279	-1.19773	-0.912953		-	-	-	-	-		11	11	11	23.8	23.8	23.8	70.839	0	104.36	160050000	57	A0A0D9SFB3;A0A0D9SG12;A0A0D9SF53;O00571;O00571-2;O15523-2;O15523			20.1159	20.8266	22.4112	20.7959	20.6584	20.8128	20.8566	20.5645	20.6574	20.5001	21.0529	20.9783	21.8267	21.6576
DDX5	Probable ATP-dependent RNA helicase DDX5				4.2086	0.0488366				1.11154	1.01674	-0.325708	-0.902696	-0.899876		-	-	-	-	-		15	15	11	24.4	24.4	17.3	69.086	0	125.79	876560000	145	J3KTA4;P17844-2;P17844			23.8546	24.0928	24.0599	23.9984	24.0556	23.2355	23.6261	24.1937	22.593	22.9021	24.1746	24.6153	22.7604	22.6389
DECR1	2,4-dienoyl-CoA reductase, mitochondrial			+	13.9884	0		competitor_beads; competitor_con-1; competitor_noUV; PALP2_beads; PALP2_con-1; PALP2_noUV		1.0607	1.12868	-0.755486	-0.750195	-0.683699		10.9656	11.2682	-10.5434	-11.2682	-10.1738		4	4	4	16.3	16.3	16.3	34.994	0	42.275	85792000	17	Q16698-2;Q16698;E5RJG7;E5RFV2;E5RID6;E5RJD2			21.3265	22.1596	22.0797	22.3666	21.7985	21.6586	22.3922	21.8127	21.9799	22.2015	22.4802	21.5953	NaN	NaN
DHCR24;Nbla03646	Delta(24)-sterol reductase				2.68898	0.174367				0.794819	0.518062	-0.381757	-1.5882	0.657078		-	-	-	-	-		5	5	5	8.3	8.3	8.3	60.101	0	29.216	213680000	34	Q15392;Q3LIE7;Q15392-2			21.6133	21.8642	21.7877	21.4594	21.2275	21.4567	21.5851	21.5379	20.8907	21.1941	21.233	21.2347	21.2583	21.2032
DHCR7	7-dehydrocholesterol reductase				0.903172	0.576292				0.926117	1.04414	-1.12167	-0.890067	0.0414806		-	-	-	-	-		7	7	7	16.6	16.6	16.6	54.489	0	41.322	259270000	33	Q9UBM7;E9PM00			21.1873	21.1138	21.6693	22.2638	21.2241	21.2736	21.4545	20.6945	NaN	21.5529	21.3588	21.9999	21.4873	22.1981
DHFR	Dihydrofolate reductase				1.48316	0.407151				1.76593	-0.307521	-0.337531	-0.410738	-0.710138		-	-	-	-	-		5	5	5	30.5	30.5	30.5	21.452	0	38.242	253140000	30	P00374;B4DM58;P00374-2			21.5161	21.3243	NaN	NaN	22.8529	22.5306	NaN	NaN	NaN	NaN	21.6414	21.889	NaN	NaN
DHRS7	Dehydrogenase/reductase SDR family member 7				1.90748	0.29244				0.622741	1.03468	-1.2428	0.467647	-0.882263		-	-	-	-	-		8	8	8	28.9	28.9	28.9	38.298	0	96.888	451140000	66	Q9Y394;A0A087X0Z7;H0YJ66;Q9Y394-2;H0YJE4			20.8089	21.7617	21.2723	21.3739	23.3094	21.9297	21.6132	NaN	22.2872	21.9117	22.3468	22.3509	NaN	NaN
DHX15	Pre-mRNA-splicing factor ATP-dependent RNA helicase DHX15				3.47257	0.0871789				1.20857	0.948206	-0.589574	-0.603852	-0.963347		-	-	-	-	-		13	13	13	17.5	17.5	17.5	90.932	0	87.607	237100000	47	O43143			21.3715	20.1181	NaN	NaN	21.5833	21.4506	20.465	20.2729	20.1889	NaN	21.2036	21.5881	19.2152	NaN
DHX9	ATP-dependent RNA helicase A			+	8.12734	0.00284211		competitor_beads; competitor_con-1; competitor_noUV; PALP2_beads; PALP2_con-1; PALP2_noUV		1.30817	0.845076	-0.852679	-0.620703	-0.679861		6.70877	4.20689	-6.70877	-6.22943	-6.41267		36	36	36	35.5	35.5	35.5	140.96	0	323.31	1655200000	284	Q08211			25.1893	25.5342	25.8565	25.6457	25.5276	25.6066	23.7236	24.7042	22.8078	22.0225	24.8655	24.8327	20.7589	21.3256
DIAPH1	Protein diaphanous homolog 1				0.0852595	0.954522				0.590326	1.47616	-0.510006	-0.801182	-0.755296		-	-	-	-	-		8	8	8	8.1	8.1	8.1	136.85	0	51.621	119410000	24	H9KV28;A0A140T8Z0;A0A0G2JH68;O60610-2;O60610-3;O60610			19.2245	19.6278	NaN	NaN	19.4989	20.1508	19.8107	19.7514	NaN	NaN	20.5877	20.1398	NaN	19.3434
DIS3	Exosome complex exonuclease RRP44				3.20105	0.123295				1.74616	-0.122011	-0.346874	-0.637617	-0.639658		-	-	-	-	-		10	10	10	12.5	12.5	12.5	109	0	167.65	87023000	37	Q9Y2L1;G3V1J5;Q9Y2L1-2			NaN	20.9242	21.3539	19.7689	20.7258	19.2537	NaN	NaN	NaN	NaN	20.7013	20.2222	NaN	NaN
DLD	Dihydrolipoyl dehydrogenase;Dihydrolipoyl dehydrogenase, mitochondrial			+	7.07914	0.00761905		competitor_beads; competitor_con-1; competitor_noUV; PALP2_beads; PALP2_con-1; PALP2_noUV		1.12982	0.944909	-0.246035	-0.692915	-1.13578		6.34883	5.37768	-3.35243	-4.42319	-6.34883		4	4	4	9.7	9.7	9.7	51.815	0	24.609	94222000	18	E9PEX6;P09622-2;P09622-3;P09622			20.8337	20.984	20.8183	20.6859	20.3005	20.6337	20.6633	20.6686	20.659	19.8951	20.0002	20.4063	18.8208	18.6628
DLST	Dihydrolipoyllysine-residue succinyltransferase component of 2-oxoglutarate dehydrogenase complex, mitochondrial				3.74422	0.0828791				1.2003	0.979984	-0.700446	-0.821508	-0.658333		-	-	-	-	-		3	3	3	7.3	7.3	7.3	48.755	0	34.107	65390000	15	P36957;Q86SW4;P36957-2			21.0002	20.9709	20.6377	20.6015	NaN	20.0017	20.0823	19.7772	20.2535	20.488	20.4909	20.6574	19.0855	19.0911
DNAAF5	Dynein assembly factor 5, axonemal				0.225173	0.876641				0.0817027	0.930516	1.00595	-1.20787	-0.810299		-	-	-	-	-		12	12	12	20.7	20.7	20.7	93.52	0	166.36	227660000	37	Q86Y56;Q86Y56-2;H0Y650			20.7865	20.1415	20.921	21.3821	22.249	21.8548	21.4172	20.9457	21.407	NaN	21.6495	21.5666	22.5559	22.8919
DNAJA1	DnaJ homolog subfamily A member 1				1.0771	0.530607				0.448606	0.902112	0.776264	-1.30878	-0.818198		-	-	-	-	-		6	6	6	26.2	26.2	26.2	44.868	0	41.214	79836000	20	P31689;P31689-2			20.2392	19.8122	NaN	NaN	20.0217	19.9987	20.9452	20.8029	NaN	NaN	20.395	20.544	21.7439	21.7558
DNAJB6;DNAJB2;DNAJB3;DNAJB8	DnaJ homolog subfamily B member 6;DnaJ homolog subfamily B member 3;DnaJ homolog subfamily B member 2;DnaJ homolog subfamily B member 8				0.43457	0.79107				-0.692098	-1.1513	1.22826	-0.191284	0.806423		-	-	-	-	-		2	2	2	7.1	7.1	7.1	36.087	0	14.676	39621000	11	O75190;O75190-3;O75190-2;C9J2C4;A0A0J9YX62;C9JB42;C9J2P2;C9JXB9;C9JDR7;C9JRD2;C9JDX6;F8WCZ4;E9PH18;Q8WWF6;P25686-2;O75190-4;P25686;Q8NHS0			19.1191	18.9082	NaN	19.1064	NaN	18.8452	18.8604	18.7002	NaN	NaN	18.9101	19.0947	21.372	21.2383
DNAJC19	Mitochondrial import inner membrane translocase subunit TIM14				0.635006	0.729851				1.70796	-0.355372	-0.119731	-0.918318	-0.31454		-	-	-	-	-		1	1	1	15.4	15.4	15.4	10.079	0.0030234	8.381	35379000	16	Q96DA6-2;Q96DA6			19.135	18.8853	NaN	NaN	18.9514	19.3981	19.2333	NaN	NaN	NaN	NaN	NaN	19.0003	19.1084
DPM1	Dolichol-phosphate mannosyltransferase subunit 1				1.15389	0.508804				0.756932	0.825221	-1.30548	0.570012	-0.846689		-	-	-	-	-		7	7	7	27.9	27.9	27.9	32.426	0	62	233420000	45	Q5QPK2;H0Y368;O60762			21.3992	20.2473	21.815	21.2927	21.0699	20.7456	21.3743	21.2822	21.3354	NaN	21.1136	21.2754	21.2134	20.2157
DSC1	Desmocollin-1				0.976705	0.575631				-1.32302	-0.33118	1.3144	-0.251139	0.590945		-	-	-	-	-		12	12	12	16.9	16.9	16.9	93.834	0	211	1372100000	152	Q08554-2;Q08554			23.6561	23.3439	22.11	21.9375	25.1556	24.8527	24.294	23.9414	23.4944	23.4009	24.1057	24.2114	24.8597	24.0268
DSG1	Desmoglein-1				1.22667	0.521206				-1.6403	-0.160242	0.900156	0.265676	0.634714		-	-	-	-	-		24	24	24	27.2	27.2	27.2	113.75	0	323.31	2256900000	370	Q02413			23.8312	23.9809	23.4713	23.4475	25.1762	25.105	24.8379	24.8886	24.8841	24.7099	24.5695	24.6092	24.0583	24.1206
DSP	Desmoplakin				0.910413	0.59471				-1.20896	-0.644951	0.47177	1.37836	0.00378893		-	-	-	-	-		100	100	100	33.1	33.1	33.1	331.77	0	323.31	7514400000	909	P15924;P15924-3;P15924-2			25.9243	25.9517	24.531	24.0772	27.9189	28.0652	26.408	26.3581	25.7753	25.7994	27.0551	27.091	26.4431	26.3485
DTD1	D-tyrosyl-tRNA(Tyr) deacylase 1			+	9.77365	0.00251429	DTD1	competitor_beads; competitor_con-1; competitor_noUV; PALP2_beads; PALP2_competitor; PALP2_con-1; PALP2_noUV		1.52595	0.388992	-1.03601	-0.613496	-0.265436		9.39806	4.24793	-9.39806	-8.58133	-7.07043		1	1	1	7.2	7.2	7.2	23.423	0.0016142	11.504	26287000	12	Q8TEA8			19.8483	19.917	20.6128	20.7042	19.9283	20.2852	18.7426	18.9679	19.4797	19.4314	NaN	18.9319	NaN	NaN
DYNC1H1	Cytoplasmic dynein 1 heavy chain 1				1.17543	0.495082				1.01477	-0.605943	-1.34251	0.0397183	0.893961		-	-	-	-	-		66	66	66	18.1	18.1	18.1	532.4	0	323.31	1959900000	236	Q14204			22.3148	24.0066	27.4856	27.3342	23.1669	23.27	20.5429	20.6715	23.9716	23.5529	22.4468	22.5127	23.3999	22.9788
EBP	3-beta-hydroxysteroid-Delta(8),Delta(7)-isomerase				0.28298	0.839401				0.89382	0.113227	-1.19712	-0.836921	1.027		-	-	-	-	-		2	2	2	9.6	9.6	9.6	26.352	0	33.631	185230000	23	Q15125;C9J719;C9JJ78			22.1097	22.6589	NaN	21.5231	21.6901	NaN	22.1577	NaN	20.1935	20.4008	21.8479	20.5623	21.6856	20.7915
ECH1	Delta(3,5)-Delta(2,4)-dienoyl-CoA isomerase, mitochondrial			+	11.8707	0.000571429		competitor_beads; competitor_con-1; competitor_noUV; PALP2_beads; PALP2_con-1; PALP2_noUV		1.29394	0.851511	-0.680078	-0.553136	-0.912238		10.0215	8.09883	-9.61789	-8.72636	-10.0215		9	9	6	36.3	36.3	21.6	35.816	0	134.84	280310000	58	Q13011;M0R248			24.2509	23.1959	23.7995	22.9655	24.4783	23.7998	24.0538	22.1333	22.0345	22.854	22.7418	22.6089	18.0264	18.417
EEF1A1P5;EEF1A1	Putative elongation factor 1-alpha-like 3;Elongation factor 1-alpha 1;Elongation factor 1-alpha				0.00649657	0.996334				0.268446	-0.098973	0.0476247	-1.50359	1.2865		-	-	-	-	-		17	17	9	44.8	44.8	22.7	50.184	0	323.31	69723000000	1416	Q5VTE0;P68104;A0A087WVQ9;P68104-2;A0A087WV01			29.2229	29.1522	29.3786	29.266	29.0445	29.049	29.071	29.1017	28.5211	28.5296	29.2148	29.3019	29.855	29.8688
EEF1A2	Elongation factor 1-alpha 2				0.0885454	0.947594				1.0366	-0.420317	-0.494352	-1.17832	1.05639		-	-	-	-	-		10	2	2	23.1	3	3	50.47	0	14.732	412510000	31	Q05639			21.5927	21.701	22.0413	NaN	22.1283	21.691	21.3579	21.2436	21.1326	20.8089	21.5459	22.2355	23.2757	23.4875
EEF1B2	Elongation factor 1-beta				0.942157	0.559811				-0.0701967	-0.028232	0.47515	-1.54806	1.17134		-	-	-	-	-		2	2	2	12.4	12.4	12.4	24.763	0	68.304	148900000	11	P24534;F8WF65;F2Z2G2;C9JZW3			20.5106	20.9948	NaN	NaN	20.5517	20.1131	21.6096	21.8105	NaN	NaN	20.5702	20.2004	22.1979	22.2456
EEF1D	Elongation factor 1-delta				5.43871	0.0214414				0.924897	1.2403	-0.890794	-0.619082	-0.655321		-	-	-	-	-		4	4	4	9.6	9.6	9.6	71.407	0	35.232	92392000	37	P29692-2;E9PIZ1;A0A087X1X7;E9PK01;H0YCK7;E9PQ49;E9PI39;E9PL12;E9PPR1;E9PMW7;E9PRY8;P29692;E9PL71;E9PN91;P29692-3			21.0238	20.7053	20.5864	20.0094	19.8086	20.8936	21.2539	21.2283	21.1139	21.1552	20.6469	20.638	19.3555	NaN
EEF1E1;EEF1E1-BLOC1S5	Eukaryotic translation elongation factor 1 epsilon-1				5.59818	0.0152621				1.30784	0.854051	-0.704429	-0.6983	-0.759157		-	-	-	-	-		8	8	8	52.9	52.9	52.9	19.81	0	102.97	293630000	55	O43324;D6RBD7;C9J1V9;O43324-2;H0YAL7			21.9751	22.5869	22.3416	22.8935	23.0779	22.6891	21.7702	21.2788	21.517	NaN	22.5746	21.9203	20.4186	20.984
EEF1G	Elongation factor 1-gamma				2.29519	0.221258				1.17005	0.934228	-0.545386	-0.42897	-1.12993		-	-	-	-	-		16	16	16	39.6	39.6	39.6	50.118	0	189.1	1513800000	224	P26641;P26641-2			24.7975	25.057	24.9599	24.7645	24.6702	24.7776	25.1809	25.1323	24.678	24.3661	24.4934	24.3049	24.6802	24.6226
EEF2	Elongation factor 2				3.18387	0.103065				1.05375	1.04011	-0.223992	-0.866353	-1.00351		-	-	-	-	-		28	28	27	38	38	36.8	95.337	0	323.31	3071300000	346	P13639			25.9075	25.3539	25.319	25.5246	25.6917	26.0165	25.636	25.5436	25.0317	23.5733	26.1943	26.4799	25.0346	25.0551
EIF2B4	Translation initiation factor eIF-2B subunit delta				0.740896	0.669766				1.32767	0.492611	0.0854136	-0.659998	-1.24569		-	-	-	-	-		5	5	5	15	15	15	57.495	0	33.351	68169000	5	A0A087WTA5;E7ERK9;Q9UI10-3;Q9UI10;Q9UI10-2			NaN	19.24	19.9248	20.6462	19.4602	19.1089	19.8094	NaN	NaN	20.5024	19.1763	NaN	20.594	20.1951
EIF2S1	Eukaryotic translation initiation factor 2 subunit 1				4.37866	0.0527643				0.904915	1.25328	-0.552448	-0.713441	-0.892309		-	-	-	-	-		5	5	5	18.7	18.7	18.7	36.112	0	33.166	76335000	22	P05198;H0YJS4;G3V4T5			19.866	19.7885	20.7013	20.6556	NaN	19.2847	20.6768	20.4618	NaN	20.6706	19.7234	19.8967	NaN	NaN
EIF2S3;EIF2S3L	Eukaryotic translation initiation factor 2 subunit 3;Putative eukaryotic translation initiation factor 2 subunit 3-like protein			+	8.64563	0.00307692		competitor_beads; competitor_con-1; competitor_noUV; PALP2_beads; PALP2_con-1; PALP2_noUV		1.13378	1.03304	-0.491782	-0.801141	-0.873897		6.61151	5.93926	-5.1563	-6.49085	-6.61151		7	7	7	19.5	19.5	19.5	51.109	0	54.982	104110000	37	P41091;Q2VIR3;F8W810;Q2VIR3-2			20.4392	20.0826	20.3055	20.7613	21.5291	20.67	19.8412	19.9655	NaN	20.8601	21.5167	21.1273	NaN	NaN
EIF3A	Eukaryotic translation initiation factor 3 subunit A			+	8.70147	0.00186667		competitor_beads; competitor_con-1; competitor_noUV; PALP2_beads; PALP2_con-1; PALP2_noUV		1.27228	0.845842	-0.37124	-0.906944	-0.839937		7.75284	5.39502	-4.82036	-7.19887	-7.75284		38	38	38	31.8	31.8	31.8	166.57	0	323.31	1336700000	271	Q14152;Q14152-2			25.1338	24.1363	24.4584	25.2166	25.1492	25.0091	23.7921	23.6168	20.191	21.8703	24.3403	24.3705	22.3013	22.3604
EIF3B	Eukaryotic translation initiation factor 3 subunit B				0.780666	0.660786				0.921785	1.05785	-0.182171	-0.461318	-1.33614		-	-	-	-	-		10	10	10	16.1	16.1	16.1	92.48	0	73.21	101430000	30	P55884;P55884-2;C9JZG1			19.233	18.7467	NaN	21.2446	19.1139	18.5061	17.9503	20.3703	18.9948	18.9812	18.3728	20.0227	17.9767	18.3941
EIF3C;EIF3CL	Eukaryotic translation initiation factor 3 subunit C;Eukaryotic translation initiation factor 3 subunit C-like protein				3.00069	0.132167				1.4238	0.690222	-0.72348	-0.75073	-0.639814		-	-	-	-	-		10	10	10	13	13	13	104.1	0	92.34	191430000	44	Q99613-2;Q99613;B5ME19			21.4947	21.8669	22.0972	21.6981	18.9868	18.6521	21.1534	21.0154	20.363	NaN	19.759	20.6239	NaN	18.5312
EIF3D	Eukaryotic translation initiation factor 3 subunit D				3.39418	0.0906392				1.63703	-0.596623	0.0191445	-0.978381	-0.081167		-	-	-	-	-		7	7	7	21.8	21.8	21.8	58.14	0	50.417	161610000	28	O15371-2;O15371-3;O15371			21.1927	20.8848	21.9555	21.3193	20.4484	21.0781	NaN	NaN	NaN	NaN	21.4681	20.7174	20.2808	NaN
EIF3E	Eukaryotic translation initiation factor 3 subunit E				1.45654	0.427496				0.880681	0.954329	0.214547	-1.31399	-0.735572		-	-	-	-	-		9	9	9	22.2	22.2	22.2	52.22	0	57.009	159570000	24	P60228;E5RGA2			20.9597	20.7663	22.1752	21.2691	21.2969	20.9001	21.1912	21.5152	21.1869	NaN	21.5574	21.109	21.7798	21.6279
EIF3L	Eukaryotic translation initiation factor 3 subunit L			+	7.53817	0.0042963		competitor_beads; competitor_con-1; competitor_noUV; PALP2_beads; PALP2_con-1; PALP2_noUV		1.21145	0.969009	-0.687498	-0.690455	-0.802509		5.7546	5.00806	-4.15572	-5.65518	-5.7546		15	15	15	29.5	29.5	29.5	70.901	0	242.34	194340000	69	B0QY89;Q9Y262-2;Q9Y262;B0QY90			22.271	22.0929	22.1044	21.9834	21.5326	21.6728	21.4031	21.9557	21.6048	21.0752	21.8148	21.3254	20.5398	21.8072
EIF4A1	Eukaryotic initiation factor 4A-I				4.65406	0.0357538				0.51172	0.814783	0.538747	-0.209977	-1.65527		-	-	-	-	-		13	13	5	35.2	35.2	11.8	46.153	0	186.73	764610000	128	P60842;J3KTB5;J3KT12;P60842-2;J3QL43;J3QS69;J3QR64;J3QLN6;J3KSZ0			22.9915	23.2987	22.8274	23.0044	23.2304	22.8732	23.4525	23.8865	21.9639	21.9802	23.4786	23.7602	24.555	24.7486
EIF4A3	Eukaryotic initiation factor 4A-III;Eukaryotic initiation factor 4A-III, N-terminally processed				0.171905	0.914968				1.3366	0.6965	-0.439193	-1.16112	-0.432792		-	-	-	-	-		4	3	3	12.2	8.3	8.3	46.871	0	19.522	21595000	13	P38919			19.0859	19.259	20.0061	19.4216	NaN	NaN	19.6117	19.9219	NaN	NaN	NaN	19.4936	21.0098	19.7987
EIF4E	Eukaryotic translation initiation factor 4E			+	7.26454	0.00515942		competitor_beads; competitor_con-1; competitor_noUV; PALP2_beads; PALP2_con-1; PALP2_noUV		1.33846	0.791153	-0.922419	-0.642806	-0.564391		6.20373	3.92407	-6.20373	-5.38032	-5.37628		1	1	1	5.7	5.7	5.7	28.512	0.0030628	9.2451	45637000	10	D6RBW1;P06730;P06730-3;P06730-2			21.845	20.6509	20.0211	20.6187	20.7605	20.5621	20.3007	NaN	21.3293	20.5675	19.4652	19.4137	NaN	NaN
EIF4G1	Eukaryotic translation initiation factor 4 gamma 1				6.23881	0.0116087				1.10729	1.06102	-0.572091	-0.644917	-0.951293		-	-	-	-	-		11	11	11	8.1	8.1	8.1	166.62	0	164.06	290870000	62	Q04637-4;Q04637-3;E7EUU4;E9PGM1;E7EX73;Q04637-7;Q04637-5;Q04637-6;Q04637;Q04637-8;Q04637-9			21.2192	21.2765	21.5791	21.5659	21.4728	21.6309	21.7115	21.8781	20.2481	20.3364	21.4465	21.446	20.6664	18.9269
EIF5	Eukaryotic translation initiation factor 5			+	14.9233	0		competitor_beads; competitor_con-1; competitor_noUV; PALP2_beads; PALP2_con-1; PALP2_noUV		1.10154	1.08924	-0.744843	-0.725225	-0.720712		11.4421	11.3433	-11.1678	-11.4421	-11.3593		6	6	6	15.5	15.5	15.5	49.222	0	43.009	256160000	38	P55010;H0YMJ8;H0YM54;H0YLZ1;H0YN40			22.7768	22.6424	22.8902	22.8368	22.606	22.4386	22.8192	22.6927	22.6627	22.7287	22.4105	22.3773	NaN	NaN
EIF5A;EIF5AL1	Eukaryotic translation initiation factor 5A;Eukaryotic translation initiation factor 5A-1;Eukaryotic translation initiation factor 5A-1-like				1.28379	0.466714				0.319618	1.46592	0.0108714	-0.638127	-1.15828		-	-	-	-	-		4	4	4	32.2	32.2	32.2	16.019	0	98.707	119200000	29	I3L397;I3L504;P63241;P63241-2;Q6IS14			21.094	21.6711	NaN	NaN	NaN	20.5635	21.7427	22.7128	NaN	NaN	21.0449	21.1265	NaN	NaN
EIF5B	Eukaryotic translation initiation factor 5B				1.2734	0.4608				0.231299	-0.861809	-1.21074	0.774341	1.06691		-	-	-	-	-		6	6	6	8.6	8.6	8.6	138.68	0	41.044	137050000	11	A0A087WUT6;O60841			NaN	20.6125	23.0592	22.5154	20.8578	21.1668	NaN	NaN	NaN	NaN	20.849	21.1458	22.5732	NaN
ELMOD2	ELMO domain-containing protein 2				0.855672	0.616743				0.837711	1.0103	-0.624581	0.142946	-1.36638		-	-	-	-	-		3	3	3	19.8	19.8	19.8	20.147	0	18.558	91618000	19	D6RBS5;Q8IZ81;D6RHX2			20.272	20.2356	20.011	20.606	20.7467	20.2032	20.4755	20.3474	NaN	NaN	20.6811	20.6695	20.261	NaN
EMC1	ER membrane protein complex subunit 1				1.93282	0.301756				1.6661	0.0286629	-0.540868	-0.212933	-0.940962		-	-	-	-	-		12	12	12	17.4	17.4	17.4	109.42	0	90.871	125450000	38	Q8N766-4;Q8N766-2;Q8N766;Q8N766-3			NaN	21.8858	21.194	NaN	20.557	20.7881	NaN	NaN	NaN	NaN	20.98	21.0177	NaN	NaN
EMC7	ER membrane protein complex subunit 7				1.854	0.403751				0.979681	-0.112424	-1.1718	-0.744418	1.04896		-	-	-	-	-		1	1	1	6.8	6.8	6.8	20.885	0.0042164	6.8104	27502000	6	H0YDT8;Q9NPA0			NaN	19.433	18.987	19.5907	18.4348	18.6456	NaN	NaN	NaN	NaN	19.1634	19.2296	NaN	NaN
EMD	Emerin				0.31847	0.830454				0.531107	0.149918	0.447438	-1.75975	0.631288		-	-	-	-	-		8	8	8	42.5	42.5	42.5	28.994	0	50.528	151640000	29	P50402;Q5HY57			21.5853	21.6031	21.4875	21.8856	21.1604	21.1936	21.4905	21.1328	20.3086	20.9791	21.3412	21.1885	22.1411	22.5083
ENO1	Alpha-enolase;Enolase				1.01657	0.565461				0.464783	0.0392515	1.13203	-0.0556085	-1.58046		-	-	-	-	-		9	9	8	30.9	30.9	30.9	47.168	0	137.4	400200000	118	P06733;P06733-2;K7EM90			22.8309	22.9457	22.2458	21.5506	23.0696	23.0941	22.5481	22.6045	NaN	19.6141	23.0851	23.4414	23.3407	23.6213
EPHX1	Epoxide hydrolase 1				0.919966	0.575461				1.02453	0.738595	-1.43459	-0.546885	0.218354		-	-	-	-	-		7	7	7	19.1	19.1	19.1	52.948	0	48.004	294860000	43	P07099			22.4649	22.0752	21.6195	21.7459	22.0936	22.0135	21.7969	22.4886	NaN	21.2859	21.9447	21.8096	21.2518	21.1918
EPRS	Bifunctional glutamate/proline--tRNA ligase;Glutamate--tRNA ligase;Proline--tRNA ligase			+	6.26539	0.00756098	EPRS	competitor_beads; competitor_con-1; PALP2_beads; PALP2_competitor; PALP2_con-1; PALP2_noUV		1.58934	0.369988	-0.779451	-0.719339	-0.460542		5.60592	1.99102	-4.73814	-5.34275	-5.60592		39	39	39	34.6	34.6	34.6	170.59	0	323.31	1419300000	245	P07814;V9GYZ6			24.5676	24.6823	25.2414	24.4769	25.4789	25.5296	21.6486	21.4648	19.9516	20.1463	24.0827	23.3363	20.0563	22.7934
ERH	Enhancer of rudimentary homolog				5.06053	0.0370526				0.662464	1.40299	-0.35265	-0.88407	-0.828738		-	-	-	-	-		1	1	1	15.5	15.5	15.5	8.2033	0	17.547	38076000	10	G3V279;P84090			20.0609	20.0102	19.4038	19.05	18.9341	19.4789	20.0212	20.2099	20.4997	20.4197	19.7287	19.7159	NaN	NaN
ESYT1	Extended synaptotagmin-1				2.19493	0.2267				1.10675	0.981291	-0.396934	-0.510356	-1.18075		-	-	-	-	-		18	18	18	24	24	24	124	0	147.47	442440000	117	Q9BSJ8-2;Q9BSJ8			22.0643	21.9509	22.4386	22.5165	23.6534	23.3106	22.5754	21.7602	22.1298	22.1019	23.0279	23.1437	22.5045	21.9841
F11R	Junctional adhesion molecule A				2.68042	0.1981				1.25864	0.914113	-0.681816	-0.789649	-0.701287		-	-	-	-	-		2	2	2	12.2	12.2	12.2	30.197	0.0017094	12.289	28418000	8	A0A087WY82;Q9Y624			19.5229	20.1592	NaN	NaN	19.9369	19.795	NaN	19.7361	NaN	NaN	19.8657	19.9735	NaN	NaN
FABP5	Fatty acid-binding protein, epidermal				0.11214	0.93866				-0.986071	-0.775892	0.443801	1.48368	-0.165516		-	-	-	-	-		6	6	6	29.6	29.6	29.6	15.164	0	42.021	757620000	56	Q01469;I6L8B7			24.1252	24.2378	22.7842	22.8583	23.0321	23.1177	23.3627	23.1581	23.1092	23.4433	22.6458	22.8983	22.5696	22.7532
FAF2	FAS-associated factor 2				1.15024	0.507564				0.82058	0.227561	-1.72715	0.164419	0.514586		-	-	-	-	-		8	8	8	23.8	23.8	23.8	52.623	0	73.815	408780000	72	Q96CS3			22.4701	22.2367	22.8358	23.1576	21.9956	21.7902	21.7709	21.557	21.5524	21.485	22.3444	22.2115	22.4771	22.5555
FAM109A	Sesquipedalian-1				3.10634	0.118512				-0.441659	-0.516518	0.0836095	-0.817451	1.69202		-	-	-	-	-		1	1	1	4	4	4	27.215	0.0028965	7.1086	30220000	3	Q8N4B1;Q8N4B1-4			18.9499	18.6773	NaN	NaN	NaN	NaN	NaN	NaN	NaN	NaN	18.8536	18.8698	21.6448	19.9026
FAM179B	Protein FAM179B				0.507106	0.729771				0.00886069	0.642581	1.20125	-1.38882	-0.463872		-	-	-	-	-		2	2	2	0.7	0.7	0.7	195.26	0	13.346	450200000	17	G3XAE9;Q9Y4F4			NaN	19.6154	22.8522	22.8754	21.8195	22.6236	20.6883	20.7412	23.2723	23.9953	23.1874	23.0175	19.9995	19.6096
FANCD2	Fanconi anemia group D2 protein				0.396405	0.795606				1.72269	-0.489734	-0.458028	-0.0116779	-0.763254		-	-	-	-	-		6	6	6	5.1	5.1	5.1	164.13	0	38.388	72657000	27	Q9BXW9;Q9BXW9-1;Q9BXW9-3			NaN	NaN	21.0565	20.4661	20.3682	20.4157	NaN	NaN	NaN	NaN	20.0162	20.1157	NaN	NaN
FANCI	Fanconi anemia group I protein				0.0701638	0.960147				-0.00588603	-0.556803	1.71183	-0.797408	-0.351733		-	-	-	-	-		20	20	20	20.8	20.8	20.8	149.32	0	160.2	449390000	65	Q9NVI1;Q9NVI1-1;F8W7R3;Q9NVI1-2;H3BP78			21.4162	21.1099	20.7738	21.5011	23.3182	23.7705	21.0626	21.2002	21.0336	20.7365	22.7976	22.1746	22.6263	22.796
FAR1	Fatty acyl-CoA reductase 1				0.350603	0.811691				0.950623	0.968884	-1.12945	-0.9288	0.138743		-	-	-	-	-		8	8	8	17.5	17.5	17.5	59.356	0	58.915	151380000	56	Q8WVX9;E9PNW8			20.8661	21.2311	21.3493	21.0443	20.3572	20.4472	21.2796	21.1798	20.3126	21.1171	20.8119	20.6977	22.671	23.011
FARSA	Phenylalanine--tRNA ligase alpha subunit				0.349247	0.811257				0.479758	0.591055	-0.443354	-1.54399	0.916529		-	-	-	-	-		6	6	6	14.7	14.7	14.7	54.157	0	44.727	122890000	31	Q9Y285-2;Q9Y285;K7ER00;K7EPH2			20.719	20.7947	20.5879	21.3328	19.7824	19.8631	20.7521	20.8482	NaN	NaN	21.013	20.7253	22.2812	22.0915
FASN	Fatty acid synthase;[Acyl-carrier-protein] S-acetyltransferase;[Acyl-carrier-protein] S-malonyltransferase;3-oxoacyl-[acyl-carrier-protein] synthase;3-oxoacyl-[acyl-carrier-protein] reductase;3-hydroxyacyl-[acyl-carrier-protein] dehydratase;Enoyl-[acyl-carrier-protein] reductase;Oleoyl-[acyl-carrier-protein] hydrolase				5.57786	0.0128936				1.19378	0.838414	-0.120256	-1.07794	-0.833997		-	-	-	-	-		95	95	95	51.7	51.7	51.7	273.42	0	323.31	10754000000	1396	P49327;A0A0U1RQF0			28.0994	28.0434	28.3506	28.3499	28.3827	28.3535	27.1598	27.1999	26.4101	26.4875	27.768	27.6299	25.8381	25.8591
FASTKD5	FAST kinase domain-containing protein 5				1.10938	0.526768				0.136285	-1.19863	1.51964	-0.484434	0.0271346		-	-	-	-	-		2	2	2	2.4	2.4	2.4	86.573	0	12.398	27708000	4	Q7L8L6			18.8673	19.2482	19.5564	NaN	18.9127	18.7916	18.7415	NaN	NaN	NaN	NaN	NaN	22.0017	21.5159
FDPS	Farnesyl pyrophosphate synthase			+	7.88324	0.00443636		competitor_beads; competitor_con-1; competitor_noUV; PALP2_beads; PALP2_con-1; PALP2_noUV		1.3715	0.519555	-0.0441099	-0.657496	-1.18945		7.37229	4.84808	-4.44265	-6.13586	-7.37229		5	5	5	17	17	17	40.532	0	33.076	119710000	21	P14324-2;P14324;A0A087X1D8;A0A087WVN4			20.7235	20.979	21.4016	20.9431	21.4268	21.6202	19.9647	20.0313	NaN	20.9163	19.9603	20.7044	19.2685	NaN
FH	Fumarate hydratase, mitochondrial				2.40605	0.227491				1.78704	-0.519371	-0.430612	-0.440898	-0.396155		-	-	-	-	-		8	8	8	23.6	23.6	23.6	50.212	0	52.47	81233000	11	P07954-2;P07954			21.1774	21.0956	NaN	NaN	20.5863	20.5334	NaN	NaN	NaN	NaN	NaN	NaN	NaN	NaN
FKBP4	Peptidyl-prolyl cis-trans isomerase FKBP4;Peptidyl-prolyl cis-trans isomerase FKBP4, N-terminally processed				2.0926	0.266529				1.42305	0.692121	-0.756098	-0.69814	-0.660928		-	-	-	-	-		8	8	8	25.3	25.3	25.3	51.804	0	164.15	109710000	38	Q02790			21.1118	21.276	21.5842	NaN	20.0961	20.8434	21.2709	21.4012	NaN	NaN	19.7795	20.329	NaN	NaN
FKBP8	Peptidyl-prolyl cis-trans isomerase FKBP8;Peptidyl-prolyl cis-trans isomerase				0.413236	0.785208				0.796274	0.362846	-0.520059	-1.49419	0.855125		-	-	-	-	-		7	7	7	22.8	22.8	22.8	44.561	0	117.71	210780000	88	Q14318;Q14318-2;M0R2K9			21.2223	21.2719	21.5106	21.6893	20.374	20.1097	20.2225	20.664	NaN	20.6726	20.8633	21.1401	21.6847	21.4784
FLNA	Filamin-A				0.582494	0.737136				0.00287059	1.16403	-0.102257	-1.54914	0.484502		-	-	-	-	-		14	14	12	7.9	7.9	6.8	276.55	0	119.93	108370000	42	Q5HY54;Q60FE5;P21333-2;P21333;A0A087WWY3			NaN	NaN	NaN	18.7339	20.304	20.504	NaN	NaN	18.9654	18.9516	18.7899	19.6476	NaN	NaN
FOXP4	Forkhead box protein P4				1.45513	0.491515				-1.13155	-0.730601	0.737867	-0.148267	1.27255		-	-	-	-	-		1	1	1	1.6	1.6	1.6	72.286	0.0029091	7.2357	7662400	3	B7ZBM3;Q8IVH2-3;Q8IVH2-2;Q8IVH2			18.3385	NaN	NaN	NaN	17.8363	NaN	NaN	NaN	NaN	NaN	NaN	NaN	19.6609	20.2268
FUBP1	Far upstream element-binding protein 1				3.39112	0.0878743				0.996336	1.17908	-0.671678	-0.88473	-0.619013		-	-	-	-	-		6	6	6	11.6	11.6	11.6	68.903	0	55.635	167010000	40	E9PEB5;Q96AE4;Q96AE4-2;C9JSZ1			21.0968	20.9661	21.0283	21.219	21.2936	21.0453	21.3461	21.4463	NaN	NaN	22.4435	22.1076	NaN	NaN
FUS	RNA-binding protein FUS				2.64935	0.158922				0.763143	1.36487	-0.560185	-0.706844	-0.860987		-	-	-	-	-		5	5	5	15.4	15.4	15.4	53.354	0	75.019	483170000	29	P35637-2;P35637;H3BPE7			20.4574	20.4289	21.1713	21.0279	20.3394	20.861	21.6513	21.503	21.1805	21.3888	23.2509	24.1517	NaN	NaN
GALK1	Galactokinase			+	9.76202	0.00121739	GALK1	PALP2_beads; PALP2_competitor; PALP2_con-1; PALP2_noUV		1.76524	-0.392025	-0.228579	-0.465344	-0.679294		9.53107	-8.07731	-7.09956	-8.24391	-9.53107		8	8	8	29.3	29.3	29.3	42.272	0	66.461	105920000	31	P51570;P51570-2			22.604	23.8444	23.2352	23.1456	23.1529	23.8134	19.1774	19.6059	NaN	NaN	NaN	18.1992	20.2559	20.8781
GALNT2	Polypeptide N-acetylgalactosaminyltransferase 2;Polypeptide N-acetylgalactosaminyltransferase 2 soluble form				1.44692	0.463414				1.07723	0.557921	-1.30528	-0.785471	0.455608		-	-	-	-	-		4	4	4	9.8	9.8	9.8	64.732	0	27.435	48291000	16	Q10471;Q10471-2			19.442	19.8941	20.2068	20.3817	19.1466	19.2412	19.2941	19.5514	21.3328	19.5265	19.1714	19.0273	19.4998	NaN
GANAB	Neutral alpha-glucosidase AB				1.06627	0.527915				0.963436	0.530846	0.457417	-0.394386	-1.55731		-	-	-	-	-		8	8	8	9.3	9.3	9.3	106.87	0	52.919	102210000	24	Q14697;Q14697-2;F5H6X6;E9PKU7			21.6617	20.4322	NaN	21.0641	21.0985	21.058	20.6631	20.5551	20.9604	20.5051	20.4639	20.9759	22.0293	21.9162
GAPDH	Glyceraldehyde-3-phosphate dehydrogenase				1.2709	0.526228				-0.846503	1.2601	0.791417	-0.188266	-1.01675		-	-	-	-	-		16	16	16	58.2	58.2	58.2	36.053	0	323.31	2034000000	252	P04406;P04406-2;E7EUT5			24.1151	24.2799	23.8933	23.7503	25.1528	25.2925	26.5639	26.2867	25.4447	25.5282	24.1747	24.2232	25.5806	25.5335
GARS	Glycine--tRNA ligase			+	7.52667	0.00435088	GARS	competitor_beads; competitor_con-1; competitor_noUV; PALP2_beads; PALP2_competitor; PALP2_con-1; PALP2_noUV		1.51593	0.522579	-0.564341	-0.846135	-0.628037		6.93344	3.42943	-5.64775	-6.93344	-6.01895		11	11	11	18.5	18.5	18.5	83.165	0	149.21	171510000	52	P41250			22.691	22.2714	21.7958	21.9964	22.6276	22.7033	20.1505	20.5369	NaN	20.3755	21.857	21.9885	NaN	NaN
GART	Trifunctional purine biosynthetic protein adenosine-3;Phosphoribosylamine--glycine ligase;Phosphoribosylformylglycinamidine cyclo-ligase;Phosphoribosylglycinamide formyltransferase				5.61057	0.0153333				1.32757	0.317355	0.239555	-0.552477	-1.332		-	-	-	-	-		24	24	24	31.4	31.4	31.4	107.77	0	225.43	640120000	123	P22102			22.6471	23.0849	23.3545	23.0634	24.8516	24.385	21.3274	21.1137	21.056	21.7123	22.195	22.8019	22.0411	23.3086
GCN1L1	Translational activator GCN1				1.19351	0.506216				1.03666	0.615153	0.345364	-1.46404	-0.533129		-	-	-	-	-		71	71	71	34.3	34.3	34.3	292.75	0	323.31	3749100000	637	Q92616			25.5326	25.2729	25.7961	26.0017	26.2053	26.0925	25.6102	25.4709	25.3713	25.1123	26.1521	26.1391	26.5204	26.4041
GEMIN4	Gem-associated protein 4				0.583494	0.709695				0.706547	0.818788	-0.566451	-1.49181	0.532927		-	-	-	-	-		8	8	8	9.5	9.5	9.5	118.82	0	55.189	111860000	34	I3L2C7;P57678			21.1191	21.6607	20.8717	NaN	19.9117	20.4372	20.6815	20.8659	20.2766	20.9405	20.6532	20.99	22.4399	21.8851
GGCT	Gamma-glutamylcyclotransferase				0.0323635	0.979694				-1.46602	-0.451986	1.15339	0.49153	0.273085		-	-	-	-	-		4	4	4	25.5	25.5	25.5	21.007	0	37.232	169850000	35	O75223;M0QZK8;B8ZZK2;O75223-3			20.1721	20.2656	NaN	NaN	22.0661	22.4528	20.5882	20.4489	20.7744	20.8506	20.724	20.5491	20.2143	21.1005
GGH	Gamma-glutamyl hydrolase				1.41652	0.427656				1.65835	0.213795	-0.506212	-0.769606	-0.596332		-	-	-	-	-		8	8	8	29.2	29.2	29.2	35.964	0	79.882	239160000	70	Q92820			21.8532	22.4417	NaN	NaN	23.4727	22.3129	19.8117	19.4129	19.9742	18.5135	21.7308	21.3968	NaN	NaN
GIGYF2	PERQ amino acid-rich with GYF domain-containing protein 2				0.259802	0.848144				0.967938	0.974671	0.0326735	-1.27152	-0.703762		-	-	-	-	-		3	3	3	3.3	3.3	3.3	148.63	0	22.379	114610000	5	Q6Y7W6-4;Q6Y7W6-5;Q6Y7W6;I1E4Y6;Q6Y7W6-3			NaN	NaN	22.0345	23.0507	23.2358	22.1242	NaN	19.2381	22.9625	24.7454	22.2139	21.9642	NaN	NaN
GLO1	Lactoylglutathione lyase			+	13.8508	0		competitor_beads; competitor_con-1; competitor_noUV; PALP2_beads; PALP2_con-1; PALP2_noUV		1.30649	0.853647	-0.701027	-0.794498	-0.66461		11.463	9.82514	-10.466	-11.463	-11.3455		10	10	10	55.6	55.6	55.6	19.043	0	288.14	5588300000	227	Q04760-2;Q04760			28.9077	28.9475	28.0912	28.1537	26.9676	29.1472	27.1376	27.7214	25.9393	25.3661	26.2641	25.9574	17.6981	NaN
GLUD1;GLUD2	Glutamate dehydrogenase 1, mitochondrial;Glutamate dehydrogenase 2, mitochondrial				1.70875	0.364386				0.994556	0.503947	0.64199	-1.23439	-0.906102		-	-	-	-	-		6	6	6	15.5	15.5	15.5	46.575	0	36.916	37494000	11	P00367-3;P00367;P00367-2;P49448			20.0079	20.2423	19.7806	19.6655	18.7854	NaN	19.4417	20.0079	NaN	NaN	19.1113	19.4965	22.6882	21.7316
GMPS	GMP synthase [glutamine-hydrolyzing]				0.443088	0.847706				0.521482	1.20254	-1.31362	0.280661	-0.691065		-	-	-	-	-		2	2	2	4	4	4	65.928	0.0016077	11.447	9781400	2	P49915-2;P49915			NaN	17.9454	NaN	18.3584	18.8525	18.2997	18.4115	NaN	NaN	NaN	18.47	18.4265	18.5349	18.7709
GNAI3;GNAI1;GNAI2;GNAO1	Guanine nucleotide-binding protein G(k) subunit alpha;Guanine nucleotide-binding protein G(i) subunit alpha-1;Guanine nucleotide-binding protein G(i) subunit alpha-2;Guanine nucleotide-binding protein G(o) subunit alpha				1.13623	0.526649				0.857257	1.17904	-0.131567	-0.804617	-1.10011		-	-	-	-	-		3	3	2	10.7	10.7	7.6	40.532	0	19.705	103610000	15	P08754;P63096;P04899-4;P04899;P09471;P09471-2			NaN	NaN	19.5453	19.4688	20.9259	20.3623	NaN	NaN	19.717	19.9138	20.4312	21.0168	NaN	NaN
GNB1;GNB2;GNB4;GNB3	Guanine nucleotide-binding protein G(I)/G(S)/G(T) subunit beta-1;Guanine nucleotide-binding protein G(I)/G(S)/G(T) subunit beta-2;Guanine nucleotide-binding protein subunit beta-4;Guanine nucleotide-binding protein G(I)/G(S)/G(T) subunit beta-3				0.534397	0.770452				1.48971	-0.962567	0.535957	-0.562334	-0.500764		-	-	-	-	-		4	4	4	11.2	11.2	11.2	37.377	0	36.488	158610000	27	P62873;P62879;E7EP32;P62873-2;F6X3N5;B1AKQ8;C9JXA5;C9JIS1;F6UT28;C9JZN1;Q9HAV0;F5H100;F5H8J8;P16520-2;F5H0S8;P16520;E9PCP0			21.5245	21.4437	21.016	19.3038	21.3352	21.356	21.3835	20.6534	NaN	19.9474	20.4961	20.3652	21.1843	21.2524
GNB2L1	Guanine nucleotide-binding protein subunit beta-2-like 1;Guanine nucleotide-binding protein subunit beta-2-like 1, N-terminally processed				2.55875	0.17277				-0.275299	0.780503	1.22894	-1.25508	-0.479061		-	-	-	-	-		10	10	10	34.1	34.1	34.1	35.076	0	116.73	358690000	58	P63244;J3KPE3;H0YAF8;H0Y8W2;H0YAM7;D6RFX4;D6R9L0;D6RAC2;D6R9Z1;D6RHH4;D6RFZ9;D6REE5			20.9716	21.1607	19.5095	18.9721	20.8279	20.056	23.8635	22.8378	20.0794	21.3868	21.6142	20.5696	25.4768	25.5539
GNPDA1	Glucosamine-6-phosphate isomerase;Glucosamine-6-phosphate isomerase 1				1.24742	0.503878				0.857341	-1.02817	-0.117702	1.18165	-0.893123		-	-	-	-	-		3	3	3	22.8	22.8	22.8	26.987	0	18.195	25280000	4	D6RAY7;D6R9P4;D6RFF8;P46926;D6RB13			NaN	NaN	20.1115	19.879	19.6155	19.497	NaN	NaN	NaN	NaN	NaN	NaN	19.5056	NaN
GOLT1B	Vesicle transport protein GOT1B				0.245297	0.875004				0.901343	1.1613	-1.21651	-0.399821	-0.446319		-	-	-	-	-		1	1	1	18.9	18.9	18.9	8.2139	0	27.262	67038000	36	G3V1U5;F5H6U7;Q9Y3E0			19.9549	20.2082	NaN	NaN	19.7404	19.4553	20.3006	19.8287	NaN	NaN	20.1786	19.8135	19.3863	19.2689
GOT2	Aspartate aminotransferase, mitochondrial				3.95614	0.0673488				0.436056	1.37622	-0.876264	0.127812	-1.06382		-	-	-	-	-		3	3	3	9.5	9.5	9.5	47.517	0	60.943	114200000	47	P00505;P00505-2			20.0092	20.173	19.8956	19.9893	19.9948	20.3685	20.6848	21.0162	21.0467	21.5444	20.7698	20.912	19.2737	19.8051
GPHN	Gephyrin;Molybdopterin adenylyltransferase;Molybdopterin molybdenumtransferase			+	9.62362	0.00148148	GPHN	PALP2_beads; PALP2_competitor; PALP2_con-1; PALP2_noUV		1.76377	-0.657762	-0.204781	-0.385716	-0.515511		8.66899	-8.49468	-8.15058	-7.9966	-8.66899		8	8	8	14.8	14.8	14.8	84.733	0	57.348	58169000	19	F5H039;Q9NQX3;Q9NQX3-2;H0YJ30;G3V582			21.5168	22.4882	21.5175	20.9862	21.4224	21.7293	NaN	19.7218	NaN	NaN	NaN	17.7356	NaN	NaN
GSR	Glutathione reductase, mitochondrial			+	8.01405	0.00448276		competitor_beads; competitor_con-1; competitor_noUV; PALP2_beads; PALP2_con-1; PALP2_noUV		1.10325	1.06934	-0.836591	-0.514699	-0.821305		5.83569	5.51733	-5.53992	-4.99221	-5.83569		3	3	3	10	10	10	47.267	0	20.204	60340000	13	P00390-5;P00390-4;P00390-2;P00390-3;P00390			20.2397	20.2339	21.1197	20.6717	20.3466	20.8578	20.2336	20.6976	20.6782	21.1021	20.2501	19.8924	NaN	NaN
GSTO1	Glutathione S-transferase omega-1			+	10.8773	0.0005		competitor_beads; competitor_con-1; competitor_noUV; PALP2_beads; PALP2_con-1; PALP2_noUV		1.00427	1.13444	-0.38199	-0.790303	-0.966425		8.35041	8.62646	-6.39778	-8.18344	-8.62646		6	6	6	29	29	29	27.566	0	38.489	277780000	39	P78417;Q5TA02;P78417-3;P78417-2;Q5TA01			22.5952	22.5334	22.0114	22.3611	22.616	22.3614	22.8968	22.5846	22.8897	23.2842	21.9093	21.7637	20.4454	20.0974
GTF2I	General transcription factor II-I				0.464261	0.770152				1.01341	0.46296	0.489405	-1.52465	-0.441118		-	-	-	-	-		18	18	18	27.1	27.1	27.1	107.97	0	174.8	480380000	92	P78347-2;P78347-4;P78347-3;P78347			22.2675	21.6815	21.9445	20.74	21.8814	21.322	21.7827	21.6191	NaN	21.4123	20.9918	22.7802	22.2628	22.1314
H1FX	Histone H1x				4.62663	0.0513846				1.50328	0.468562	-0.276256	-0.90592	-0.789671		-	-	-	-	-		2	2	2	10.3	10.3	10.3	22.487	0	14.522	66019000	16	Q92522			19.6853	19.5773	20.8022	20.935	19.777	19.888	18.9873	19.8303	NaN	NaN	19.1572	19.6808	18.8988	18.4422
H2AFV;H2AFZ	Histone H2A.V;Histone H2A.Z;Histone H2A				0.869277	0.584675				0.813261	0.941824	0.280346	-0.629456	-1.40597		-	-	-	-	-		4	4	2	31.2	31.2	18.8	13.509	0	89.415	2010100000	59	Q71UI9;P0C0S5;C9J0D1;Q71UI9-3;Q71UI9-4;Q71UI9-2;C9J386			24.7263	25.2854	25.131	24.3674	24.4787	23.9213	23.4836	25.5518	24.6275	24.3674	24.7969	24.934	24.7901	24.6031
H3F3B;H3F3A;HIST2H3A;HIST3H3;HIST1H3A;H3F3C	Histone H3;Histone H3.2;Histone H3.1t;Histone H3.3;Histone H3.1;Histone H3.3C				0.380245	0.797006				1.14181	1.00423	-0.615906	-0.502592	-1.02754		-	-	-	-	-		3	3	1	25	25	7.6	10.334	0	89.924	465030000	35	K7EMV3;B4DEB1;K7EK07;K7ES00;Q71DI3;Q16695;P84243;P68431;K7EP01;Q6NXT2			24.0112	24.0264	NaN	23.3189	21.9665	21.9057	23.2238	22.1051	21.2839	18.9315	22.9457	24.2391	20.8603	20.8973
HACD3	Very-long-chain (3R)-3-hydroxyacyl-CoA dehydratase 3				0.879576	0.614582				1.02864	0.706619	-1.39536	-0.637811	0.297913		-	-	-	-	-		5	5	5	14.9	14.9	14.9	43.159	0	42.516	308400000	64	Q9P035;H3BPZ1;H3BS72			21.8889	22.3745	22.5404	21.8969	21.0876	21.3207	21.6943	21.675	20.6291	20.8745	21.896	22.0794	22.1343	21.9551
HADHA	Trifunctional enzyme subunit alpha, mitochondrial;Long-chain enoyl-CoA hydratase;Long chain 3-hydroxyacyl-CoA dehydrogenase			+	6.5841	0.00666667		competitor_beads; competitor_con-1; competitor_noUV; PALP2_beads; PALP2_con-1; PALP2_noUV		1.22814	0.806283	-0.126938	-1.00956	-0.897926		5.65705	3.65626	-3.36218	-5.65705	-5.4155		19	19	19	38	38	38	82.999	0	250.26	755870000	182	P40939			23.8509	23.891	23.3795	22.5208	24.2105	24.5561	22.3465	23.435	20.7542	19.8916	24.1116	23.9048	20.7285	20.7165
HADHB	Trifunctional enzyme subunit beta, mitochondrial;3-ketoacyl-CoA thiolase				4.85167	0.0279672				0.991191	0.835963	-0.0771454	-0.249908	-1.5001		-	-	-	-	-		10	10	10	24.6	24.6	24.6	48.879	0	182.66	520360000	64	P55084-2;P55084;F5GZQ3;B5MD38;C9JEY0;C9JE81			23.4962	23.0133	23.1956	23.7353	23.1561	23.5022	23.1154	23.1807	23.3624	22.516	22.9801	22.9057	22.2042	21.4779
HARS	Histidine--tRNA ligase, cytoplasmic				3.85189	0.0637193				1.4473	0.621107	-0.586084	-0.937915	-0.544406		-	-	-	-	-		12	12	12	28.2	28.2	28.2	54.846	0	115.59	240830000	55	P12081-4;P12081;B4DDD8;P12081-3;P12081-2;B4E1C5;B3KWE1;E7ETE2			22.0667	21.3346	20.1782	20.353	22.0648	21.7961	20.0462	20.516	NaN	NaN	20.962	20.515	NaN	NaN
HBA1;HBA2	Hemoglobin subunit alpha				0.987889	0.528273				0.889293	0.318882	-1.67542	-0.075618	0.542867		-	-	-	-	-		3	3	2	27.5	27.5	16.2	15.257	0	26.385	73279000	10	P69905;G3V1N2			NaN	14.1333	NaN	NaN	NaN	NaN	17.2277	15.8413	25.9303	26.5863	NaN	NaN	16.1534	15.2604
HBB;HBD	Hemoglobin subunit beta;LVV-hemorphin-7;Spinorphin;Hemoglobin subunit delta				0.922038	0.556872				0.293271	1.01316	0.305779	0.0582961	-1.67051		-	-	-	-	-		6	6	6	46.3	46.3	46.3	15.998	0	55.306	138600000	34	P68871;F8W6P5;P02042;E9PEW8;E9PFT6			18.3788	18.9629	NaN	NaN	19.3558	18.6731	18.6811	18.2233	27.1936	26.622	NaN	20.1042	18.7663	18.5485
HCCS	Cytochrome c-type heme lyase				0.103179	0.948405				-0.165634	1.58805	0.245136	-0.8443	-0.823248		-	-	-	-	-		2	2	2	8.6	8.6	8.6	30.601	0	18.067	31730000	14	P53701			18.3933	18.1084	NaN	NaN	19.0675	19.3921	NaN	19.2434	NaN	NaN	19.7376	19.8919	19.9198	19.8708
HELLS	Lymphoid-specific helicase				0.0966213	0.948723				1.47746	-0.326705	-0.709981	-0.965089	0.524318		-	-	-	-	-		7	7	7	10.1	10.1	10.1	81.035	0	43.192	83620000	28	A0A087WSW7;F6XU50;A0A0B4J1V9;Q9NRZ9-3;Q9NRZ9-2;Q9NRZ9;Q9NRZ9-6;Q9NRZ9-5;Q9NRZ9-4			NaN	19.6629	19.7281	19.9749	19.0157	NaN	19.5975	18.9106	NaN	NaN	19.2451	18.6803	21.6182	21.3644
HFM1	Probable ATP-dependent DNA helicase HFM1				0.250156	0.858558				-1.21664	0.0757315	1.54031	-0.0240059	-0.375394		-	-	-	-	-		1	1	1	1.9	1.9	1.9	70.894	0.0047782	6.5293	185100000	4	H0Y3X7;A2PYH4-2;A2PYH4			NaN	21.8345	NaN	20.8529	22.4	22.6809	21.6943	21.3587	22.0066	22.1939	22.0567	23.0459	NaN	21.9348
HIBADH	3-hydroxyisobutyrate dehydrogenase, mitochondrial				4.75198	0.0357557				1.77936	-0.501187	-0.394575	-0.306483	-0.577116		-	-	-	-	-		6	6	6	26.2	26.2	26.2	35.329	0	51.153	66638000	26	P31937			21.6977	22.5901	NaN	NaN	21.9214	21.8526	NaN	NaN	NaN	NaN	NaN	NaN	NaN	NaN
HIST1H1C;HIST1H1E;HIST1H1D;HIST1H1T;HIST1H1A	Histone H1.2;Histone H1.4;Histone H1.3;Histone H1t;Histone H1.1				3.4861	0.0867097				1.30383	0.56521	-0.90254	-1.07441	0.10791		-	-	-	-	-		2	2	2	9.4	9.4	9.4	21.364	0.0017109	12.293	238730000	14	P16403;P10412;P16402;P22492;Q02539			21.9331	21.6905	22.1581	22.0216	20.9384	21.2054	20.6103	20.0925	20.8124	NaN	21.4827	21.8056	20.1796	20.133
HIST1H2AB;HIST3H2A;HIST1H2AC;HIST1H2AG;HIST1H2AD;HIST2H2AA3;HIST2H2AC;H2AFJ;HIST1H2AH;HIST1H2AJ;HIST1H2AA;H2AFX	Histone H2A type 1-B/E;Histone H2A type 3;Histone H2A type 1-C;Histone H2A type 1;Histone H2A type 1-D;Histone H2A type 2-A;Histone H2A type 2-C;Histone H2A.J;Histone H2A type 1-H;Histone H2A type 1-J;Histone H2A;Histone H2A type 1-A;Histone H2AX				0.545056	0.711838				0.837203	0.698547	0.15304	-0.0192597	-1.66953		-	-	-	-	-		3	1	1	20.6	11.2	11.2	18.552	0	170.38	593650000	40	A0A0U1RRH7;P04908;A0A0U1RR32;Q7L7L0;Q93077;P0C0S8;P20671;Q6FI13;Q16777;Q9BTM1;Q96KK5;Q99878;H0YFX9;Q96QV6;P16104;Q9BTM1-2			23.5411	24.6343	23.1179	22.4445	21.8894	22.6368	23.1631	22.537	NaN	NaN	23.1719	22.9389	24.0184	22.1777
HIST1H2BN;HIST1H2BL;HIST1H2BM;HIST1H2BH;HIST2H2BF;HIST1H2BC;HIST1H2BD;H2BFS;HIST1H2BK;HIST1H2BA	Histone H2B;Histone H2B type 1-L;Histone H2B type 1-M;Histone H2B type 1-N;Histone H2B type 1-H;Histone H2B type 2-F;Histone H2B type 1-C/E/F/G/I;Histone H2B type 1-D;Histone H2B type F-S;Histone H2B type 1-K;Histone H2B type 1-A				2.43259	0.192031				1.19282	0.923986	-0.370543	-0.69789	-1.04837		-	-	-	-	-		6	6	2	31.3	31.3	6	18.804	0	323.31	2158400000	95	U3KQK0;Q99880;Q99879;Q99877;Q93079;Q5QNW6;P62807;P58876;P57053;O60814;Q5QNW6-2;Q96A08			26.1641	26.4022	25.6779	25.7587	25.386	24.7893	25.569	25.6418	24.5545	24.7401	25.1277	25.7581	24.8574	24.6703
HIST1H4A	Histone H4				1.9763	0.291309				1.08475	0.723318	-0.0524405	-0.262884	-1.49274		-	-	-	-	-		6	6	6	57.3	57.3	57.3	11.367	0	95.392	2740200000	141	P62805			25.4335	25.2103	25.5511	25.7072	24.3547	24.4934	25.4186	24.8473	24.764	24.7979	25.2136	25.4485	25.1619	25.3719
HIST2H2BE;HIST1H2BB;HIST1H2BO;HIST1H2BJ;HIST3H2BB	Histone H2B type 2-E;Histone H2B type 1-B;Histone H2B type 1-O;Histone H2B type 1-J;Histone H2B type 3-B				1.25761	0.493952				1.41401	0.648566	-0.364769	-0.901918	-0.795886		-	-	-	-	-		6	2	2	41.3	7.9	7.9	13.92	0.0017123	12.318	122730000	6	Q16778;P33778;P23527;P06899;Q8N257			21.0288	20.9969	21.0752	21.0872	20.5814	20.5723	20.8346	18.224	19.8806	20.6866	NaN	20.5799	NaN	21.4306
HLA-A	HLA class I histocompatibility antigen, A-2 alpha chain;HLA class I histocompatibility antigen, A-74 alpha chain;HLA class I histocompatibility antigen, A-32 alpha chain;HLA class I histocompatibility antigen, A-68 alpha chain;HLA class I histocompatibility antigen, A-69 alpha chain;HLA class I histocompatibility antigen, A-31 alpha chain;HLA class I histocompatibility antigen, A-33 alpha chain;H…				0.377508	0.799222				0.973452	0.291614	-0.53783	0.73494	-1.46217		-	-	-	-	-		6	6	0	17.8	17.8	0	40.921	0	51.735	91915000	24	P01892;A0A140T955;A0A140T9X5;A0A140T933;A0A140T9I0;A0A140T913;P30459;A0A1W2PRT9;A0A1W2PPQ2;A0A1W2PS39;Q9GJ45;A0A140T975;P10314;P01891;P10316;P16189;P16190;P30453;P30457;Q09160			20.0659	19.6191	19.8494	20.5098	20.6546	20.4957	19.763	19.6774	NaN	NaN	20.6672	20.7912	20.3487	20.9144
HMGB1;HMGB1P1	High mobility group protein B1;Putative high mobility group protein B1-like 1				3.04629	0.132627				-0.104458	1.75341	-0.512857	-0.512179	-0.62392		-	-	-	-	-		2	2	2	18.4	18.4	18.4	18.311	0	15.621	76080000	15	Q5T7C4;P09429;B2RPK0			NaN	NaN	NaN	NaN	19.9052	20.1003	21.3475	22.0111	NaN	20.3939	20.2549	20.2391	NaN	NaN
HMOX1	Heme oxygenase 1				0.912244	0.605295				0.589625	0.352042	-1.71888	0.019926	0.757283		-	-	-	-	-		5	5	5	27.1	27.1	27.1	32.818	0	34.356	118430000	35	P09601;B1AHA8			20.6085	20.8545	19.9152	20.1294	20.9982	20.1239	20.0921	20.2616	NaN	NaN	20.5839	20.8022	20.6297	19.8703
HMOX2	Heme oxygenase 2				0.566623	0.710241				1.03011	0.878355	-1.37898	-0.0141291	-0.515351		-	-	-	-	-		5	5	5	25.3	25.3	25.3	36.032	0	105.17	249880000	37	P30519;I3L159;I3L1F5;A0A087WT44;P30519-2			21.8134	21.8834	NaN	21.6838	21.1807	21.8816	20.9851	21.9496	21.5433	NaN	21.8512	21.5205	21.4766	21.4437
HNRNPA0	Heterogeneous nuclear ribonucleoprotein A0				3.5623	0.07625				1.01927	1.09664	-0.334485	-0.717728	-1.0637		-	-	-	-	-		4	4	4	19	19	19	30.84	0	75.766	244150000	31	Q13151			22.2757	22.2926	NaN	21.8405	21.6303	21.6766	22.3512	22.4111	NaN	NaN	22.1348	21.6972	NaN	NaN
HNRNPA1;HNRNPA1L2	Heterogeneous nuclear ribonucleoprotein A1;Heterogeneous nuclear ribonucleoprotein A1, N-terminally processed;Heterogeneous nuclear ribonucleoprotein A1-like 2			+	11.7284	0.000615385		competitor_beads; competitor_con-1; competitor_noUV; PALP2_beads; PALP2_con-1; PALP2_noUV; noUV_beads		0.928564	1.20436	-0.380308	-0.934633	-0.817987		8.54063	10.0922	-7.44808	-9.51831	-10.0922		10	9	9	35.2	32.2	32.2	33.155	0	136.49	671280000	113	F8W6I7;P09651-3;P09651-2;P09651;F8VZ49;Q32P51;F8VTQ5;F8VYN5			24.3647	23.7452	21.7709	22.4233	24.1739	23.2243	24.9016	23.9697	23.8175	23.7795	24.8005	24.7494	18.4212	18.6191
HNRNPA2B1	Heterogeneous nuclear ribonucleoproteins A2/B1			+	13.707	0		competitor_beads; competitor_con-1; competitor_noUV; PALP2_beads; PALP2_con-1; PALP2_noUV; noUV_beads; noUV_con-1		1.202	0.918661	-0.331181	-0.879735	-0.909746		11.4678	10.7635	-8.05047	-11.1452	-11.4678		13	13	12	44.5	44.5	44.5	37.429	0	210.88	1283700000	140	P22626;P22626-2;A0A087WUI2			24.899	24.9342	23.807	24.3668	24.6978	24.5296	24.7099	23.7948	23.6598	23.667	24.1657	23.5899	19.5263	19.9151
HNRNPA3	Heterogeneous nuclear ribonucleoprotein A3			+	7.63205	0.00440678		competitor_beads; competitor_con-1; competitor_noUV; PALP2_beads; PALP2_con-1; PALP2_noUV		1.23748	0.920455	-0.694003	-0.547254	-0.916673		5.49884	5.75587	-4.99666	-4.51341	-5.75587		8	8	8	28.6	28.6	28.6	39.594	0	70.599	207240000	42	P51991;P51991-2			22.2311	21.3982	21.0451	21.3411	21.5824	21.6883	23.3786	22.9699	20.8424	20.7796	21.1644	20.8333	18.036	18.3196
HNRNPAB	Heterogeneous nuclear ribonucleoprotein A/B			+	7.11567	0.0073		competitor_beads; competitor_con-1; competitor_noUV; PALP2_beads; PALP2_con-1; PALP2_noUV		1.00027	1.13967	-0.529979	-0.556209	-1.05375		4.92692	6.14555	-4.62942	-4.33343	-6.14555		3	3	3	16.4	16.4	16.4	30.302	0	30.822	84282000	27	D6R9P3;D6RD18;D6RBZ0;Q99729-3;Q99729-2;Q99729-4;Q99729			20.4887	20.4926	NaN	20.6036	20.6158	20.5017	21.089	20.6853	20.1159	20.9486	20.4825	20.6708	NaN	18.3496
HNRNPC	Heterogeneous nuclear ribonucleoproteins C1/C2				5.09603	0.0237586				1.15999	0.922434	-0.231405	-0.789735	-1.06128		-	-	-	-	-		8	8	8	29.7	29.7	29.7	33.67	0	66.675	325680000	71	P07910;G3V2Q1;P07910-2;G3V4C1;B2R5W2;G3V576;B4DY08;P07910-4;G3V4W0;G3V575;G3V555;P07910-3;G3V251;B4DSU6;G3V3K6;G3V5V7;G3V5X6;G3V2D6			22.6413	22.6735	22.705	22.8401	22.7307	22.96	22.3277	22.348	21.7697	21.6813	22.7815	22.7071	20.5803	20.6382
HNRNPD	Heterogeneous nuclear ribonucleoprotein D0				5.84766	0.0145743				1.04863	1.12089	-0.534096	-0.714242	-0.921183		-	-	-	-	-		4	4	3	25.2	25.2	21.4	23.811	0	93.79	198120000	36	H0YA96;D6RAF8;H0Y8G5;Q14103-4;Q14103-3;Q14103-2;Q14103;D6RF44;D6RBQ9			21.5767	21.6618	21.1181	20.9877	21.4033	21.3446	22.0636	22.0825	21.0138	21.7591	21.2068	21.1475	NaN	NaN
HNRNPF	Heterogeneous nuclear ribonucleoprotein F;Heterogeneous nuclear ribonucleoprotein F, N-terminally processed				1.65388	0.406474				1.07657	1.04622	-1.10725	-0.556525	-0.459022		-	-	-	-	-		7	5	5	26.5	20	20	45.671	0	54.581	100890000	26	P52597			20.1893	20.5206	18.9399	NaN	19.5286	19.3577	20.1883	20.786	NaN	NaN	19.2175	19.6275	NaN	NaN
HNRNPH1	Heterogeneous nuclear ribonucleoprotein H;Heterogeneous nuclear ribonucleoprotein H, N-terminally processed				3.87402	0.059				0.973201	0.936514	0.0625419	-0.649222	-1.32303		-	-	-	-	-		11	11	9	34.1	34.1	28.1	49.229	0	231.66	750270000	158	P31943;G8JLB6;E9PCY7;D6RBM0;D6RIU0;D6R9T0;D6RIH9;D6RJ04;D6RDU3;D6RFM3;D6RIT2;D6RAM1;E7EQJ0			23.834	24.4513	23.4161	23.0484	23.417	23.0452	24.1969	24.1911	23.272	22.6421	23.3719	23.3566	22.8899	23.0106
HNRNPH3	Heterogeneous nuclear ribonucleoprotein H3			+	8.73694	0.00295238		competitor_beads; competitor_con-1; competitor_noUV; PALP2_beads; PALP2_con-1; PALP2_noUV		1.16383	1.01904	-0.616222	-0.77499	-0.791657		6.66501	5.60257	-5.86183	-6.64165	-6.66501		4	4	4	20.2	20.2	20.2	31.525	0	35.039	81957000	24	P31942-3;P31942-2;P31942;P31942-6;P31942-5;P31942-4			21.7712	21.3198	20.1025	20.3281	19.8768	20.1148	19.9987	21.3179	20.0899	20.3687	19.607	20.0203	NaN	18.4951
HNRNPK	Heterogeneous nuclear ribonucleoprotein K			+	11.3789	0.000533333		competitor_beads; competitor_con-1; competitor_noUV; con-1_beads; PALP2_beads; PALP2_con-1; PALP2_noUV		0.88479	1.21437	-0.665713	-0.348008	-1.08544		8.82419	9.98542	-8.57942	-6.91402	-9.98542		13	13	13	37.7	37.7	37.7	48.562	0	273.62	817360000	178	P61978-3;P61978;P61978-2;Q5T6W2			23.0622	23.1184	22.5893	23.8933	24.1494	23.2383	24.8217	24.3596	23.4321	23.779	23.7461	24.5075	17.0366	20.5462
HNRNPL	Heterogeneous nuclear ribonucleoprotein L			+	9.6371	0.0016	HNRNPL	competitor_beads; competitor_con-1; competitor_noUV; PALP2_beads; PALP2_competitor; PALP2_con-1; PALP2_noUV		1.35118	0.795025	-0.688792	-0.675008	-0.782409		8.39871	5.51769	-7.5944	-7.5272	-8.39871		5	5	4	15.8	15.8	13.9	64.132	0	57.702	167610000	32	P14866;M0QXS5;P14866-2			22.0554	21.6546	22.3837	22.252	21.8381	21.9273	21.9743	20.498	21.3921	19.733	19.3029	21.5797	NaN	NaN
HNRNPM	Heterogeneous nuclear ribonucleoprotein M				2.5659	0.170992				0.509304	1.45757	-1.0822	-0.278585	-0.60609		-	-	-	-	-		16	16	16	26.8	26.8	26.8	77.569	0	269.27	1017500000	144	A0A087X0X3;P52272-2;P52272;M0QZM1			23.0339	22.8885	23.0918	22.6729	22.1259	22.1661	25.1578	24.8681	23.5743	23.6074	24.073	23.8657	23.2479	23.355
HNRNPR	Heterogeneous nuclear ribonucleoprotein R			+	7.36966	0.0046875		competitor_beads; competitor_con-1; competitor_noUV; PALP2_beads; PALP2_con-1; PALP2_noUV		1.14777	1.0333	-0.866007	-0.669155	-0.645902		6.1154	4.75969	-6.1154	-4.8345	-5.14588		7	6	6	14.8	13	13	70.942	0	42.743	155020000	27	O43390;O43390-3;O43390-2;B4DT28;O43390-4			21.2093	21.0895	NaN	20.9845	21.1457	20.9854	20.9306	21.1272	NaN	NaN	20.8213	20.8428	NaN	NaN
HNRNPU	Heterogeneous nuclear ribonucleoprotein U				5.49071	0.0156571				1.16412	0.989688	-0.611529	-0.545228	-0.997048		-	-	-	-	-		19	19	19	25.8	25.8	25.8	90.583	0	323.31	1992300000	242	Q00839;Q00839-2;A0A1W2PPS1;A0A1X7SBS1;A0A1W2PP35;Q5RI18;A0A1W2PPL4;A0A1W2PPH7;A0A1W2PP34;A0A1W2PQL0;A0A1W2PQ74			25.1764	25.1713	25.5765	25.2364	25.4123	25.1423	24.8057	24.8296	23.9786	23.7775	25.2528	25.2557	22.7876	23.3298
HSD17B10	3-hydroxyacyl-CoA dehydrogenase type-2				1.27825	0.50857				1.64306	0.112893	-0.198875	-0.912336	-0.644745		-	-	-	-	-		3	3	3	20.7	20.7	20.7	26.923	0	44.805	15366000	11	Q99714;Q99714-2			20.3208	19.6318	NaN	NaN	19.883	20.2479	NaN	NaN	NaN	NaN	20.8001	NaN	NaN	NaN
HSD17B12	Very-long-chain 3-oxoacyl-CoA reductase				0.164616	0.909548				1.01741	0.448318	-0.660941	-1.40319	0.598402		-	-	-	-	-		14	14	14	55.4	55.4	55.4	34.324	0	222.21	1363800000	196	Q53GQ0;A0A1B0GV93;A0A1B0GVY6			23.6523	23.8682	23.6395	23.478	23.8238	23.7504	23.203	23.3538	23.6745	21.5618	23.4356	23.5855	25.0107	25.3386
HSD17B4	Peroxisomal multifunctional enzyme type 2;(3R)-hydroxyacyl-CoA dehydrogenase;Enoyl-CoA hydratase 2				3.01967	0.123115				0.743576	0.905996	0.453218	-0.727362	-1.37543		-	-	-	-	-		13	13	13	24.2	24.2	24.2	79.685	0	132.2	184180000	72	P51659;E7EWE5;P51659-3;P51659-2;E7ER27;G5E9S2;E7ET17			21.3117	21.2072	20.6758	21.8065	21.2487	21.2424	21.5482	21.4194	20.2513	20.6113	22.0672	21.8985	21.5763	21.2884
HSP90AA1	Heat shock protein HSP 90-alpha			+	6.88862	0.0048		competitor_beads; competitor_con-1; competitor_noUV; con-1_beads; PALP2_beads; PALP2_con-1; PALP2_noUV; noUV_beads		0.877295	0.868111	-0.152919	-0.026391	-1.5661		6.20338	6.29219	2.79332	-2.8985	-6.29219		27	27	15	40.7	40.7	23.4	84.659	0	323.31	3592400000	361	P07900;P07900-2			26.2374	26.0221	25.4244	25.7038	25.9802	25.8748	26.0325	26.4118	25.5637	25.8975	25.912	25.8483	22.6718	24.1293
HSP90AB1	Heat shock protein HSP 90-beta			+	6.92633	0.00471642		competitor_beads; competitor_con-1; competitor_noUV; con-1_beads; PALP2_beads; PALP2_con-1; PALP2_noUV; noUV_beads		0.968647	0.788018	-0.175914	-0.0286613	-1.55209		6.22699	6.48476	2.8933	-2.71051	-6.48476		27	15	11	40.9	23.3	19.1	83.263	0	271.78	1778600000	201	P08238			25.3081	25.3251	25.298	23.6416	24.1029	25.2295	25.7551	25.8663	24.6001	24.3941	24.359	25.0427	23.4539	24.0449
HSP90B1	Endoplasmin			+	8.29253	0.00266667		competitor_beads; competitor_con-1; competitor_noUV; PALP2_beads; PALP2_con-1; PALP2_noUV		1.08305	1.08421	-0.935529	-0.521853	-0.709883		6.50128	6.16173	-6.50128	-4.7488	-5.61275		21	19	19	29.8	28	28	92.468	0	301.5	849850000	158	P14625;Q96GW1;A0A1W2PRR1			24.6136	24.448	23.7856	24.5389	23.7253	23.7447	24.702	24.6905	23.9582	24.2821	22.7382	23.0548	20.3225	19.3427
HSPA1B;HSPA1A	Heat shock 70 kDa protein 1B;Heat shock 70 kDa protein 1A				6.0907	0.0220357				0.491581	0.47245	0.796661	-0.0586249	-1.70207		-	-	-	-	-		24	24	11	44.5	44.5	18.8	70.108	0	323.31	3552800000	452	A0A0G2JIW1;P0DMV9;P0DMV8;P0DMV8-2;V9GZ37			25.811	26.2642	25.5844	25.7424	25.7124	25.6472	25.8431	25.9084	25.6992	25.6824	25.6093	25.724	26.6702	26.7272
HSPA4	Heat shock 70 kDa protein 4				0.221136	0.89027				1.31209	0.51033	0.0645502	-1.28517	-0.601794		-	-	-	-	-		4	4	4	10.9	10.9	10.9	52.599	0	29.508	44911000	18	A0A087WTS8;A0A087WYC1;P34932;P34932-2			19.127	19.4247	NaN	19.8142	NaN	19.5338	19.0597	19.9056	NaN	NaN	19.7781	NaN	20.9561	20.9379
HSPA5	78 kDa glucose-regulated protein			+	7.82968	0.00433333		competitor_beads; competitor_con-1; con-1_beads; PALP2_beads; noUV_beads		0.651744	0.878262	0.213715	-0.0851176	-1.6586		7.12878	7.62141	5.01484	4.10801	-7.62141		18	17	17	34.9	34.9	34.9	72.332	0	186.2	639080000	184	P11021			24.0637	24.2711	23.2313	22.3322	22.9897	23.1775	24.6412	24.5617	23.6444	23.3742	22.4006	22.6487	22.7955	23.115
HSPA6;HSPA7	Heat shock 70 kDa protein 6;Putative heat shock 70 kDa protein 7				0.0412036	0.972539				0.115125	1.67922	-0.367368	-0.630185	-0.796791		-	-	-	-	-		9	1	1	14.3	1.7	1.7	71.027	0	64.755	247680000	44	P17066;P48741			23.3679	23.9115	18.9191	18.6498	21.7418	21.7662	23.6403	23.3704	22.9617	22.8386	NaN	NaN	NaN	23.2835
HSPA8	Heat shock cognate 71 kDa protein				4.88738	0.0434685				0.78792	0.816661	0.297177	-0.31229	-1.58947		-	-	-	-	-		23	21	11	42	38.9	23.5	70.897	0	282.37	1460900000	326	P11142;E9PKE3;P11142-2;E9PNE6;E9PN89			24.9104	25.4377	23.6538	24.0533	24.5814	24.6442	24.6996	24.5768	24.0276	24.2565	24.7463	25.2009	25.4655	25.2373
HSPA9	Stress-70 protein, mitochondrial				1.40466	0.462066				0.365928	1.1053	0.590782	-0.739926	-1.32208		-	-	-	-	-		7	7	7	14.1	14.1	14.1	73.68	0	54.387	91470000	24	P38646			20.2905	20.1923	20.0829	NaN	20.2795	20.4931	21.2617	20.7369	20.978	20.7641	20.1859	20.5807	20.6016	20.6923
HSPB1	Heat shock protein beta-1				0.307328	0.842912				-0.368032	-1.44186	0.00513679	0.622183	1.18257		-	-	-	-	-		5	5	5	33.2	33.2	33.2	22.782	0	44.54	231830000	43	P04792;F8WE04			21.4692	21.7105	NaN	19.7683	22.7776	22.6904	21.2363	21.266	21.772	21.1816	22.0702	21.5894	21.0311	20.958
HSPD1	60 kDa heat shock protein, mitochondrial				3.54701	0.0746437				0.815414	1.08707	-0.490057	-0.0295492	-1.38288		-	-	-	-	-		17	17	17	41.4	41.4	41.4	61.054	0	323.31	1424800000	208	P10809			24.5754	25.0533	24.3922	24.1393	24.8199	25.7622	24.4493	24.9423	25.3098	25.4689	25.0294	25.1997	23.8063	23.5445
HSPE1;HSPE1-MOB4	10 kDa heat shock protein, mitochondrial				6.30255	0.0105909				0.886265	0.591253	0.294692	-0.109011	-1.6632		-	-	-	-	-		4	4	4	42.2	42.2	42.2	10.932	0	48.828	307540000	50	P61604;B8ZZL8;B8ZZ54;S4R3N1			22.2374	22.5467	21.9508	22.0451	22.1554	21.9577	22.0634	20.9714	22.3725	20.6601	21.6666	21.5832	18.9937	19.2385
HSPH1	Heat shock protein 105 kDa				0.615068	0.712561				0.973786	1.18246	-0.748321	-0.930271	-0.47765		-	-	-	-	-		5	5	5	8.4	8.4	8.4	92.115	0	39.94	46701000	28	Q92598-2;Q92598-3;Q92598;Q92598-4;A0A0A0MSM0			19.6345	19.5736	NaN	NaN	19.9406	19.4325	20.6729	20.9811	NaN	NaN	20.0042	19.3227	19.9112	20.6409
IARS	Isoleucine--tRNA ligase, cytoplasmic				5.79037	0.0117419				1.43764	0.611331	-0.375409	-0.741606	-0.931958		-	-	-	-	-		30	30	30	28.6	28.6	28.6	144.5	0	323.31	2026200000	345	P41252;A0A0A0MSX9;J3KR24			26.2054	25.8318	25.5604	25.3845	25.7294	25.4962	24.057	23.5852	21.8328	23.2947	25.8532	25.7045	22.8697	23.1837
IARS2	Isoleucine--tRNA ligase, mitochondrial				5.24379	0.0233739				1.46437	0.57319	-0.960269	-0.649755	-0.427533		-	-	-	-	-		6	6	6	8.1	8.1	8.1	113.79	0	50.727	144550000	35	Q9NSE4			21.9214	21.7282	21.972	21.3111	21.7395	21.4842	20.4472	20.9582	NaN	NaN	20.1177	21.5005	NaN	20.5072
IDH2	Isocitrate dehydrogenase [NADP], mitochondrial				3.36851	0.154726				-0.503624	-0.619285	1.58499	-0.840919	0.378842		-	-	-	-	-		4	4	4	13.1	13.1	13.1	50.909	0	26.707	19807000	7	P48735;P48735-2;H0YL11			NaN	NaN	NaN	NaN	18.5973	18.5069	NaN	NaN	NaN	NaN	18.3772	18.6539	20.0885	20.0747
IDH3B	Isocitrate dehydrogenase [NAD] subunit, mitochondrial;Isocitrate dehydrogenase [NAD] subunit beta, mitochondrial				1.52064	0.432501				0.562299	0.579906	0.750798	-1.65081	-0.242193		-	-	-	-	-		3	3	3	10.1	10.1	10.1	42.41	0	21.386	95044000	14	A0A087WZN1;O43837;A0A087X2E5;O43837-2			19.6399	20.0273	NaN	NaN	20.1029	20.0597	19.8316	19.8685	NaN	NaN	20.3448	20.6174	20.3182	21.0353
IGF2BP1	Insulin-like growth factor 2 mRNA-binding protein 1				3.60211	0.0829508				1.24038	0.929624	-0.5904	-0.766036	-0.813564		-	-	-	-	-		8	8	8	19.8	19.8	19.8	63.48	0	109.89	78360000	38	Q9NZI8;Q9NZI8-2			20.8073	20.6481	NaN	20.4638	20.7924	20.7617	21.1081	21.2053	NaN	NaN	20.1758	20.3485	NaN	NaN
IGHG1	Ig gamma-1 chain C region				0.856549	0.594844				-0.914546	-0.375579	-0.734464	1.47793	0.546661		-	-	-	-	-		9	9	5	42.1	42.1	26.7	36.105	0	90.863	594510000	59	P01857;A0A0A0MS08;A0A0A0MS07			23.2281	23.2369	NaN	NaN	NaN	19.6033	19.0732	19.5665	21.2248	21.3931	19.6396	NaN	19.8627	19.8639
IKBIP	Inhibitor of nuclear factor kappa-B kinase-interacting protein				1.01592	0.59473				1.70062	-0.251322	-0.786263	-0.653004	-0.0100315		-	-	-	-	-		3	3	3	9	9	9	43.083	0	19.484	20043000	3	Q70UQ0-4;Q70UQ0			19.2945	19.2918	19.5668	19.254	NaN	NaN	NaN	NaN	NaN	NaN	NaN	NaN	NaN	NaN
ILF2	Interleukin enhancer-binding factor 2				2.15295	0.258792				1.02424	0.712484	0.384014	-1.21378	-0.906963		-	-	-	-	-		9	9	9	32.7	32.7	32.7	38.91	0	120.07	823950000	172	B4DY09;Q12905			23.6277	23.7779	23.7699	23.9578	23.6712	23.5837	23.638	23.5339	22.8952	23.4521	23.6229	23.3468	23.6862	23.7686
ILF3	Interleukin enhancer-binding factor 3			+	7.60963	0.00423077		competitor_beads; competitor_con-1; competitor_noUV; PALP2_beads; PALP2_con-1; PALP2_noUV		1.31185	0.833826	-0.818111	-0.534788	-0.792773		6.0784	4.66093	-5.78977	-4.90276	-6.0784		15	15	15	18.8	18.8	18.8	95.807	0	129.1	459660000	86	Q12906-7;Q12906-6;Q12906;Q12906-3;Q12906-2;Q12906-4;Q12906-5			23.2884	22.0938	23.0485	22.3812	23.6401	23.4686	23.0681	22.5905	21.6244	21.5786	22.3094	22.093	19.3729	18.622
ILVBL	Acetolactate synthase-like protein				0.700403	0.671555				1.7594	-0.459213	-0.404949	-0.193708	-0.701527		-	-	-	-	-		4	4	4	10.6	10.6	10.6	67.867	0	27.252	87032000	15	A1L0T0;E9PJS0;M0R026;M0R1B5;E9PL44			20.7809	20.2669	20.6796	NaN	20.5395	19.8738	NaN	NaN	NaN	NaN	20.6169	19.8386	NaN	20.5482
IMPDH2	Inosine-5-monophosphate dehydrogenase 2				1.092	0.52033				1.72105	-0.711333	-0.423484	-0.593798	0.007565		-	-	-	-	-		14	14	13	32.3	32.3	30.6	50.957	0	250.25	1019200000	130	H0Y4R1;P12268			23.7653	24.7543	24.2487	23.5261	21.7298	24.898	21.725	21.8415	22.3374	23.6951	22.2239	22.578	22.9101	22.6442
INTS2	Integrator complex subunit 2				0.0160125	0.989196				-1.45764	-0.438551	0.285189	1.19536	0.415642		-	-	-	-	-		2	2	2	1.6	1.6	1.6	133.38	0.0015898	11.343	271130000	3	J3KMZ7;Q9H0H0			22.0807	22.5788	NaN	NaN	23.2928	23.1999	22.6572	22.2582	22.7051	NaN	23.45	22.6582	22.4847	23.2964
IPO11	Importin-11				0.789542	0.658639				0.858837	0.937426	-0.152258	-1.53231	-0.111696		-	-	-	-	-		3	3	3	3.7	3.7	3.7	99.707	0	18.778	51422000	14	F8WDV0;Q9UI26;Q9UI26-2			19.1692	19.153	19.4897	NaN	19.3984	19.2247	19.18	19.5224	NaN	NaN	19.4626	19.3211	20.5867	20.5602
IPO4	Importin-4				2.79431	0.15225				0.756424	0.872287	-0.828135	-1.31152	0.510938		-	-	-	-	-		3	3	3	4.2	4.2	4.2	101.49	0	17.808	92252000	5	H0YN14;Q8TEX9;Q8TEX9-2;H0YLV0;H0YL92			21.4725	20.3569	21.734	20.6445	20.8365	20.9936	21.1346	20.9572	21.2319	21.3986	21.0555	NaN	20.7871	20.8532
IPO5	Importin-5				6.16402	0.0112889				1.03463	1.11818	-0.567997	-1.01688	-0.567938		-	-	-	-	-		10	10	10	14	14	14	125.54	0	65.406	193590000	35	O00410-3;O00410;H0Y8C6;O00410-2			21.4237	21.128	21.3581	21.4831	21.3046	21.3487	21.1658	21.0047	22.386	21.2334	21.7429	21.9914	20.7877	20.505
IPO7	Importin-7				0.747	0.638763				0.900914	1.17793	-0.710329	-1.10844	-0.260076		-	-	-	-	-		6	6	6	7.9	7.9	7.9	119.52	0	49.26	112610000	23	O95373			20.78	20.3119	NaN	21.2255	19.9176	20.2913	20.6076	20.6968	21.0431	21.3049	NaN	NaN	21.7483	20.8013
IRS4	Insulin receptor substrate 4				0.221073	0.877552				0.910923	-0.0543722	-0.266251	-1.5039	0.913598		-	-	-	-	-		27	27	27	31.5	31.5	31.5	133.77	0	301.33	2841900000	302	O14654			25.4549	25.7677	25.7978	23.2829	24.719	24.9498	24.4674	24.0113	23.4908	23.2893	25.5174	25.5227	26.34	26.4547
ITGB1	Integrin beta-1				2.03353	0.267795				1.15446	0.72088	-0.56505	-1.35151	0.041215		-	-	-	-	-		6	6	6	10.7	10.7	10.7	88.414	0	36.11	162100000	13	P05556;P05556-2;P05556-5;P05556-4;P05556-3			21.1505	21.6996	21.6653	21.6854	21.3381	21.6548	20.9373	21.114	NaN	NaN	21.5042	21.4789	20.3077	20.8789
JAGN1	Protein jagunal homolog 1				0.694957	0.672921				0.397924	0.633066	-1.47732	-0.538019	0.984349		-	-	-	-	-		2	2	2	13.1	13.1	13.1	21.125	0	16.379	77227000	22	Q8N5M9			19.8599	20.0145	NaN	20.1524	NaN	19.9875	20.2218	20.1699	20.8132	NaN	20.0334	19.8249	19.7812	NaN
JUP	Junction plakoglobin				0.820033	0.616504				-1.03003	-0.278622	1.27207	0.806512	-0.769934		-	-	-	-	-		30	30	30	49.1	49.1	49.1	81.744	0	323.31	3546400000	386	P14923			25.3568	25.4155	23.3226	22.0619	26.733	26.77	25.1602	25.6031	26.1277	25.425	25.96	26.0833	25.8957	25.5141
KARS	Lysine--tRNA ligase				2.48375	0.181008				1.4351	0.673528	-0.651578	-0.708607	-0.748444		-	-	-	-	-		11	11	11	26.5	26.5	26.5	68.047	0	84.893	197250000	51	Q15046;Q15046-2;H3BVA8			22.4811	22.4129	NaN	NaN	22.0856	22.3538	20.7794	20.0815	NaN	20.7315	21.7158	21.6986	NaN	NaN
KHDRBS1	KH domain-containing, RNA-binding, signal transduction-associated protein 1				2.27655	0.220848				-0.0800014	1.20756	0.503179	-0.125237	-1.5055		-	-	-	-	-		3	3	3	8.6	8.6	8.6	48.227	0	21.517	141250000	18	Q07666;Q07666-2;Q07666-3			20.6823	20.8821	20.6267	20.2213	19.8324	19.9872	22.3455	22.4422	21.5174	21.4131	22.4096	22.8485	NaN	NaN
KHSRP	Far upstream element-binding protein 2			+	12.9953	0		competitor_beads; competitor_con-1; competitor_noUV; con-1_noUV; PALP2_beads; PALP2_con-1; PALP2_noUV		0.929697	1.2067	-1.00042	-0.43861	-0.697364		9.88052	11.2089	-11.2089	-8.93347	-10.2889		12	12	12	26.4	26.4	26.4	73.027	0	136.41	375920000	127	A0A087WTP3;Q92945;M0R0I5			22.8016	22.4731	22.2153	21.8689	22.1288	21.7341	22.6176	22.7335	21.9166	22.949	23.7159	23.8405	NaN	17.1747
KIAA0368;ECM29	Proteasome-associated protein ECM29 homolog				0.327063	0.811835				0.512388	1.23233	0.0462005	-0.341848	-1.44907		-	-	-	-	-		14	14	14	10.7	10.7	10.7	223.69	0	95.488	264770000	47	J3KN16;Q5VYK3			19.7478	21.3111	NaN	NaN	22.6383	22.4755	20.7564	21.8532	NaN	21.1212	22.1816	22.5943	22.5261	21.9404
KIAA1524	Protein CIP2A				0.259851	0.851231				0.889641	0.555897	-0.0979078	-1.66927	0.321643		-	-	-	-	-		10	10	10	13	13	13	102.28	0	65.259	1053900000	32	A0A087X211;Q8TCG1;Q8TCG1-2			24.3207	23.7754	24.6855	21.195	24.8704	25.1226	24.037	23.9389	23.539	24.4806	24.5609	24.6926	26.3154	26.8893
KIF5B	Kinesin-1 heavy chain				5.60953	0.0204727				1.01293	1.12518	-1.02991	-0.682874	-0.425333		-	-	-	-	-		17	17	17	23.8	23.8	23.8	109.68	0	125.83	123540000	40	P33176			20.6698	20.6273	20.444	20.6182	20.7518	20.4447	20.5205	21.047	NaN	NaN	21.0405	21.3273	NaN	17.8757
KLK13	Q5BQ95				1.0605	0.511097				0.592867	-0.779644	0.935028	0.597071	-1.34532		-	-	-	-	-		1	1	1	8.2	8.2	8.2	10.685	0.0030651	9.355	727780000	5	Q5BQ95			21.3322	21.5209	24.4751	24.5275	26.8243	24.7127	22.1071	NaN	NaN	23.48	25.3187	23.5026	24.6194	24.6338
KPNA2	Importin subunit alpha-1				2.18047	0.236339				0.93928	1.005	0.0876041	-0.882184	-1.1497		-	-	-	-	-		10	10	10	23.8	23.8	23.8	57.861	0	132.97	211980000	62	P52292;J3QLL0;J3KS65			21.1471	21.3361	21.1106	21.5952	21.4293	21.5481	21.2574	20.8078	21.854	NaN	21.7611	21.7077	22.4142	23.0917
KPNB1	Importin subunit beta-1				2.54321	0.172167				1.09317	1.03559	-0.378181	-0.706065	-1.04451		-	-	-	-	-		15	15	15	23.6	23.6	23.6	97.169	0	308.38	990040000	171	Q14974;Q14974-2;J3KTM9			23.8579	23.4338	23.936	23.8215	24.4904	24.4819	23.8546	23.7731	23.1063	22.5511	25.6531	25.6507	24.5149	24.5633
KPRP	Keratinocyte proline-rich protein				0.137034	0.926206				-0.65986	-0.60174	-0.913846	1.11114	1.0643		-	-	-	-	-		4	4	4	10.2	10.2	10.2	64.135	0	49.345	124590000	7	Q5T749			20.6453	20.837	NaN	19.1388	23.2633	23.3643	20.0642	20.2933	20.8266	20.7193	20.91	21.8711	20.443	19.6483
KRT19	K7EMS3				0.309724	0.829986				-1.03668	-0.203973	0.209716	1.58978	-0.558845		-	-	-	-	-		7	2	2	17.7	6.1	6.1	20.186	0	13.367	143000000	29	K7EMS3			20.1988	20.2667	19.7597	19.4859	20.2532	20.6602	19.7572	19.0392	23.9861	23.7457	20.7271	20.8012	21.2125	19.8574
KRT6B	Keratin, type II cytoskeletal 6B				0.301575	0.830856				-1.35192	-0.779238	0.606257	0.894555	0.630343		-	-	-	-	-		60	4	4	68.6	5.7	5.7	60.066	0	146.18	439580000	24	P04259			21.3431	21.5155	20.7664	21.2784	24.3096	24.3236	22.7246	22.286	NaN	NaN	21.786	21.8442	22.6588	22.8383
KTN1	Kinectin				0.454672	0.789741				-0.0507685	1.61568	-1.02468	-0.579231	0.0390014		-	-	-	-	-		3	3	3	2.8	2.8	2.8	149.61	0	17.326	28214000	6	Q86UP2-2;Q86UP2-3;Q86UP2-4;Q86UP2;G3V4Y7			21.2543	19.2922	NaN	NaN	19.0513	NaN	19.5343	NaN	19.4952	19.3319	19.384	NaN	NaN	17.9456
LAMP1	Lysosome-associated membrane glycoprotein 1				0.690781	0.670516				-1.45693	0.66507	0.188511	1.08189	-0.478548		-	-	-	-	-		3	3	3	8.6	8.6	8.6	44.882	0	35.33	224530000	40	P11279;P11279-2			19.9594	22.8479	NaN	NaN	21.6521	20.9604	21.6441	21.0904	21.4053	21.385	21.596	21.8879	21.8451	21.7908
LARP1	La-related protein 1				4.21807	0.060213				1.27623	0.867772	-0.519354	-0.692483	-0.932169		-	-	-	-	-		4	4	4	4.8	4.8	4.8	116.46	0	23.708	37492000	8	Q6PKG0-3;Q6PKG0;H0YC33;E5RH50;A0A0B4J210			19.8148	19.7303	20.709	21.0189	19.6053	19.9075	19.6848	19.6701	NaN	NaN	19.5955	19.4474	NaN	18.9583
LARS	Leucine--tRNA ligase, cytoplasmic				5.44549	0.0168972				1.41652	0.691073	-0.576309	-0.840883	-0.690406		-	-	-	-	-		22	22	22	25.7	25.7	25.7	134.46	0	229.81	550450000	137	Q9P2J5;Q9P2J5-2;Q9P2J5-3			22.7846	23.6783	22.395	21.8085	24.3558	24.0515	21.0142	22.4749	20.3525	NaN	22.6987	22.2898	19.6572	18.9381
LBR	Lamin-B receptor				1.01289	0.568972				1.03807	0.658301	-1.55231	0.113735	-0.257796		-	-	-	-	-		4	4	4	8.1	8.1	8.1	70.702	0	59.609	123010000	40	Q14739			20.8161	20.1704	21.6494	20.5711	18.7603	19.961	19.9642	20.2557	19.3355	NaN	20.2069	20.241	18.7902	19.2796
LCLAT1	Lysocardiolipin acyltransferase 1				1.33456	0.464945				1.15707	0.881342	-0.615301	-0.214959	-1.20815		-	-	-	-	-		4	4	4	10.4	10.4	10.4	44.561	0	25.892	58014000	12	Q6UWP7-3;Q6UWP7;C9K0C3;Q6UWP7-2			20.0808	20.2086	21.0585	20.1257	20.1401	20.1911	19.8606	19.8662	19.8781	20.0521	19.9965	19.8974	20.0515	20.0871
LCN1	Lipocalin-1				1.46906	0.411378				-1.73474	0.0179461	0.61473	0.500181	0.601887		-	-	-	-	-		3	3	3	17	17	17	19.25	0	31.043	350330000	78	P31025			21.1217	19.7476	NaN	NaN	NaN	NaN	21.3716	20.6905	22.9484	23.3576	NaN	NaN	21.0288	20.3845
LDHA	L-lactate dehydrogenase A chain			+	14.952	0	LDHA	competitor_beads; competitor_con-1; competitor_noUV; PALP2_beads; PALP2_competitor; PALP2_con-1; PALP2_noUV; noUV_beads; noUV_con-1		1.3601	0.662647	-0.200229	-0.840099	-0.982424		11.7513	10.4485	-9.86337	-11.7479	-11.7513		19	17	17	50	44.6	44.6	36.688	0	323.31	5181400000	243	P00338;P00338-3;P00338-5;P00338-4;P00338-2;F5GXY2			27.9795	27.8572	27.5554	27.2959	27.9008	27.7872	24.9795	25.807	25.8566	24.9808	24.7514	25.3878	21.7824	23.126
LDHB	L-lactate dehydrogenase B chain;L-lactate dehydrogenase			+	11.8035	0.000363636		competitor_beads; competitor_con-1; PALP2_beads; PALP2_con-1; PALP2_noUV; noUV_beads; noUV_con-1		1.08634	0.715906	0.291354	-0.922555	-1.17105		10.3186	8.5675	6.37828	-9.75533	-10.3186		19	19	17	56.6	56.6	51.2	36.638	0	323.31	13492000000	373	P07195;A8MW50;C9J7H8			29.0529	29.388	29.1862	28.6669	28.5674	28.8199	27.3705	27.6899	27.4477	27.4477	27.0042	26.9072	26.578	26.4533
LETM1	LETM1 and EF-hand domain-containing protein 1, mitochondrial				0.79502	0.613967				0.762783	1.14051	-0.240747	-0.249281	-1.41326		-	-	-	-	-		10	10	10	19.8	19.8	19.8	83.353	0	90.403	496600000	117	O95202			22.0358	22.2121	22.0547	22.2249	22.5956	22.6158	22.3067	22.5177	22.2633	22.4691	22.7881	22.5193	22.7844	23.272
LGALS7	Galectin-7				0.244836	0.870505				-0.245633	-1.09999	0.242707	1.56698	-0.464066		-	-	-	-	-		6	6	6	55.1	55.1	55.1	15.075	0	54.902	350240000	89	P47929			24.3776	24.6067	17.8144	18.896	21.9558	22.3531	21.922	21.6369	21.3191	21.2596	21.769	21.5596	21.6223	21.3486
LMAN1	Protein ERGIC-53				0.932387	0.575452				0.718874	0.82398	0.00835325	0.119127	-1.67033		-	-	-	-	-		10	10	10	26.9	26.9	26.9	57.548	0	84.979	439540000	63	P49257			22.304	22.2855	21.9344	20.9423	21.3709	21.1811	21.9323	21.4184	21.1691	21.5474	22.1562	22.0161	21.762	21.887
LMAN2	Vesicular integral-membrane protein VIP36				2.00104	0.291				0.410735	0.819476	-1.72316	0.0607709	0.43218		-	-	-	-	-		4	4	4	15.2	15.2	15.2	40.228	0	28.032	181970000	29	Q12907;D6RIU4;D6RBV2;D6RDX1			20.5543	20.6991	20.609	20.7421	21.1301	21.8655	21.0561	20.7922	21.3415	20.1438	21.4609	21.6058	20.7315	20.2859
LMNB1	Lamin-B1				0.507473	0.768659				0.408969	0.297059	0.995616	-0.0429069	-1.65874		-	-	-	-	-		3	3	3	12.2	12.2	12.2	37.581	0	43.858	31587000	9	A0A0D9SFE5;E9PBF6;P20700;A0A0D9SFY5			NaN	19.1774	NaN	NaN	19.3706	19.5531	20.1313	NaN	NaN	NaN	19.8311	19.4585	NaN	NaN
LRPPRC	Leucine-rich PPR motif-containing protein, mitochondrial				3.26004	0.0889948				1.27798	0.836804	-0.383744	-0.762975	-0.968062		-	-	-	-	-		30	30	30	28.1	28.1	28.1	157.9	0	309.68	627320000	180	P42704			23.8581	23.6608	22.8775	22.6632	24.8551	24.4255	23.0271	22.9227	21.5876	22.7368	24.5719	24.5349	24.7106	24.3047
LRRC59	Leucine-rich repeat-containing protein 59				2.06167	0.266274				0.824385	1.11403	-0.626766	-1.29858	-0.0130724		-	-	-	-	-		8	8	8	39.7	39.7	39.7	34.93	0	138.09	1782200000	171	Q96AG4			24.0511	23.9767	24.3311	24.6527	23.9317	23.7816	24.295	24.4964	24.2523	24.2672	24.3572	24.261	23.8362	24.0068
LTF	Lactotransferrin;Lactoferricin-H;Kaliocin-1;Lactoferroxin-A;Lactoferroxin-B;Lactoferroxin-C				0.560451	0.710984				-0.65457	0.239018	1.61889	-0.310473	-0.892865		-	-	-	-	-		29	29	27	57.2	57.2	54.2	76.625	0	323.31	1066200000	107	E7EQB2;E7ER44;P02788;P02788-2			17.5265	19.7796	NaN	19.3798	18.8281	19.1355	NaN	NaN	20.239	21.0895	19.8407	19.6074	NaN	NaN
LUC7L2	Putative RNA-binding protein Luc7-like 2				0.573575	0.738482				0.219463	1.6347	-0.342094	-0.854523	-0.657544		-	-	-	-	-		2	2	2	6.6	6.6	6.6	54.223	0	26.726	28192000	15	Q96HJ9-2;A0A0A6YYJ8;Q9Y383-3;Q9Y383-2;Q9Y383			19.809	NaN	18.7566	NaN	18.7497	18.1547	20.3927	20.1258	NaN	NaN	19.1135	19.6595	NaN	NaN
LYZ	Lysozyme C;Lysozyme				2.59903	0.173432				-1.52975	-0.51173	0.748742	0.676257	0.616484		-	-	-	-	-		2	2	2	27	27	27	16.537	0	88.907	545320000	76	P61626;F8VV32;A0A0B4J259			21.0305	20.6815	NaN	NaN	20.44	20.1782	21.5169	21.3162	NaN	23.597	21.2607	21.348	20.7663	21.3781
M6PR	Cation-dependent mannose-6-phosphate receptor				1.28297	0.492512				0.808763	1.24677	-1.00953	-0.858597	-0.187412		-	-	-	-	-		2	2	2	11.6	11.6	11.6	30.993	0	15.891	72908000	13	P20645;F5GXE0;H0YGE9;F5GXU0;H0YGT2;F5H883;F5GX30			20.654	19.8994	19.0303	NaN	20.1936	19.9442	20.8486	17.6759	20.2501	20.1947	20.4583	20.4478	19.9888	20.2209
MAGED1;MAGED4	Melanoma-associated antigen D1;Melanoma-associated antigen D4				1.01988	0.58407				0.0577978	-1.5739	0.859284	-0.203301	0.860118		-	-	-	-	-		2	2	2	2.4	2.4	2.4	86.16	0.0015798	11.24	9236800	4	Q9Y5V3;Q9Y5V3-2;Q96JG8-2;Q96JG8;Q96JG8-4			19.2153	18.7012	NaN	18.8684	NaN	NaN	NaN	19.1047	NaN	NaN	NaN	NaN	20.4802	20.948
MAPK1	Mitogen-activated protein kinase 1				0.0974927	0.950495				1.07446	1.11169	-0.833386	-0.667643	-0.685124		-	-	-	-	-		7	7	7	32.3	32.3	32.3	36.432	0	52.045	37783000	18	P28482-2;P28482			19.2082	18.8116	15.3155	NaN	NaN	19.2	19.0166	18.6191	17.9718	NaN	NaN	NaN	NaN	NaN
MARS	Methionine--tRNA ligase, cytoplasmic				2.3881	0.189773				1.34406	0.763234	-0.426308	-0.749981	-0.931004		-	-	-	-	-		19	19	19	28.2	28.2	28.2	101.11	0	310.45	910070000	173	P56192;P56192-2			24.3091	23.8504	23.6767	24.1558	24.3221	24.3595	23.7597	23.0263	21.1514	20.7292	23.58	23.9005	24.1658	24.3102
MATR3	Matrin-3				2.51301	0.212137				0.860996	1.24998	-0.5714	-1.07359	-0.465987		-	-	-	-	-		3	3	3	6.5	6.5	6.5	88.358	0	20.26	41660000	14	D6REM6;A0A0R4J2E8;A8MXP9;P43243;D6R991			19.475	19.8475	NaN	NaN	20.0011	19.8766	19.9465	20.5834	NaN	20.1975	20.2427	19.7947	NaN	NaN
MAVS	Mitochondrial antiviral-signaling protein				0.427774	0.798292				1.67178	-0.819004	-0.0863868	-0.724691	-0.0416995		-	-	-	-	-		3	3	3	17	17	17	40.467	0	18.82	36743000	9	Q7Z434-4;Q7Z434			19.4291	19.5095	19.8456	20.4146	NaN	NaN	NaN	19.187	NaN	NaN	NaN	NaN	19.0026	19.7356
MCCC1	Methylcrotonoyl-CoA carboxylase subunit alpha, mitochondrial				0.170057	0.906441				-0.651692	-1.21164	1.14621	-0.159275	0.876397		-	-	-	-	-		10	10	10	18.5	18.5	18.5	80.472	0	125.56	400570000	96	Q96RQ3;E9PHF7;G5E9X5;F5GYT8;E9PG35			21.2238	21.3528	NaN	20.804	21.9996	21.8164	20.6661	20.9451	NaN	NaN	22.4037	22.0784	24.0918	23.498
MCCC2	Methylcrotonoyl-CoA carboxylase beta chain, mitochondrial				0.225375	0.892043				-0.943469	-0.545574	0.610692	-0.574117	1.45247		-	-	-	-	-		6	6	6	15.8	15.8	15.8	57.518	0	40.604	35281000	25	Q9HCC0-2;Q9HCC0;D6RD67			18.3355	NaN	20.69	NaN	19.242	18.7221	NaN	NaN	18.7458	17.1195	NaN	20.3996	20.6547	21.2888
MCM3	DNA replication licensing factor MCM3				1.74284	0.396585				0.870566	1.29372	-0.653431	-0.748209	-0.762642		-	-	-	-	-		4	4	4	7.4	7.4	7.4	90.98	0	54.787	38137000	25	P25205;J3KQ69;P25205-2			NaN	19.5367	NaN	19.5793	19.5093	18.8333	19.5781	20.2258	NaN	NaN	19.4882	19.8914	NaN	NaN
MCM5	DNA helicase;DNA replication licensing factor MCM5				2.94758	0.147031				1.07906	1.00186	-0.185018	-0.963129	-0.932771		-	-	-	-	-		5	5	5	9.8	9.8	9.8	77.592	0	32.662	104340000	19	B1AHB1;P33992			19.9918	20.6242	20.2659	20.3015	20.5898	20.6539	20.4956	20.5265	NaN	NaN	20.2385	21.0966	20.3072	19.9077
MCM7	DNA replication licensing factor MCM7				0.776983	0.626659				0.0101573	1.19835	-1.56665	0.028518	0.32962		-	-	-	-	-		10	10	10	17.8	17.8	17.8	81.307	0	67.352	122520000	20	P33993;P33993-3;P33993-2			20.3769	20.653	NaN	NaN	20.3328	20.1563	21.7856	21.6757	21.523	21.704	20.9438	20.4383	21.5329	21.3694
MDH2	Malate dehydrogenase, mitochondrial;Malate dehydrogenase			+	13.2354	0	MDH2	competitor_beads; competitor_con-1; competitor_noUV; con-1_beads; PALP2_beads; PALP2_competitor; PALP2_con-1; PALP2_noUV; noUV_beads		1.26029	0.711022	-0.397156	-0.282409	-1.29175		11.7421	10.2015	-9.68329	-8.34733	-11.7421		13	13	13	50.9	50.9	50.9	35.503	0	253.2	1060600000	143	P40926;P40926-2;G3XAL0			25.2953	25.3677	25.1574	25.3319	25.5449	25.7602	24.101	23.9558	23.8008	23.9584	22.6846	22.8971	18.8021	20.3479
ME2	NAD-dependent malic enzyme, mitochondrial				3.72865	0.083587				1.67024	-0.248237	0.0875062	-0.78416	-0.725346		-	-	-	-	-		3	3	3	6.2	6.2	6.2	59.897	0	27.37	31006000	6	A0A1W2PR68;A0A1W2PQT3;A0A1W2PPH1;A0A1W2PQH3;A0A1W2PQY8;P23368;A0A1W2PQ37;A0A1W2PQF8;P23368-2			19.8317	20.8997	20.4393	20.408	20.0576	20.3091	NaN	NaN	NaN	NaN	18.271	19.1279	18.7698	18.8169
MGST3	Microsomal glutathione S-transferase 3				0.835713	0.635041				1.74737	-0.705502	-0.266813	-0.190774	-0.584281		-	-	-	-	-		2	2	2	17.8	17.8	17.8	16.516	0	18.796	40300000	21	O14880;Q5VV89;Q5VV87			20.0756	20.1306	NaN	20.9728	NaN	19.5439	NaN	NaN	NaN	NaN	19.4023	NaN	NaN	NaN
MIF	Macrophage migration inhibitory factor				5.65153	0.0156604				0.510517	0.794279	-0.15869	0.528431	-1.67454		-	-	-	-	-		2	2	2	17.4	17.4	17.4	12.476	0	13.4	214140000	25	P14174			21.8676	21.5795	21.1824	21.194	21.2546	21.303	21.8312	21.6155	22.4418	22.4004	20.9132	21.3247	20.2941	20.6068
MLEC	Malectin				0.820013	0.624825				1.00045	0.825319	-1.35184	-0.671806	0.197881		-	-	-	-	-		4	4	4	41.8	41.8	41.8	16.729	0	41.739	131780000	49	F5H1S8;Q14165;F5GX14;H0YG07			20.7768	20.232	21.0752	21.0317	20.2673	19.8416	20.8761	20.1001	20.9278	20.2998	20.4312	20.3604	20.9066	20.5073
MMGT1	Membrane magnesium transporter 1				1.06177	0.551568				0.937423	0.345868	-0.925553	-1.19891	0.841174		-	-	-	-	-		2	2	2	26.7	26.7	26.7	14.686	0	15.465	77175000	14	Q8N4V1;Q8N4V1-2			20.5642	19.955	19.7896	20.7316	19.449	19.9908	NaN	19.8353	NaN	NaN	20.1268	20.3197	19.8539	19.3269
MMS19	MMS19 nucleotide excision repair protein homolog				0.756544	0.651658				0.629044	0.689167	0.813961	-1.37733	-0.754844		-	-	-	-	-		3	3	3	4	4	4	108.38	0	18.266	40008000	11	Q96T76-9;Q96T76;Q96T76-8;Q5T454;Q96T76-7;Q96T76-5			19.422	19.2239	NaN	19.5515	18.8909	18.9343	19.8004	19.8681	NaN	NaN	19.1533	19.5904	20.6511	20.2362
MOGS	Mannosyl-oligosaccharide glucosidase				2.5483	0.167831				0.740123	1.3186	-0.731212	-0.277951	-1.04956		-	-	-	-	-		9	9	9	19.6	19.6	19.6	80.702	0	79.427	264330000	36	Q13724-2;Q13724;C9J8D4			20.9171	21.0143	23.648	23.6143	21.138	21.0866	21.2616	21.2751	22.6279	22.8095	22.135	22.1029	21.5965	21.3383
MON2	Protein MON2 homolog				0.770425	0.671017				1.08514	-0.474833	0.764839	-1.41782	0.0426726		-	-	-	-	-		4	4	4	2.4	2.4	2.4	190.48	0	23.738	26587000	10	A0A286YFF8;Q7Z3U7-2;Q7Z3U7-6;Q7Z3U7-5;Q7Z3U7;Q7Z3U7-3			18.5278	NaN	19.3484	19.0568	19.489	19.4723	18.267	18.4293	NaN	NaN	19.0825	19.502	20.0055	19.9229
MPP6	MAGUK p55 subfamily member 6				4.85131	0.0305161				1.53408	0.376172	-0.367937	-1.07144	-0.470877		-	-	-	-	-		8	8	8	20.6	20.6	20.6	48.757	0	53.034	99450000	22	B8ZZG1;Q9NZW5;C9J4Q3			22.552	22.9626	20.8934	20.9586	21.5664	21.4348	19.8298	19.4921	20.8793	20.8291	19.5178	19.8251	19.6715	NaN
MRPL37	39S ribosomal protein L37, mitochondrial				2.06906	0.381887				-0.108971	0.0154276	0.164112	1.37157	-1.44214		-	-	-	-	-		2	2	2	5.2	5.2	5.2	54.952	0	20.502	14135000	7	S4R369;Q9BZE1;H0Y4J2;A6NHR2			NaN	NaN	18.1114	19.052	17.9106	18.7304	NaN	NaN	NaN	NaN	18.5332	18.1788	NaN	18.9192
MRPS7	28S ribosomal protein S7, mitochondrial				0.687533	0.68997				1.70895	0.0406276	-0.431341	-0.552077	-0.766159		-	-	-	-	-		3	3	3	22.7	22.7	22.7	19.903	0	22.865	38451000	7	J3QQS1;J3QLS3;Q9Y2R9;J3KSI8;J3QKW2			NaN	18.557	20.4029	NaN	19.8661	19.9658	NaN	NaN	NaN	NaN	20.0329	20.1648	NaN	NaN
MSH2	DNA mismatch repair protein Msh2				0.153054	0.915732				1.03004	0.359378	-0.272617	-1.586	0.469204		-	-	-	-	-		11	11	11	13.6	13.6	13.6	104.74	0	82.02	93543000	29	P43246;E9PHA6;P43246-2			20.4108	19.2287	NaN	NaN	20.198	20.2218	NaN	19.8001	19.4862	NaN	20.9562	19.3153	23.0358	22.0447
MSH6	DNA mismatch repair protein Msh6				0.256513	0.865366				1.16541	0.513602	-0.28622	-1.5107	0.117902		-	-	-	-	-		19	19	19	19	19	19	152.78	0	127.08	240150000	53	P52701;P52701-3;P52701-4;P52701-2;A0A087WWJ1			20.6949	20.9587	20.7094	21.0708	20.5275	20.5453	19.6647	20.4022	NaN	20.0697	20.932	20.2725	22.5611	22.7775
MSMO1	Methylsterol monooxygenase 1				0.249111	0.873836				0.693448	-0.0606998	-0.767924	-1.14001	1.27519		-	-	-	-	-		1	1	1	8.6	8.6	8.6	19.47	0	61.844	71031000	21	Q15800-2;Q15800			20.4151	20.4617	20.1361	19.3836	19.2806	19.1	19.8595	20.0664	19.0721	NaN	19.4286	19.3852	21.4723	21.1361
MSN	Moesin				0.645566	0.713852				-0.347827	1.5254	-1.24101	0.102581	-0.0391435		-	-	-	-	-		3	3	2	4.9	4.9	3.1	67.819	0	19.08	22669000	9	P26038			17.1317	17.1891	NaN	NaN	18.8476	18.6728	NaN	18.7374	20.1353	19.7908	18.9889	19.906	NaN	NaN
MTA2	Metastasis-associated protein MTA2				0.637029	0.672611				-0.217059	-0.150815	1.70534	-0.921275	-0.41619		-	-	-	-	-		7	7	7	14.4	14.4	14.4	75.022	0	59.515	161910000	26	O94776			19.6482	19.8947	19.7008	20.2072	19.6522	19.5435	19.7699	NaN	19.8084	NaN	20.3622	20.3733	22.6913	23.4475
MTAP	S-methyl-5-thioadenosine phosphorylase;Purine nucleoside phosphorylase				4.4619	0.0388824				1.28587	0.837245	-0.401406	-0.827098	-0.894613		-	-	-	-	-		6	6	6	31	31	31	33.186	0	111.68	194420000	59	B4DUC8;Q13126-4;Q13126;Q13126-3;Q13126-2;J3QSB7;Q13126-7;Q13126-6;Q13126-5;F2Z2F3			22.0836	22.0309	21.343	NaN	21.8187	22.4299	21.03	21.4032	NaN	NaN	21.1103	20.9993	NaN	NaN
MT-ATP6	ATP synthase subunit a				2.68021	0.166266				1.51965	0.200913	-0.710634	-1.06857	0.0586427		-	-	-	-	-		2	2	2	7.1	7.1	7.1	24.817	0	40.965	93842000	14	P00846			21.0992	20.5446	21.0622	22.1728	19.9456	20.6906	20.3842	20.9319	NaN	NaN	20.5828	NaN	19.9894	20.2428
MTCH2	Mitochondrial carrier homolog 2				0.742247	0.646685				1.70308	0.101756	-0.635771	-0.556405	-0.612664		-	-	-	-	-		3	3	3	13.7	13.7	13.7	28.549	0	18.966	107720000	21	E9PIE4;Q9Y6C9			20.6971	21.0605	21.6142	NaN	20.3907	20.3313	NaN	20.3226	NaN	NaN	20.558	19.8748	20.124	20.0773
MT-CO2	Cytochrome c oxidase subunit 2				1.80518	0.322691				0.901279	0.644617	-1.63657	-0.166417	0.257094		-	-	-	-	-		2	2	2	11.5	11.5	11.5	25.565	0	13.499	205240000	29	P00403			21.1865	21.34	21.663	22.0499	20.9476	21.0204	20.6369	21.154	20.642	20.8628	21.5308	21.6685	20.7146	20.4994
MTDH	Protein LYRIC				0.676831	0.729129				-1.03674	1.63251	-0.227079	-0.449422	0.0807324		-	-	-	-	-		3	3	3	6.9	6.9	6.9	63.836	0	17.467	5649400	6	Q86UE4;E5RJU9			NaN	NaN	NaN	NaN	NaN	NaN	19.3587	18.9795	NaN	NaN	19.0464	18.4797	18.2077	17.9262
MTHFD1	C-1-tetrahydrofolate synthase, cytoplasmic;Methylenetetrahydrofolate dehydrogenase;Methenyltetrahydrofolate cyclohydrolase;Formyltetrahydrofolate synthetase;C-1-tetrahydrofolate synthase, cytoplasmic, N-terminally processed				1.3329	0.468395				1.03298	0.268009	0.640238	-1.50307	-0.438161		-	-	-	-	-		36	36	36	41.6	41.6	41.6	101.56	0	323.31	3394100000	515	P11586;F5H2F4			25.2936	25.1234	25.4483	25.5295	25.0731	25.0709	25.0922	25.3508	23.9759	24.3594	24.761	24.7759	25.9558	26.0714
MYBBP1A	Myb-binding protein 1A				2.12207	0.282927				1.59958	0.0875618	-0.501073	-1.08253	-0.103536		-	-	-	-	-		7	7	7	7	7	7	140.13	0	46.105	85918000	18	I3L1L3;Q9BQG0;Q9BQG0-2			20.0164	20.1283	NaN	20.3427	19.6881	19.749	NaN	19.4991	NaN	NaN	NaN	20.249	NaN	19.3615
MYH10	Myosin-10			+	6.74377	0.00751807		competitor_beads; competitor_con-1; competitor_noUV; PALP2_beads; PALP2_con-1; PALP2_noUV		1.48638	0.56441	-0.764514	-0.4694	-0.816879		6.16532	3.84432	-5.134	-4.07216	-6.16532		35	30	26	23	20.5	18.6	229	0	299.93	377940000	112	P35580;P35580-3;P35580-5;P35580-2;P35580-4			22.1804	21.5035	21.3174	20.6437	22.1717	21.3782	20.102	20.3005	19.1432	20.0819	21.5604	21.7663	18.2017	NaN
MYH14	Myosin-14				1.34854	0.461122				1.062	1.1277	-0.767671	-0.706214	-0.715816		-	-	-	-	-		8	2	2	4.2	1.3	1.3	227.87	0.0016038	11.442	36083000	4	Q7Z406;Q7Z406-6;Q7Z406-2;Q7Z406-5;Q7Z406-4;M0QY43			20.1526	20.6772	21.3761	21.3293	NaN	NaN	20.6791	20.6574	20.9091	20.3592	NaN	NaN	NaN	20.2836
MYH9	Myosin-9			+	10.0483	0.000666667		competitor_beads; competitor_con-1; competitor_noUV; PALP2_beads; PALP2_con-1; PALP2_noUV		1.20058	0.971717	-0.76547	-0.564012	-0.84281		8.2238	6.57933	-8.00289	-6.94489	-8.2238		49	49	41	30.4	30.4	26	226.53	0	323.31	2085200000	464	P35579;P35579-2			25.2866	24.7681	25.5883	24.9977	25.7756	25.7737	24.7429	24.6755	22.2377	22.1393	25.7693	25.7253	18.8981	20.7765
NACA	Nascent polypeptide-associated complex subunit alpha;Nascent polypeptide-associated complex subunit alpha, muscle-specific form				0.701305	0.68392				0.666115	1.24434	-0.587896	-0.0336954	-1.28886		-	-	-	-	-		2	2	2	40.8	40.8	40.8	7.813	0	24.559	27536000	17	F8W1N5;F8VZJ2;F8VNW4;F8W0W4;H0YHX9;Q13765;E9PAV3-2;E9PAV3			19.4847	20.0478	19.8256	NaN	18.7828	18.423	19.8171	20.2388	NaN	NaN	19.6867	19.2275	NaN	19.2403
NAGK	N-acetyl-D-glucosamine kinase				1.33027	0.46542				1.5461	0.207557	-0.0617	-1.10224	-0.589709		-	-	-	-	-		6	6	6	24.4	24.4	24.4	37.375	0	39.588	95238000	21	Q9UJ70;Q9UJ70-2;C9JEV6;H7C3G9;H7C286			21.1862	21.1682	NaN	NaN	21.7106	21.1739	20.4098	NaN	NaN	NaN	20.6368	20.4127	NaN	NaN
NAMPT	Nicotinamide phosphoribosyltransferase				2.42751	0.189609				1.17527	-0.727093	0.432845	-1.31075	0.429722		-	-	-	-	-		9	9	9	24	24	24	55.52	0	58.504	255290000	37	P43490;A0A0C4DFS8			21.7977	22.0234	21.4291	20.6526	21.9957	21.9066	NaN	21.2325	NaN	NaN	20.6388	19.9038	22.6029	24.2166
NCAPD2	Condensin complex subunit 1				1.39955	0.447198				1.15698	1.02453	-0.83573	-0.610713	-0.735066		-	-	-	-	-		15	15	15	12.4	12.4	12.4	157.18	0	100.33	148120000	37	Q15021;E7EN77			19.2985	NaN	20.1248	NaN	21.3978	20.9853	NaN	20.7249	NaN	NaN	21.2563	21.4024	NaN	21.1403
NCCRP1	F-box only protein 50				1.56205	0.428744				-1.5651	-0.400954	0.669193	0.42374	0.873118		-	-	-	-	-		4	4	4	19.3	19.3	19.3	30.847	0	36.75	204710000	45	Q6ZVX7			20.5255	21.2433	19.4612	19.4002	22.0423	22.0801	21.8159	21.206	21.5613	21.6264	21.202	21.5385	21.0321	21.0467
NCL	Nucleolin				4.35946	0.0406377				0.622715	1.14831	-0.406699	0.091625	-1.45595		-	-	-	-	-		14	14	14	22.3	22.3	22.3	76.613	0	226.26	806170000	128	P19338;H7BY16			22.9715	23.6914	22.1653	22.2136	21.7258	21.9046	23.9904	24.4128	21.4187	22.6959	22.9928	23.2024	NaN	NaN
NCLN	Nicalin				0.464454	0.771298				1.56991	0.037677	-0.707471	-1.01056	0.110445		-	-	-	-	-		9	9	9	25.4	25.4	25.4	54.873	0	79.572	124510000	38	K7EMW4;Q969V3-2;Q969V3;K7ENM2			19.5156	21.2763	20.8673	21.1914	20.2	20.4923	20.633	NaN	NaN	NaN	20.5639	20.2185	21.2057	21.1186
NCSTN	Nicastrin				1.07479	0.561186				1.17797	0.788386	-0.524535	-1.3024	-0.139419		-	-	-	-	-		2	2	2	2.5	2.5	2.5	78.41	0.0016764	12.051	53886000	17	Q92542;Q92542-2;H0Y6T7			19.6495	20.4764	19.8814	NaN	19.3381	19.7579	19.7093	NaN	NaN	NaN	19.5041	20.0943	19.9426	19.8319
NDUFA4	Cytochrome c oxidase subunit NDUFA4				0.599367	0.701608				-0.223798	-1.05577	1.09093	-0.807721	0.996356		-	-	-	-	-		2	2	2	27.2	27.2	27.2	9.3697	0	16.251	125860000	20	O00483			NaN	19.8268	NaN	NaN	20.646	20.7097	NaN	20.385	NaN	NaN	20.7212	NaN	21.4492	21.5136
NDUFA6	NADH dehydrogenase [ubiquinone] 1 alpha subcomplex subunit 6				0.331655	0.817784				0.267026	-0.606582	1.59321	-0.970779	-0.282877		-	-	-	-	-		4	4	4	22.7	22.7	22.7	17.871	0	30.93	159400000	13	P56556;A0A0C4DGS0;R4GN43			NaN	NaN	20.9889	NaN	20.3728	20.9334	NaN	NaN	NaN	NaN	21.5161	21.3318	20.8851	20.9988
NDUFAF2	Mimitin, mitochondrial				0.381699	0.800162				-0.475055	0.645002	-1.39813	0.0442969	1.18388		-	-	-	-	-		5	5	5	36.1	36.1	36.1	19.856	0	31.423	50666000	13	Q8N183;D6RA56			21.3185	20.2012	NaN	NaN	18.4155	17.417	20.4838	20.1696	NaN	NaN	19.0837	18.9773	18.7717	20.023
NDUFB10	NADH dehydrogenase [ubiquinone] 1 beta subcomplex subunit 10				2.46856	0.233429				0.764221	1.34301	-0.490066	-0.988159	-0.62901		-	-	-	-	-		1	1	1	9.9	9.9	9.9	17.385	0.0030534	8.8737	19138000	10	H3BV16;H3BPJ9;O96000-2;O96000			19.2999	19.2801	NaN	19.7404	19.2156	NaN	19.9908	20.0784	NaN	19.3839	19.742	19.6698	19.726	18.7741
NDUFC2;KCTD14;NDUFC2-KCTD14	NADH dehydrogenase [ubiquinone] 1 subunit C2;NADH dehydrogenase [ubiquinone] 1 subunit C2, isoform 2				0.141454	0.925051				1.19027	-0.679451	0.530237	-1.32631	0.285254		-	-	-	-	-		2	2	2	18.5	18.5	18.5	14.187	0	13.131	33030000	6	O95298;E9PM14;A0A087WUM3;O95298-3;O95298-2;E9PQ53			NaN	19.9426	18.7928	NaN	19.8335	19.6436	19.8169	NaN	NaN	NaN	19.148	19.3707	20.5011	20.3321
NDUFS2	NADH dehydrogenase [ubiquinone] iron-sulfur protein 2, mitochondrial				0.88945	0.616565				-0.971683	-0.223562	1.61484	0.183962	-0.603561		-	-	-	-	-		4	4	4	10.9	10.9	10.9	51.851	0	28.009	35423000	12	O75306-2;O75306			NaN	NaN	NaN	NaN	NaN	19.5405	NaN	NaN	NaN	NaN	19.7163	19.83	19.5132	19.8489
NIPSNAP1	Protein NipSnap homolog 1				0.542229	0.753171				1.32739	-0.283088	-0.409593	-1.26306	0.628346		-	-	-	-	-		2	2	2	8.1	8.1	8.1	33.31	0	14.78	23002000	9	Q9BPW8;C9JDV8;H7C2U6			20.156	20.0355	19.6228	19.6779	NaN	18.2699	18.5789	18.6695	NaN	NaN	18.6758	19.173	20.6773	20.7558
NIPSNAP3A	Protein NipSnap homolog 3A			+	13.967	0		competitor_beads; competitor_con-1; competitor_noUV; PALP2_beads; PALP2_con-1; PALP2_noUV		1.24129	0.934726	-0.692293	-0.689456	-0.794269		11.3956	9.76045	-10.9872	-11.2817	-11.3956		6	6	6	28.7	28.7	28.7	28.466	0	40.896	160160000	25	Q9UFN0			22.5657	22.6971	22.1631	22.8374	22.9059	22.4006	21.9864	21.7939	22.168	22.3862	21.4558	20.5424	NaN	NaN
NLN	Neurolysin, mitochondrial			+	9.04662	0.00171429		competitor_beads; competitor_con-1; competitor_noUV; PALP2_beads; PALP2_con-1; PALP2_noUV		1.29991	0.85698	-0.593734	-0.809717	-0.753436		7.61088	4.82672	-6.64586	-7.58684	-7.61088		8	8	8	14.1	14.1	14.1	80.651	0	61.537	176980000	37	Q9BYT8;E9PCB6;H0YAK4			22.7352	22.7192	23.0225	22.3349	23.1073	22.9219	21.4375	22.2278	22.6657	22.6805	21.1619	NaN	NaN	NaN
NME1	Nucleoside diphosphate kinase A				2.39414	0.233139				0.838807	1.29549	-0.454432	-0.822295	-0.857571		-	-	-	-	-		9	1	1	69.7	9.2	9.2	17.149	0	23.534	180540000	14	P15531;P15531-2;E7ERL0;E5RHP0			20.2012	20.1033	18.5993	19.2767	NaN	18.9807	21.2786	19.9777	19.144	19.7495	NaN	19.0241	18.7479	19.9967
NME1-NME2;NME2	Nucleoside diphosphate kinase;Nucleoside diphosphate kinase B				3.3929	0.0828729				0.786148	0.916132	0.141374	-0.280285	-1.56337		-	-	-	-	-		13	13	1	68.2	68.2	5.1	32.642	0	143.97	2702300000	107	Q32Q12;P22392-2;J3KPD9;P22392			24.4733	24.3126	21.3242	20.7598	23.2446	23.0392	24.5809	23.9156	20.9158	20.6779	23.5277	23.2047	21.5936	22.514
NNT	NAD(P) transhydrogenase, mitochondrial				1.9812	0.302096				0.974229	0.612058	-1.18324	-0.974499	0.571453		-	-	-	-	-		6	6	6	7	7	7	113.89	0	37.481	66686000	12	Q13423;E9PCX7;D6RAI5			20.5786	19.8657	21.4071	20.7315	20.3266	20.2326	20.4057	20.3714	20.768	NaN	19.8252	19.6902	19.6855	19.7441
NONO	Non-POU domain-containing octamer-binding protein				4.98656	0.024				0.613271	1.40277	-0.224379	-0.876165	-0.915495		-	-	-	-	-		16	15	15	39.7	38	38	54.231	0	246.55	601000000	82	Q15233;Q15233-2;C9IZL7;H7C367			21.5966	20.9933	20.9562	21.9991	19.8456	21.4977	25.9937	24.407	22.8118	20.3086	22.0508	22.8084	21.5442	21.7022
NOP2	Probable 28S rRNA (cytosine(4447)-C(5))-methyltransferase				0.576935	0.697974				1.32932	-0.772379	0.629064	-0.074688	-1.11132		-	-	-	-	-		2	2	2	6.5	6.5	6.5	30.57	0.0016611	11.924	53683000	3	F5GYR3;P46087-3;P46087-2;P46087;P46087-4;F5H5X6			NaN	NaN	23.2772	23.2115	20.4736	20.3499	NaN	NaN	NaN	21.5946	NaN	NaN	NaN	NaN
NPEPPS	Puromycin-sensitive aminopeptidase			+	10.0729	0.000727273		competitor_beads; competitor_con-1; competitor_noUV; PALP2_beads; PALP2_con-1; PALP2_noUV; noUV_con-1		1.27665	0.737577	-0.198396	-1.17075	-0.64508		9.3501	7.51556	-5.68936	-9.3501	-7.42791		19	19	19	24.4	24.4	24.4	102.99	0	143.14	513550000	96	E9PLK3;P55786;P55786-2			24.4751	24.2907	23.7678	23.3867	24.8319	24.3766	22.6599	22.6613	23.1754	23.964	22.9525	23.3936	21.9855	21.3911
NPM1	Nucleophosmin				2.86839	0.180319				1.23717	0.427671	-0.333977	0.137483	-1.46835		-	-	-	-	-		7	7	7	32.8	32.8	32.8	28.4	0	45.244	149290000	15	P06748-3;P06748-2;P06748			22.4413	22.1219	20.533	20.6461	21.4454	22.1081	22.2276	21.6539	21.3228	21.0347	21.0074	20.9283	20.6047	20.6228
NRAS;HRAS	GTPase NRas;GTPase HRas;GTPase HRas, N-terminally processed				0.827302	0.617659				0.742522	0.789916	-1.59706	-0.336484	0.401102		-	-	-	-	-		4	4	2	30.2	30.2	11.1	21.229	0	24.307	66841000	16	P01111;P01112;P01112-2			20.3655	20.2744	20.4108	20.8758	20.2119	20.2744	20.4056	20.323	NaN	NaN	20.5517	20.58	20.0979	20.0368
NSDHL	Sterol-4-alpha-carboxylate 3-dehydrogenase, decarboxylating				0.0349191	0.975879				0.141221	-1.62118	0.962153	0.641029	-0.123226		-	-	-	-	-		6	6	6	27.3	27.3	27.3	41.9	0	181.32	335370000	77	Q15738;C9JDR0			20.9187	20.776	NaN	NaN	23.1509	22.2128	NaN	21.547	NaN	NaN	22.3121	22.3201	22.1231	22.576
NSF	Vesicle-fusing ATPase				0.159237	0.912005				0.268211	0.565462	-1.55163	-0.327699	1.04565		-	-	-	-	-		15	15	15	24.1	24.1	24.1	82.091	0	152.34	677110000	100	I3L0N3;P46459;P46459-2			22.5407	21.8411	21.2053	21.6648	22.4278	22.1907	22.1299	22.2673	NaN	NaN	22.2419	22.2401	22.5873	22.4574
NT5C3B	7-methylguanosine phosphate-specific 5-nucleotidase				1.94838	0.309676				1.38491	0.597547	-0.20069	-1.11148	-0.670288		-	-	-	-	-		4	4	4	14	14	14	33.528	0	26.231	165640000	19	Q969T7-2;Q969T7;C9J758			20.5934	20.5943	19.676	20.415	20.4592	20.1051	19.3945	19.5638	19.5841	19.796	20.0175	19.769	18.9099	18.9011
NT5DC1	5-nucleotidase domain-containing protein 1			+	12.5287	0.000666667		beads_con-1; competitor_beads; competitor_con-1; competitor_noUV; PALP2_beads; PALP2_con-1; PALP2_noUV		1.21303	0.925928	-0.902506	-0.833059	-0.403388		10.3889	9.4941	-10.0976	-10.3889	-7.91243		5	5	5	14.3	14.3	14.3	51.844	0	44.207	150610000	44	Q5TFE4;Q5TFE4-2;Q5QPD0			22.1659	21.9444	21.243	20.9894	21.7865	22.0725	22.0072	20.7639	21.472	21.6869	20.9099	21.1746	NaN	NaN
NT5DC2	5-nucleotidase domain-containing protein 2				0.819737	0.61316				0.83146	-0.636358	1.20785	-1.18141	-0.221538		-	-	-	-	-		8	8	8	20.3	20.3	20.3	61.118	0	54.678	87009000	17	Q9H857-3;Q9H857-2;Q9H857-4;Q9H857;H7C4G8			20.533	20.4145	NaN	NaN	20.5316	20.5232	NaN	NaN	NaN	NaN	NaN	20.4183	20.7167	20.4228
NUDT1	7,8-dihydro-8-oxoguanine triphosphatase				2.74631	0.179775				1.74735	-0.275809	-0.40808	-0.795072	-0.268389		-	-	-	-	-		4	4	4	33.3	33.3	33.3	17.951	0	29.629	42382000	16	P36639-4;P36639-3;P36639-2;P36639			20.3827	19.5675	20.0177	NaN	19.8065	19.5553	NaN	NaN	NaN	NaN	NaN	NaN	NaN	NaN
NUDT21	Cleavage and polyadenylation specificity factor subunit 5				4.15493	0.0485263				0.402294	1.55767	-0.761185	-0.36077	-0.83801		-	-	-	-	-		7	7	7	35.7	35.7	35.7	26.227	0	66.863	197850000	32	O43809;H3BND3;H3BV41			21.9481	20.3996	NaN	19.4707	20.0459	21.0778	20.5161	23.3217	22.0911	21.735	22.8281	22.2099	18.6264	20.3006
NUP153	Nuclear pore complex protein Nup153				0.100753	0.941184				-0.123161	0.0183064	-1.57732	0.639003	1.04318		-	-	-	-	-		13	13	13	15.1	15.1	15.1	149.39	0	99.824	184710000	39	P49790-2;P49790;P49790-3			20.8374	19.7745	21.4376	20.8368	20.0301	20.1438	20.9819	20.2221	NaN	NaN	20.9871	20.9866	20.3834	21.0461
NUP205	Nuclear pore complex protein Nup205				0.62847	0.690523				0.449155	0.0839469	0.462668	-1.73913	0.743358		-	-	-	-	-		15	15	15	9.5	9.5	9.5	227.92	0	103.24	370460000	76	Q92621			21.8624	21.2419	21.919	22.0136	22.9635	22.4567	21.7685	22.0307	20.9925	19.7856	21.6509	21.8527	23.7281	23.5846
NUP214	Nuclear pore complex protein Nup214				0.399106	0.799494				0.317832	1.39857	-0.777584	-1.13936	0.200545		-	-	-	-	-		6	6	6	4.1	4.1	4.1	212.57	0	35.03	68467000	10	P35658-2;P35658-4;P35658;P35658-3;P35658-5;A0A0A0MSW3			19.7539	NaN	NaN	NaN	19.5979	19.4304	19.9273	19.7967	NaN	NaN	19.7774	19.5382	21.44	20.1203
NUP50	Nuclear pore complex protein Nup50				0.754219	0.702003				-0.30719	1.62374	-1.02602	0.149836	-0.440369		-	-	-	-	-		2	2	2	6.6	6.6	6.6	46.862	0.0016653	11.979	2975000	3	Q9UKX7-2;Q9UKX7			NaN	NaN	NaN	NaN	NaN	NaN	20.1874	19.215	18.7193	18.9273	NaN	NaN	NaN	NaN
NUP85	Nuclear pore complex protein Nup85				1.61515	0.412353				-0.309494	0.531648	1.22136	-1.45932	0.0158033		-	-	-	-	-		2	2	2	3.8	3.8	3.8	70.177	0	12.812	19920000	6	J3KT10;Q9BW27-3;Q9BW27;J3KSH3;J3KRC0;F5H0W7;J3QLD4;J3QLH0;J3QL54;Q9BW27-2			19.017	19.6513	19.1234	NaN	NaN	NaN	19.0228	NaN	19.6212	NaN	20.244	19.8708	20.6975	20.7888
NUP93	Nuclear pore complex protein Nup93				0.695432	0.659111				0.985372	0.359512	0.786167	-0.991206	-1.13984		-	-	-	-	-		18	18	18	29.3	29.3	29.3	93.487	0	172.81	687280000	153	Q8N1F7;H3BVG0;Q8N1F7-2			22.6931	22.2033	22.9906	23.0412	23.0164	23.1637	22.7365	21.997	19.766	20.627	23.5321	23.7443	25.2156	25.1741
OAT	Ornithine aminotransferase, mitochondrial;Ornithine aminotransferase, hepatic form;Ornithine aminotransferase, renal form				0.144501	0.920308				0.529344	1.40241	-1.0351	-0.822239	-0.0744122		-	-	-	-	-		8	8	8	24.6	24.6	24.6	48.534	0	98.871	81409000	32	P04181;P04181-2			19.9123	19.2822	18.8158	18.7562	18.7867	NaN	19.1356	19.4389	22.3272	NaN	18.3595	NaN	22.0813	21.368
OXA1L	Mitochondrial inner membrane protein OXA1L				0.0140688	0.991645				1.42075	0.343364	-0.15775	-1.32686	-0.279501		-	-	-	-	-		2	2	2	17.9	17.9	17.9	12.728	0.0023346	11.04	16666000	4	C9JC63;E7EVY0;S4R3Q9;J3KNA0;Q15070-3;Q15070-2;Q15070			19.9655	19.5837	20.5089	NaN	NaN	NaN	19.4442	19.4785	NaN	17.9179	NaN	NaN	19.9014	21.0487
P4HB	Protein disulfide-isomerase			+	8.39439	0.00291892		competitor_beads; competitor_con-1; competitor_noUV; con-1_beads; PALP2_beads; PALP2_con-1; PALP2_noUV		0.912567	1.06851	-0.772417	-0.0133812	-1.19528		6.5498	6.9774	-5.96364	-3.03228	-6.9774		19	19	19	45.5	45.5	45.5	57.116	0	306.94	613240000	107	P07237;H7BZ94;I3L398;I3L312			23.1513	22.7953	19.9097	21.2749	21.5089	22.1166	22.5486	23.1527	21.7023	22.9814	20.8237	20.9422	16.8069	19.2203
PABPC1	Polyadenylate-binding protein 1;Polyadenylate-binding protein			+	9.51327	0.00116667		competitor_beads; competitor_con-1; competitor_noUV; con-1_noUV; PALP2_beads; PALP2_con-1; PALP2_noUV		1.08181	1.01071	-1.10127	-0.26752	-0.723737		8.05024	6.95586	-8.05024	-5.06033	-7.30995		19	19	13	38.4	38.4	27.8	70.67	0	302.46	879820000	159	P11940;E7ERJ7;E7EQV3;P11940-2;A0A087WTT1;H0YAR2			23.5951	24.4543	23.6145	23.5136	23.6662	23.9397	23.2103	23.8093	21.8332	22.2368	23.976	23.6941	19.7338	19.3854
PAICS	Multifunctional protein ADE2;Phosphoribosylaminoimidazole-succinocarboxamide synthase;Phosphoribosylaminoimidazole carboxylase				0.96498	0.56633				1.5118	0.277626	-0.566474	-1.14471	-0.0782422		-	-	-	-	-		11	11	11	31.5	31.5	31.5	47.079	0	106.99	221670000	51	P22234;P22234-2;E9PBS1;D6RF62			NaN	20.1174	NaN	21.5406	21.7244	21.6563	20.8119	NaN	NaN	NaN	21.68	21.3916	21.2371	21.9429
PC	Pyruvate carboxylase, mitochondrial				0.427807	0.775661				-0.552016	-0.568861	1.22267	-1.01826	0.916469		-	-	-	-	-		19	19	19	24.3	24.3	24.3	129.63	0	146.37	418070000	100	P11498;E9PRE7;P11498-2			21.5258	22.0849	21.0501	19.9953	21.6186	20.8063	20.9877	21.5635	NaN	NaN	22.1814	21.6979	24.0889	24.6362
PCBP1	Poly(rC)-binding protein 1				3.6507	0.0789556				0.78664	1.32453	-0.74998	-0.417985	-0.943205		-	-	-	-	-		7	5	5	27.8	19.1	19.1	37.497	0	34.945	133260000	37	Q15365			21.3418	21.1113	20.5959	20.7308	20.6284	20.5328	22.3	21.9578	21.1551	21.7589	20.2253	21.0393	21.0655	21.0551
PCBP2	Poly(rC)-binding protein 2				1.99331	0.293026				0.222128	1.28479	0.235889	-1.47375	-0.269057		-	-	-	-	-		7	7	5	28.4	28.4	19.9	38.651	0	66.432	328100000	64	Q15366-2;Q15366-6;Q15366-3;Q15366;Q15366-7;Q15366-8;Q15366-5;Q15366-4;H3BRU6;F8VZX2;F8W0G4;F8VXH9			21.7813	21.6917	21.5157	22.0072	21.9583	21.5696	22.5438	22.5198	21.8853	22.0885	22.3921	21.9026	22.7418	22.7155
PCCA	Propionyl-CoA carboxylase alpha chain, mitochondrial				1.06651	0.526702				-0.0182911	-0.500843	1.00303	-1.38774	0.903844		-	-	-	-	-		13	13	13	27.2	27.2	27.2	67.232	0	97.121	269040000	64	A0A1B0GU58;P05165-2;P05165;P05165-3;A0A1B0GWI4;A0A1B0GWA1;A0A1B0GUX9			21.0292	21.1525	20.9932	20.4957	20.5537	21.3116	19.6872	20.2536	19.8048	20.2956	22.1588	21.5264	23.3453	23.5613
PCNA	Proliferating cell nuclear antigen				0.583013	0.698879				0.247346	-0.265144	1.53402	-0.330426	-1.1858		-	-	-	-	-		4	4	4	19.9	19.9	19.9	28.768	0	25.495	35891000	10	P12004			NaN	NaN	22.6821	19.0202	NaN	19.066	19.004	19.1776	19.1304	NaN	NaN	NaN	20.3061	21.9566
PDHA1	Pyruvate dehydrogenase E1 component subunit alpha, somatic form, mitochondrial				0.470752	0.768666				0.195929	1.44295	-0.519648	0.141513	-1.26074		-	-	-	-	-		3	3	3	8.6	8.6	8.6	40.188	0	42.345	43825000	7	P08559-3;P08559;P08559-2;P08559-4;Q5JPU0;Q5JPT9;Q5JPU1			NaN	NaN	NaN	NaN	19.7761	19.4736	NaN	NaN	20.7425	21.141	19.7483	19.9045	19.4197	19.0674
PDIA3	Protein disulfide-isomerase A3				2.4773	0.183257				1.32311	0.72614	-0.383722	-0.526286	-1.13924		-	-	-	-	-		15	15	14	42.8	42.8	40.6	56.782	0	170.78	295690000	71	P30101			21.6329	21.2667	20.6478	NaN	21.296	21.9513	21.1337	20.614	NaN	NaN	21.1296	20.0514	19.1282	NaN
PDIA6	Protein disulfide-isomerase A6				1.72195	0.364182				1.46476	0.622732	-0.723017	-0.7629	-0.60158		-	-	-	-	-		4	4	4	13.5	13.5	13.5	47.837	0	33.385	74247000	24	Q15084-3;Q15084;Q15084-4;Q15084-5;Q15084-2			20.8808	20.8372	NaN	NaN	20.7396	20.7211	20.5723	NaN	NaN	NaN	20.2245	21.1111	NaN	NaN
PDXDC1	Pyridoxal-dependent decarboxylase domain-containing protein 1				1.04931	0.570218				0.681147	-0.583809	0.990486	-1.4446	0.356773		-	-	-	-	-		3	3	3	4.7	4.7	4.7	88.761	0	16.368	30521000	4	H3BND4;Q6P996-3;Q6P996-4;Q6P996-5;Q6P996			NaN	NaN	19.1017	NaN	19.9798	20.2692	NaN	NaN	NaN	NaN	19.9913	20.1196	20.5766	20.0454
PDXK	Pyridoxal kinase				5.47867	0.0186055				1.70561	0.0296163	-0.588615	-0.780892	-0.36572		-	-	-	-	-		5	5	5	22.1	22.1	22.1	35.102	0	80.167	174410000	48	O00764;F2Z2Y4;O00764-2;O00764-3			22.7143	22.1501	21.9642	21.9491	20.9579	19.6628	20.6138	19.4397	NaN	21.5998	NaN	18.5318	NaN	NaN
PEBP1	Phosphatidylethanolamine-binding protein 1;Hippocampal cholinergic neurostimulating peptide				2.29579	0.213369				0.921523	0.942113	0.0376011	-1.4273	-0.473935		-	-	-	-	-		5	5	5	37.4	37.4	37.4	21.057	0	107.76	177150000	41	P30086			21.9182	21.8318	NaN	21.4104	22.0673	21.9306	21.5745	22.205	21.892	21.9501	21.5087	21.9239	20.2943	20.6272
PFKL	ATP-dependent 6-phosphofructokinase, liver type				0.89757	0.594989				1.25032	-0.414351	0.879996	-0.95382	-0.762141		-	-	-	-	-		8	5	5	13.8	9.1	9.1	85.018	0	40.571	71109000	17	P17858;P17858-2			21.2062	20.6794	20.4772	20.4015	20.1934	19.9445	NaN	20.6391	19.6066	NaN	19.3836	19.367	22.2431	22.2791
PFKM	ATP-dependent 6-phosphofructokinase, muscle type				0.838394	0.594412				1.16173	-0.858557	-0.0483992	-1.09653	0.841758		-	-	-	-	-		15	15	13	24.9	24.9	22.6	85.182	0	104.64	377700000	74	P08237;P08237-3;P08237-2			22.4327	22.8494	23.3856	22.8376	21.4113	21.8782	20.866	21.0911	20.6485	NaN	20.7899	19.9721	25.2081	25.1896
PFKP	ATP-dependent 6-phosphofructokinase, platelet type				1.06793	0.531387				0.762973	-0.986732	1.34671	-0.568831	-0.554116		-	-	-	-	-		11	10	9	17.9	16.7	14.3	85.595	0	91.646	128640000	39	Q01813;Q01813-2			20.5816	20.9004	21.2097	21.6531	21.031	20.872	20.5093	19.3257	NaN	NaN	20.3134	20.092	23.9768	22.9473
PFN1	Profilin-1			+	6.55444	0.00678481		competitor_beads; competitor_noUV; con-1_beads; con-1_noUV; PALP2_beads; PALP2_noUV		0.602739	0.535223	-0.911348	1.00339	-1.23		4.83436	4.49755	-3.6011	5.58314	-5.58314		8	8	8	63.6	63.6	63.6	15.054	0	171.23	1389900000	132	P07737;K7EJ44			23.7137	23.8847	22.2827	22.779	23.6804	23.8763	23.555	23.7822	23.4951	23.6409	22.154	22.2408	19.8788	19.1972
PGAM1;PGAM2	Phosphoglycerate mutase 1;Phosphoglycerate mutase 2				2.65931	0.175742				0.862801	-0.105258	1.13926	-0.676701	-1.2201		-	-	-	-	-		4	4	4	19.7	19.7	19.7	28.804	0	22.883	67943000	17	P18669;P15259			19.46	19.399	21.6368	NaN	20.2795	20.451	16.9906	19.3726	NaN	NaN	19.9136	19.4312	21.6737	21.3962
PGD	6-phosphogluconate dehydrogenase, decarboxylating				4.90353	0.0334488				1.52949	0.257793	-1.18166	-0.387922	-0.217698		-	-	-	-	-		7	7	7	20.6	20.6	20.6	51.872	0	76.953	38844000	13	P52209-2;P52209;K7EMN2;K7EM49			21.4566	20.8351	21.2445	21.0572	20.8611	20.6968	19.6441	NaN	NaN	NaN	19.5049	19.883	19.549	19.0453
PGK1	Phosphoglycerate kinase 1			+	7.61879	0.00365217		competitor_beads; competitor_con-1; competitor_noUV; PALP2_beads; PALP2_con-1; PALP2_noUV		1.28492	0.665916	-0.142341	-0.550733	-1.25776		7.20471	5.25402	-4.69358	-4.87215	-7.20471		25	25	25	67.9	67.9	67.9	44.614	0	323.31	8369300000	469	P00558;P00558-2			27.3812	27.4522	26.7179	26.6874	27.8071	27.6923	25.6298	25.3492	25.9608	25.9819	24.7144	24.8282	23.4321	23.611
PGRMC1	Membrane-associated progesterone receptor component 1				1.08621	0.526112				1.021	0.305752	-1.49784	-0.464867	0.635953		-	-	-	-	-		9	9	8	57.9	57.9	53.3	21.671	0	123.33	636650000	124	O00264;O00264-2			24.0734	23.7599	23.8009	23.5306	23.3709	23.0627	23.0301	22.6894	23.1586	22.8353	23.0569	23.1646	22.9502	23
PGRMC2	Membrane-associated progesterone receptor component 2				1.54781	0.39498				1.01021	0.3034	-1.3673	-0.686062	0.739756		-	-	-	-	-		6	5	5	26.5	22.4	22.4	23.818	0	64.546	236920000	58	O15173;O15173-2			22.2428	21.5777	22.5417	22.5593	22.0026	21.9528	21.1415	21.6536	NaN	NaN	21.5282	21.7521	21.4302	21.2011
PHB	Prohibitin				0.247299	0.864721				1.32923	-0.377557	-1.39895	0.0941747	0.353096		-	-	-	-	-		13	13	13	65.8	65.8	65.8	29.804	0	105.16	371870000	82	P35232;C9JW96;C9JZ20;E7ESE2;E9PCW0			22.8161	22.9378	22.5681	22.9818	21.56	21.2965	22.486	20.6744	21.0645	22.0919	21.7094	21.1256	23.4568	23.1771
PHB2	Prohibitin-2				3.37238	0.0867302				0.894307	0.716409	-1.61846	-0.179896	0.187638		-	-	-	-	-		14	14	14	55	55	55	33.239	0	295.02	2500000000	300	J3KPX7;Q99623;F5GY37;Q99623-2;F5GWA7;F5H3X6			25.5421	25.2743	25.3122	25.3366	24.9683	25.005	24.9288	25.145	24.4482	24.2413	25.0073	25.1462	23.8134	23.924
PHGDH	D-3-phosphoglycerate dehydrogenase				4.32411	0.0438611				1.12466	0.279325	0.601117	-1.3804	-0.624705		-	-	-	-	-		16	16	16	40.1	40.1	40.1	55.938	0	252	3341700000	269	A0A286YF22;O43175;A0A2C9F2M7;A0A286YFA2;A0A286YFL2;A0A286YFM8			26.6618	26.5899	26.461	26.4671	26.6859	26.6843	26.1371	26.0549	25.4825	25.5462	25.2585	25.2443	27.6562	27.5948
PICALM	Phosphatidylinositol-binding clathrin assembly protein				0.945326	0.64758				0.173692	1.01522	-1.34922	-0.663456	0.823762		-	-	-	-	-		4	4	4	9.5	9.5	9.5	66.392	0	24.238	28842000	8	Q13492-3;Q13492-2;Q13492;Q13492-5;Q13492-4			18.5772	18.6676	NaN	NaN	18.9887	18.7707	19.0077	18.9853	19.0327	18.9974	19.5089	19.2917	17.8417	18.4704
PIP	Prolactin-inducible protein				1.70155	0.414061				-1.52698	-0.422623	0.87139	0.812162	0.266055		-	-	-	-	-		6	6	6	49.3	49.3	49.3	16.572	0	81.578	1104400000	172	P12273			21.8679	22.1194	22.2459	22.4004	22.6888	22.953	22.9972	22.6987	23.6937	23.8985	23.2297	23.126	22.1564	22.1315
PKM	Pyruvate kinase PKM;Pyruvate kinase				1.33846	0.456827				1.49443	0.479676	-0.265561	-0.79724	-0.911305		-	-	-	-	-		20	20	20	47.8	47.8	47.8	57.936	0	234.45	796180000	161	P14618;P14618-3;P14618-2;B4DNK4;H3BTN5;H3BQ34			24.0357	24.7736	22.6105	22.8629	25.0181	24.3117	22.9675	22.9496	21.6996	21.175	24.1737	23.2401	26.1152	26.4007
PKP1	Plakophilin-1				0.928425	0.589852				-0.854548	-1.06058	0.787538	1.23049	-0.102897		-	-	-	-	-		6	6	6	10.2	10.2	10.2	80.496	0	111.88	152270000	36	Q13835-2;Q13835			19.927	20.2894	19.4025	19.1981	21.4091	21.2628	19.6202	19.5564	20.0162	19.8675	22.0862	22.2216	21.9473	20.9207
PLD3	Phospholipase D3			+	7.18582	0.00760494	PLD3	competitor_con-1; PALP2_beads; PALP2_competitor; PALP2_con-1; PALP2_noUV		1.57931	0.204886	-0.38535	-1.10986	-0.288982		7.35687	3.65387	-5.06223	-7.35687	-4.68959		3	3	3	6.5	6.5	6.5	54.705	0	19.288	57998000	17	Q8IV08			20.1583	19.9172	20.2013	20.1432	20.8125	20.7322	NaN	NaN	NaN	NaN	20.0538	20.5515	NaN	NaN
PLEKHO1	Pleckstrin homology domain-containing family O member 1				0.410112	0.785563				-0.566722	-0.380655	1.76703	-0.604257	-0.215398		-	-	-	-	-		1	1	1	5.8	5.8	5.8	25.363	0.0054459	6.4995	49547000	8	Q5T4P9;Q53GL0-2;Q53GL0			NaN	NaN	NaN	NaN	22.8694	22.7228	NaN	NaN	NaN	NaN	19.786	NaN	NaN	NaN
PLS3	Plastin-3			+	7.91198	0.00366667		competitor_beads; competitor_con-1; competitor_noUV; con-1_beads; PALP2_beads; PALP2_con-1; PALP2_noUV		1.06158	0.974673	-0.786137	-0.113365	-1.13675		6.40078	6.64315	-5.11627	-3.03763	-6.64315		18	18	14	36	36	29.2	69.334	0	215.73	656540000	160	A0A0A0MSQ0;P13797-3;P13797-2;P13797			22.9193	23.8715	21.8128	21.9019	24.196	24.0571	23.19	23.2435	22.8316	23.1351	23.9023	23.2853	18.6411	NaN
PMVK	Phosphomevalonate kinase				2.8387	0.165069				1.75074	-0.704362	-0.199887	-0.565612	-0.280884		-	-	-	-	-		6	6	6	32.8	32.8	32.8	21.995	0	39.599	24783000	17	Q15126			20.9362	20.6876	NaN	NaN	20.7588	20.8405	NaN	NaN	NaN	NaN	NaN	NaN	NaN	NaN
PNP	Purine nucleoside phosphorylase				5.83977	0.0128842				0.869608	1.16333	-0.627595	-0.198163	-1.20718		-	-	-	-	-		11	11	11	51.2	51.2	51.2	32.118	0	142.42	377030000	104	P00491;G3V5M2			22.9386	22.3356	22.1859	22.6018	24.8041	23.9218	24.4209	22.6362	23.0227	23.0947	24.0766	23.5707	18.3341	19.6077
POF1B	Protein POF1B				0.180415	0.903384				-0.227262	-0.37368	1.43346	0.422607	-1.25512		-	-	-	-	-		6	6	6	11.6	11.6	11.6	68.695	0	54.384	39189000	11	Q8WVV4-1;Q8WVV4;Q8WVV4-3			NaN	NaN	NaN	NaN	20.0236	19.3607	NaN	NaN	NaN	NaN	19.5034	19.4582	NaN	NaN
POLD1	DNA polymerase;DNA polymerase delta catalytic subunit				0.11326	0.936848				0.718929	-1.02431	1.15151	0.1893	-1.03544		-	-	-	-	-		10	10	10	12.6	12.6	12.6	126.39	0	62.18	136540000	21	M0R2B7;P28340;M0QZR8			20.3054	20.9185	20.3501	NaN	20.893	21.0494	20.4412	NaN	NaN	NaN	21.2058	20.6656	21.8309	21.8499
POLR2A	DNA-directed RNA polymerase II subunit RPB1				3.47823	0.0624941				1.10689	1.0796	-0.638272	-0.733055	-0.815164		-	-	-	-	-		9	9	9	7.6	7.6	7.6	217.17	0	61.928	15649000000	14	P24928			28.656	28.1192	28.7225	NaN	28.533	28.305	28.3922	28.1892	28.3426	NaN	28.1327	29.1243	28.8455	28.6601
POLR2B	DNA-directed RNA polymerase;DNA-directed RNA polymerase II subunit RPB2				1.658	0.394324				0.957384	0.943686	-0.793775	0.135461	-1.24276		-	-	-	-	-		8	8	8	9.1	9.1	9.1	121.37	0	50.955	62674000	23	C9J4M6;A0A1W2PPT5;C9J2Y9;P30876			19.1999	19.1557	19.7728	20.2258	19.4416	20.7016	19.6492	19.5376	NaN	NaN	20.0124	20.3138	19.7816	20.1962
POR	NADPH--cytochrome P450 reductase				0.357457	0.80906				0.687564	0.382069	0.334586	-1.77062	0.366398		-	-	-	-	-		12	12	12	24.1	24.1	24.1	76.689	0	89.914	272480000	69	P16435;H0Y4R2;E7EMD0			22.7452	22.6165	20.4243	22.2146	21.2256	21.0488	21.7149	21.3693	19.9359	19.8947	21.5853	21.732	21.848	21.5716
PPIA	Peptidyl-prolyl cis-trans isomerase A;Peptidyl-prolyl cis-trans isomerase A, N-terminally processed;Peptidyl-prolyl cis-trans isomerase				5.56178	0.01452				0.630063	0.880139	-0.273232	0.37868	-1.61565		-	-	-	-	-		7	7	7	41.2	41.2	41.2	18.012	0	124.38	991140000	139	P62937;F8WE65;C9J5S7			23.4923	23.6141	23.2777	23.1748	24.1812	23.1445	23.6512	24.0024	23.9532	24.2101	23.979	23.2147	21.2966	21.2751
PPP2R1A	Serine/threonine-protein phosphatase 2A 65 kDa regulatory subunit A alpha isoform				2.20273	0.227203				0.63322	1.01291	0.498399	-0.960142	-1.18439		-	-	-	-	-		5	5	5	12.4	12.4	12.4	65.308	0	37.129	117350000	28	P30153;B3KQV6;E9PH38			20.1144	20.8337	NaN	21.2983	21.7287	21.6568	21.4178	21.2235	21.9679	NaN	21.906	22.1628	20.6572	22.081
PRDX1	Peroxiredoxin-1				5.18206	0.0452603				-0.364213	1.50575	-0.789324	0.500285	-0.852497		-	-	-	-	-		12	12	8	51.3	51.3	36.2	22.11	0	95.271	2355400000	149	Q06830;A0A0A0MSI0;A0A0A0MRQ5			25.2419	25.0875	24.5347	24.6503	24.5424	24.4783	26.1494	25.8119	26.0746	26.3872	25.0988	25.1681	23.498	23.4717
PRDX2	Peroxiredoxin-2				2.31621	0.21412				-0.0799857	0.698665	-1.62584	0.924852	0.0823048		-	-	-	-	-		7	6	6	32.8	27.3	27.3	21.892	0	36.883	127840000	37	P32119			21.1025	20.4087	NaN	NaN	21.5376	21.4613	22.039	22.8753	21.7758	21.7348	21.1489	20.971	19.6762	20.3728
[truncated: 323 more rows]
[truncated: 16 more columns]

## Sheet: PALP3_C2_Ap3A
PALP3:	C2-Ap3A																																			LFQ values
[truncated: 1,053 more rows]
[truncated: 16 more columns]
