# Supplementary material for: Chemical proteomic profiling reveals protein interactors of the alarmones diadenosine triphosphate and tetraphosphate
Source: Nat Commun. 2021 Oct 4;12:5808. doi: 10.1038/s41467-021-26075-4 (PMC8490401; doi:10.1038/s41467-021-26075-4)
Supplement: Supplementary file 4 — Supplementary Dataset 2 [file 41467_2021_26075_MOESM4_ESM.xlsx]

## Sheet: Ap3A_HEK_BP
File created with bingo (c) on 24.06.2021 at 10:43:40
proteins found for Ap3A probes (PALP-1 and/or PALP-3) in HEK293T lysates
Overrepresentation
Selected statistical test : Hypergeometric test
Selected correction : Benjamini & Hochberg False Discovery Rate (FDR) correction
Selected significance level : 0.05
Testing option : Use whole annotation as reference set
namespace: biological_process
GO-ID	p-value	corr p-value	x	n	X	N	Description	Genes in test set			% of hits	% of global proteome
44281	4.589e-24	7.8104e-21	38	1699	61	17830	small molecule metabolic process	PDXK|FH|OAT|PRUNE|AK1|AK4|EPRS|LDHB|LDHA|ATIC|RARS|PPAT|PMVK|PGK1|GNPNAT1|MAPK1|PHGDH|IARS2|ACADM|UPP1|CKB|CBR1|ADSL|MDH1|MDH2|CKMT1A|GGH|REXO2|CS|ACLY|SUCLA2|NAGK|KARS|IMPDH2|CMPK1|ACO2|DCTPP1|GART			62.2951	9.52888
43436	1.292e-17	8.9275e-15	26	955	61	17830	oxoacid metabolic process	FH|OAT|PRUNE|EPRS|LDHB|LDHA|ATIC|RARS|PPAT|PGK1|PHGDH|IARS2|ACADM|CKB|CBR1|MDH1|MDH2|CKMT1A|GGH|CS|ACLY|SUCLA2|NAGK|KARS|ACO2|GART			42.623	5.35614
19752	1.5736e-17	8.9275e-15	25	863	61	17830	carboxylic acid metabolic process	FH|OAT|EPRS|LDHB|LDHA|ATIC|RARS|PPAT|PGK1|PHGDH|IARS2|ACADM|CKB|CBR1|MDH1|MDH2|CKMT1A|GGH|CS|ACLY|SUCLA2|NAGK|KARS|ACO2|GART			40.9836	4.84016
6082	2.1977e-17	9.351e-15	26	976	61	17830	organic acid metabolic process	FH|OAT|PRUNE|EPRS|LDHB|LDHA|ATIC|RARS|PPAT|PGK1|PHGDH|IARS2|ACADM|CKB|CBR1|MDH1|MDH2|CKMT1A|GGH|CS|ACLY|SUCLA2|NAGK|KARS|ACO2|GART			42.623	5.47392
55086	3.8082e-16	1.2963e-13	20	528	61	17830	nucleobase-containing small molecule metabolic process	ADSL|AK1|AK4|REXO2|ACLY|LDHA|ATIC|SUCLA2|NAGK|KARS|PPAT|IMPDH2|PMVK|CMPK1|PGK1|GNPNAT1|MAPK1|UPP1|DCTPP1|GART			32.7869	2.9613
8152	4.6603e-16	1.322e-13	58	8373	61	17830	metabolic process	PRUNE|CPOX|HNRNPR|EPRS|RPS6KA3|ATIC|AIFM1|RARS|PPAT|GNPNAT1|PHGDH|ACADM|UPP1|PDIA3|CBR1|ADSL|PABPC4|AIP|REXO2|MRPL46|ACLY|KARS|CMPK1|BLVRB|PABPC1|DCTPP1|GART|PDXK|FH|OAT|CTBP2|CTBP1|AK1|AK4|PLD3|LDHB|LDHA|PSMB3|PMVK|PGK1|MAPK1|IARS2|CKB|DCPS|HNRNPA3|MDH1|MDH2|CKMT1A|GGH|CS|PSMC5|SUCLA2|NAGK|IMPDH2|HNRNPA2B1|ACO2|SSBP1|GPD1L			95.082	46.9602
1901576	2.7822e-15	6.1181e-13	37	2842	61	17830	organic substance biosynthetic process	PDXK|OAT|AK1|CPOX|AK4|EPRS|ATIC|RARS|PPAT|PMVK|PGK1|GNPNAT1|MAPK1|PHGDH|IARS2|ACADM|UPP1|CKB|CBR1|ADSL|MDH1|MDH2|PABPC4|CKMT1A|AIP|MRPL46|ACLY|SUCLA2|NAGK|KARS|IMPDH2|CMPK1|PABPC1|SSBP1|GPD1L|DCTPP1|GART			60.6557	15.9394
71704	2.8757e-15	6.1181e-13	56	7818	61	17830	organic substance metabolic process	PRUNE|CPOX|HNRNPR|EPRS|RPS6KA3|ATIC|RARS|PPAT|GNPNAT1|PHGDH|ACADM|UPP1|PDIA3|CBR1|ADSL|PABPC4|AIP|REXO2|MRPL46|ACLY|KARS|CMPK1|BLVRB|PABPC1|DCTPP1|GART|PDXK|FH|OAT|CTBP1|AK1|AK4|PLD3|LDHB|LDHA|PSMB3|PMVK|PGK1|MAPK1|IARS2|CKB|DCPS|HNRNPA3|MDH1|MDH2|CKMT1A|GGH|CS|PSMC5|SUCLA2|NAGK|IMPDH2|HNRNPA2B1|ACO2|SSBP1|GPD1L			91.8033	43.8474
9117	4.0392e-15	7.6386e-13	18	440	61	17830	nucleotide metabolic process	ADSL|AK1|AK4|REXO2|ACLY|LDHA|ATIC|SUCLA2|KARS|PPAT|IMPDH2|PMVK|CMPK1|PGK1|MAPK1|UPP1|DCTPP1|GART			29.5082	2.46775
6753	5.1071e-15	8.6923e-13	18	446	61	17830	nucleoside phosphate metabolic process	ADSL|AK1|AK4|REXO2|ACLY|LDHA|ATIC|SUCLA2|KARS|PPAT|IMPDH2|PMVK|CMPK1|PGK1|MAPK1|UPP1|DCTPP1|GART			29.5082	2.5014
9058	6.6062e-15	1.0222e-12	37	2918	61	17830	biosynthetic process	PDXK|OAT|AK1|CPOX|AK4|EPRS|ATIC|RARS|PPAT|PMVK|PGK1|GNPNAT1|MAPK1|PHGDH|IARS2|ACADM|UPP1|CKB|CBR1|ADSL|MDH1|MDH2|PABPC4|CKMT1A|AIP|MRPL46|ACLY|SUCLA2|NAGK|KARS|IMPDH2|CMPK1|PABPC1|SSBP1|GPD1L|DCTPP1|GART			60.6557	16.3657
44237	9.3705e-15	1.2627e-12	55	7617	61	17830	cellular metabolic process	PRUNE|CPOX|HNRNPR|EPRS|RPS6KA3|ATIC|RARS|PPAT|GNPNAT1|PHGDH|ACADM|UPP1|CBR1|ADSL|PABPC4|AIP|REXO2|MRPL46|ACLY|KARS|CMPK1|BLVRB|PABPC1|DCTPP1|GART|PDXK|FH|OAT|CTBP1|AK1|AK4|PLD3|LDHB|LDHA|PSMB3|PMVK|PGK1|MAPK1|IARS2|CKB|DCPS|HNRNPA3|MDH1|MDH2|CKMT1A|GGH|CS|PSMC5|SUCLA2|NAGK|IMPDH2|HNRNPA2B1|ACO2|SSBP1|GPD1L			90.1639	42.7201
46483	9.6445e-15	1.2627e-12	37	2952	61	17830	heterocycle metabolic process	PDXK|FH|OAT|AK1|CPOX|HNRNPR|AK4|EPRS|PLD3|LDHA|ATIC|RARS|PPAT|PMVK|PGK1|GNPNAT1|MAPK1|IARS2|UPP1|DCPS|ADSL|HNRNPA3|PABPC4|AIP|GGH|REXO2|ACLY|SUCLA2|NAGK|KARS|IMPDH2|HNRNPA2B1|CMPK1|BLVRB|PABPC1|DCTPP1|GART			60.6557	16.5564
19637	4.3682e-14	5.3105e-12	22	875	61	17830	organophosphate metabolic process	ADSL|PDXK|CKMT1A|AK1|AK4|REXO2|ACLY|LDHA|ATIC|SUCLA2|KARS|PPAT|IMPDH2|PMVK|CMPK1|PGK1|MAPK1|UPP1|CKB|GPD1L|DCTPP1|GART			36.0656	4.90746
9161	7.7877e-14	8.8364e-12	9	50	61	17830	ribonucleoside monophosphate metabolic process	ADSL|ATIC|PPAT|IMPDH2|AK1|CMPK1|AK4|UPP1|GART			14.7541	0.280426
1901566	9.8687e-14	1.0498e-11	26	1387	61	17830	organonitrogen compound biosynthetic process	PDXK|OAT|AK1|CPOX|AK4|EPRS|ATIC|RARS|PPAT|PHGDH|IARS2|ACADM|UPP1|CKB|ADSL|PABPC4|CKMT1A|AIP|MRPL46|ACLY|SUCLA2|KARS|IMPDH2|CMPK1|PABPC1|GART			42.623	7.77902
6725	1.1683e-13	1.1696e-11	36	2996	61	17830	cellular aromatic compound metabolic process	PDXK|FH|AK1|CPOX|HNRNPR|AK4|EPRS|PLD3|LDHA|ATIC|RARS|PPAT|PMVK|PGK1|GNPNAT1|MAPK1|IARS2|UPP1|DCPS|ADSL|HNRNPA3|PABPC4|AIP|GGH|REXO2|ACLY|SUCLA2|NAGK|KARS|IMPDH2|HNRNPA2B1|CMPK1|BLVRB|PABPC1|DCTPP1|GART			59.0164	16.8031
34641	1.5533e-13	1.4687e-11	38	3416	61	17830	cellular nitrogen compound metabolic process	PDXK|FH|AK1|CPOX|HNRNPR|AK4|EPRS|PLD3|LDHA|ATIC|RARS|PPAT|PMVK|PGK1|GNPNAT1|MAPK1|IARS2|ACADM|UPP1|DCPS|ADSL|HNRNPA3|PABPC4|AIP|GGH|REXO2|MRPL46|ACLY|SUCLA2|NAGK|KARS|IMPDH2|HNRNPA2B1|CMPK1|BLVRB|PABPC1|DCTPP1|GART			62.2951	19.1587
1901360	1.7577e-13	1.5745e-11	37	3229	61	17830	organic cyclic compound metabolic process	PDXK|FH|OAT|AK1|CPOX|HNRNPR|AK4|EPRS|PLD3|LDHA|ATIC|RARS|PPAT|PMVK|PGK1|GNPNAT1|MAPK1|IARS2|UPP1|DCPS|ADSL|HNRNPA3|PABPC4|AIP|GGH|REXO2|ACLY|SUCLA2|NAGK|KARS|IMPDH2|HNRNPA2B1|CMPK1|BLVRB|PABPC1|DCTPP1|GART			60.6557	18.1099
90407	1.8486e-12	1.5732e-10	17	540	61	17830	organophosphate biosynthetic process	ADSL|PDXK|CKMT1A|AK1|AK4|ACLY|ATIC|KARS|PPAT|IMPDH2|PMVK|CMPK1|MAPK1|UPP1|CKB|GPD1L|GART			27.8689	3.0286
9259	2.9781e-12	2.4137e-10	14	321	61	17830	ribonucleotide metabolic process	ADSL|AK1|AK4|ACLY|LDHA|ATIC|SUCLA2|PPAT|IMPDH2|PMVK|CMPK1|PGK1|UPP1|GART			22.9508	1.80034
9123	3.2251e-12	2.495e-10	9	74	61	17830	nucleoside monophosphate metabolic process	ADSL|ATIC|PPAT|IMPDH2|AK1|CMPK1|AK4|UPP1|GART			14.7541	0.415031
44271	4.4311e-12	3.1929e-10	26	1635	61	17830	cellular nitrogen compound biosynthetic process	PDXK|AK1|CPOX|AK4|EPRS|ATIC|RARS|PPAT|GNPNAT1|MAPK1|IARS2|ACADM|UPP1|ADSL|PABPC4|AIP|MRPL46|ACLY|SUCLA2|NAGK|KARS|IMPDH2|CMPK1|PABPC1|DCTPP1|GART			42.623	9.16994
19693	4.5024e-12	3.1929e-10	14	331	61	17830	ribose phosphate metabolic process	ADSL|AK1|AK4|ACLY|LDHA|ATIC|SUCLA2|PPAT|IMPDH2|PMVK|CMPK1|PGK1|UPP1|GART			22.9508	1.85642
6793	9.5779e-12	6.5206e-10	29	2161	61	17830	phosphorus metabolic process	PDXK|CTBP1|PRUNE|AK1|AK4|RPS6KA3|LDHA|ATIC|PSMB3|PPAT|PMVK|PGK1|GNPNAT1|MAPK1|UPP1|CKB|ADSL|CKMT1A|REXO2|ACLY|PSMC5|SUCLA2|NAGK|KARS|IMPDH2|CMPK1|GPD1L|DCTPP1|GART			47.541	12.12
9156	1.5321e-11	1.003e-09	7	33	61	17830	ribonucleoside monophosphate biosynthetic process	ADSL|ATIC|PPAT|IMPDH2|CMPK1|UPP1|GART			11.4754	0.185081
44249	1.6894e-11	1.0649e-09	32	2738	61	17830	cellular biosynthetic process	PDXK|OAT|AK1|CPOX|AK4|EPRS|ATIC|RARS|PPAT|PMVK|GNPNAT1|MAPK1|PHGDH|IARS2|ACADM|UPP1|CBR1|ADSL|PABPC4|AIP|MRPL46|ACLY|SUCLA2|NAGK|KARS|IMPDH2|CMPK1|PABPC1|SSBP1|GPD1L|DCTPP1|GART			52.459	15.3561
6139	2.3834e-11	1.4488e-09	32	2773	61	17830	nucleobase-containing compound metabolic process	FH|AK1|HNRNPR|AK4|EPRS|PLD3|LDHA|ATIC|RARS|PPAT|PMVK|PGK1|GNPNAT1|MAPK1|IARS2|UPP1|DCPS|ADSL|HNRNPA3|PABPC4|AIP|REXO2|ACLY|SUCLA2|NAGK|KARS|IMPDH2|HNRNPA2B1|CMPK1|PABPC1|DCTPP1|GART			52.459	15.5524
55114	2.7727e-11	1.6273e-09	20	963	61	17830	oxidation-reduction process	PDIA3|CBR1|ADSL|FH|CTBP2|MDH1|CTBP1|MDH2|CPOX|CS|LDHB|LDHA|SUCLA2|AIFM1|IMPDH2|PGK1|BLVRB|PHGDH|ACADM|ACO2			32.7869	5.40101
9167	2.9701e-11	1.685e-09	7	36	61	17830	purine ribonucleoside monophosphate metabolic process	ADSL|ATIC|PPAT|IMPDH2|AK1|AK4|GART			11.4754	0.201907
9126	3.6534e-11	2.0058e-09	7	37	61	17830	purine nucleoside monophosphate metabolic process	ADSL|ATIC|PPAT|IMPDH2|AK1|AK4|GART			11.4754	0.207515
6796	4.623e-11	2.4589e-09	28	2134	61	17830	phosphate-containing compound metabolic process	PDXK|CTBP1|PRUNE|AK1|AK4|RPS6KA3|LDHA|ATIC|PSMB3|PPAT|PMVK|PGK1|MAPK1|UPP1|CKB|ADSL|CKMT1A|REXO2|ACLY|PSMC5|SUCLA2|NAGK|KARS|IMPDH2|CMPK1|GPD1L|DCTPP1|GART			45.9016	11.9686
9165	4.8311e-11	2.4917e-09	12	253	61	17830	nucleotide biosynthetic process	ACLY|ADSL|ATIC|KARS|PPAT|IMPDH2|AK1|CMPK1|MAPK1|AK4|UPP1|GART			19.6721	1.41896
1901293	5.54e-11	2.7733e-09	12	256	61	17830	nucleoside phosphate biosynthetic process	ACLY|ADSL|ATIC|KARS|PPAT|IMPDH2|AK1|CMPK1|MAPK1|AK4|UPP1|GART			19.6721	1.43578
17144	7.0787e-11	3.4423e-09	15	491	61	17830	drug metabolic process	CBR1|ADSL|PDXK|OAT|CKMT1A|AK1|AK4|CS|ACLY|SUCLA2|NAGK|PHGDH|CKB|ACO2|GART			24.5902	2.75379
9124	1.5765e-10	7.4532e-09	7	45	61	17830	nucleoside monophosphate biosynthetic process	ADSL|ATIC|PPAT|IMPDH2|CMPK1|UPP1|GART			11.4754	0.252384
9260	1.6515e-10	7.5968e-09	10	161	61	17830	ribonucleotide biosynthetic process	ACLY|ADSL|ATIC|PPAT|IMPDH2|AK1|CMPK1|AK4|UPP1|GART			16.3934	0.902973
46390	2.512e-10	1.1251e-08	10	168	61	17830	ribose phosphate biosynthetic process	ACLY|ADSL|ATIC|PPAT|IMPDH2|AK1|CMPK1|AK4|UPP1|GART			16.3934	0.942232
6807	3.041e-10	1.3271e-08	48	6968	61	17830	nitrogen compound metabolic process	PDXK|FH|OAT|CTBP1|AK1|CPOX|HNRNPR|AK4|EPRS|PLD3|RPS6KA3|LDHA|ATIC|PSMB3|RARS|PPAT|PMVK|PGK1|GNPNAT1|MAPK1|PHGDH|IARS2|ACADM|UPP1|CKB|DCPS|PDIA3|ADSL|HNRNPA3|MDH2|PABPC4|CKMT1A|AIP|GGH|REXO2|MRPL46|ACLY|PSMC5|SUCLA2|NAGK|KARS|IMPDH2|HNRNPA2B1|CMPK1|BLVRB|PABPC1|DCTPP1|GART			78.6885	39.0802
9150	4.3288e-10	1.8419e-08	12	306	61	17830	purine ribonucleotide metabolic process	ACLY|ADSL|LDHA|ATIC|SUCLA2|PPAT|IMPDH2|AK1|PMVK|PGK1|AK4|GART			19.6721	1.71621
44283	6.9755e-10	2.8957e-08	15	579	61	17830	small molecule biosynthetic process	CBR1|PDXK|OAT|MDH1|MDH2|ACLY|ATIC|SUCLA2|IMPDH2|PMVK|PGK1|PHGDH|UPP1|DCTPP1|GART			24.5902	3.24734
44238	7.9263e-10	3.212e-08	49	7448	61	17830	primary metabolic process	HNRNPR|EPRS|RPS6KA3|ATIC|RARS|PPAT|GNPNAT1|PHGDH|ACADM|UPP1|PDIA3|CBR1|ADSL|PABPC4|AIP|REXO2|MRPL46|ACLY|KARS|CMPK1|PABPC1|DCTPP1|GART|FH|OAT|CTBP1|AK1|AK4|PLD3|LDHB|LDHA|PSMB3|PMVK|PGK1|MAPK1|IARS2|DCPS|HNRNPA3|MDH1|MDH2|GGH|CS|PSMC5|SUCLA2|NAGK|IMPDH2|HNRNPA2B1|ACO2|GPD1L			80.3279	41.7723
6163	9.226e-10	3.6518e-08	12	327	61	17830	purine nucleotide metabolic process	ACLY|ADSL|LDHA|ATIC|SUCLA2|PPAT|IMPDH2|AK1|PMVK|PGK1|AK4|GART			19.6721	1.83399
6189	1.85e-09	7.1561e-08	4	6	61	17830	'de novo' IMP biosynthetic process	ADSL|ATIC|PPAT|GART			6.55738	0.0336511
6099	2.2404e-09	8.4736e-08	6	36	61	17830	tricarboxylic acid cycle	CS|FH|SUCLA2|MDH1|MDH2|ACO2			9.83607	0.201907
72521	2.8248e-09	1.0452e-07	12	361	61	17830	purine-containing compound metabolic process	ACLY|ADSL|LDHA|ATIC|SUCLA2|PPAT|IMPDH2|AK1|PMVK|PGK1|AK4|GART			19.6721	2.02468
1901135	3.7063e-09	1.3422e-07	18	1005	61	17830	carbohydrate derivative metabolic process	ADSL|AK1|AK4|ACLY|LDHA|ATIC|SUCLA2|NAGK|PPAT|IMPDH2|PMVK|CMPK1|PGK1|GNPNAT1|UPP1|GPD1L|DCTPP1|GART			29.5082	5.63657
9127	4.4432e-09	1.5433e-07	5	19	61	17830	purine nucleoside monophosphate biosynthetic process	ADSL|ATIC|PPAT|IMPDH2|GART			8.19672	0.106562
9168	4.4432e-09	1.5433e-07	5	19	61	17830	purine ribonucleoside monophosphate biosynthetic process	ADSL|ATIC|PPAT|IMPDH2|GART			8.19672	0.106562
18130	5.4364e-09	1.8505e-07	19	1162	61	17830	heterocycle biosynthetic process	ADSL|PDXK|OAT|AK1|CPOX|AK4|ACLY|ATIC|SUCLA2|NAGK|KARS|PPAT|IMPDH2|CMPK1|GNPNAT1|MAPK1|UPP1|DCTPP1|GART			31.1475	6.51711
1901362	6.2381e-09	2.0818e-07	20	1311	61	17830	organic cyclic compound biosynthetic process	ADSL|PDXK|OAT|AK1|CPOX|AK4|ACLY|ATIC|SUCLA2|NAGK|KARS|PPAT|IMPDH2|PMVK|CMPK1|GNPNAT1|MAPK1|UPP1|DCTPP1|GART			32.7869	7.35278
9060	1.0056e-08	3.2915e-07	7	80	61	17830	aerobic respiration	CS|ADSL|FH|SUCLA2|MDH1|MDH2|ACO2			11.4754	0.448682
6188	2.5636e-08	8.0906e-07	4	10	61	17830	IMP biosynthetic process	ADSL|ATIC|PPAT|GART			6.55738	0.0560852
1901564	2.5669e-08	8.0906e-07	39	5258	61	17830	organonitrogen compound metabolic process	PDXK|OAT|CTBP1|AK1|CPOX|AK4|EPRS|RPS6KA3|LDHA|ATIC|PSMB3|RARS|PPAT|PMVK|PGK1|MAPK1|PHGDH|IARS2|ACADM|UPP1|CKB|PDIA3|ADSL|MDH2|PABPC4|CKMT1A|AIP|GGH|MRPL46|ACLY|PSMC5|SUCLA2|KARS|IMPDH2|CMPK1|BLVRB|PABPC1|DCTPP1|GART			63.9344	29.4896
43648	3.122e-08	9.6612e-07	7	94	61	17830	dicarboxylic acid metabolic process	ACLY|FH|ATIC|OAT|SUCLA2|MDH1|MDH2			11.4754	0.527201
9152	3.7837e-08	1.15e-06	8	148	61	17830	purine ribonucleotide biosynthetic process	ACLY|ADSL|ATIC|PPAT|IMPDH2|AK1|AK4|GART			13.1148	0.830062
19438	3.9801e-08	1.1884e-06	18	1171	61	17830	aromatic compound biosynthetic process	ADSL|PDXK|AK1|CPOX|AK4|ACLY|ATIC|SUCLA2|NAGK|KARS|PPAT|IMPDH2|CMPK1|GNPNAT1|MAPK1|UPP1|DCTPP1|GART			29.5082	6.56758
6164	5.7011e-08	1.673e-06	8	156	61	17830	purine nucleotide biosynthetic process	ACLY|ADSL|ATIC|PPAT|IMPDH2|AK1|AK4|GART			13.1148	0.87493
46040	8.6616e-08	2.4987e-06	4	13	61	17830	IMP metabolic process	ADSL|ATIC|PPAT|GART			6.55738	0.0729108
72522	1.1093e-07	3.1467e-06	8	170	61	17830	purine-containing compound biosynthetic process	ACLY|ADSL|ATIC|PPAT|IMPDH2|AK1|AK4|GART			13.1148	0.953449
43603	2.9564e-07	8.2488e-06	14	784	61	17830	cellular amide metabolic process	PABPC4|AIP|GGH|EPRS|MRPL46|ACLY|ATIC|SUCLA2|KARS|RARS|PMVK|IARS2|PABPC1|GART			22.9508	4.39708
6101	3.7917e-07	1.0409e-05	3	5	61	17830	citrate metabolic process	CS|ACLY|ACO2			4.91803	0.0280426
42398	4.8801e-07	1.3184e-05	5	46	61	17830	cellular modified amino acid biosynthetic process	ATIC|CKMT1A|ACADM|CKB|GART			8.19672	0.257992
1901137	8.3809e-07	2.2288e-05	12	608	61	17830	carbohydrate derivative biosynthetic process	ACLY|ADSL|ATIC|NAGK|PPAT|IMPDH2|AK1|CMPK1|GNPNAT1|AK4|UPP1|GART			19.6721	3.40998
6091	1.1475e-06	3.0048e-05	10	409	61	17830	generation of precursor metabolites and energy	CS|ADSL|FH|LDHA|SUCLA2|MDH1|MDH2|PGK1|PHGDH|ACO2			16.3934	2.29389
45333	1.2443e-06	3.2089e-05	7	161	61	17830	cellular respiration	CS|ADSL|FH|SUCLA2|MDH1|MDH2|ACO2			11.4754	0.902973
43604	1.4327e-06	3.6396e-05	11	525	61	17830	amide biosynthetic process	ACLY|ATIC|KARS|RARS|PABPC4|AIP|IARS2|PABPC1|EPRS|MRPL46|GART			18.0328	2.94448
6165	1.7227e-06	4.3119e-05	5	59	61	17830	nucleoside diphosphate phosphorylation	LDHA|AK1|CMPK1|PGK1|AK4			8.19672	0.330903
46939	2.0364e-06	5.0232e-05	5	61	61	17830	nucleotide phosphorylation	LDHA|AK1|CMPK1|PGK1|AK4			8.19672	0.34212
6107	2.1078e-06	5.0529e-05	3	8	61	17830	oxaloacetate metabolic process	ACLY|MDH1|MDH2			4.91803	0.0448682
6108	2.1078e-06	5.0529e-05	3	8	61	17830	malate metabolic process	FH|MDH1|MDH2			4.91803	0.0448682
43488	2.4324e-06	5.7499e-05	7	178	61	17830	regulation of mRNA stability	PSMC5|ANP32A|PSMB3|PABPC4|HNRNPR|PABPC1|VIM			11.4754	0.998317
10608	2.6764e-06	6.2401e-05	11	560	61	17830	posttranscriptional regulation of gene expression	RPS6KA3|PSMC5|ANP32A|PSMB3|PABPC4|HNRNPA2B1|MAPK1|HNRNPR|PABPC1|VIM|EPRS			18.0328	3.14077
34654	2.8518e-06	6.5591e-05	15	1092	61	17830	nucleobase-containing compound biosynthetic process	ADSL|AK1|AK4|ACLY|ATIC|NAGK|KARS|PPAT|IMPDH2|CMPK1|GNPNAT1|MAPK1|UPP1|DCTPP1|GART			24.5902	6.12451
43487	3.3738e-06	7.6563e-05	7	187	61	17830	regulation of RNA stability	PSMC5|ANP32A|PSMB3|PABPC4|HNRNPR|PABPC1|VIM			11.4754	1.04879
9987	4.8768e-06	0.00010921	61	14596	61	17830	cellular process	C2ORF47|PRUNE|CPOX|HNRNPR|EPRS|RPS6KA3|ATIC|AIFM1|RARS|PPAT|GNPNAT1|PHGDH|ACADM|UPP1|PDIA3|CBR1|ADSL|PABPC4|AIP|REXO2|MRPL46|ACLY|KARS|CMPK1|BLVRB|PABPC1|DCTPP1|GART|PDXK|FH|OAT|ANP32A|CTBP2|CTBP1|AK1|AK4|PLD3|LDHB|LDHA|PSMB3|PMVK|PGK1|MAPK1|IARS2|CKB|DCPS|HNRNPA3|MDH1|MDH2|CKMT1A|GGH|CS|PSMC5|SUCLA2|NAGK|IMPDH2|HNRNPA2B1|ACO2|SSBP1|GPD1L|VIM			100	81.862
16310	5.0633e-06	0.00011192	16	1299	61	17830	phosphorylation	PDXK|CTBP1|CKMT1A|AK1|AK4|RPS6KA3|LDHA|PSMC5|NAGK|KARS|PSMB3|PMVK|CMPK1|PGK1|MAPK1|CKB			26.2295	7.28547
6520	5.184e-06	0.00011312	8	283	61	17830	cellular amino acid metabolic process	OAT|KARS|RARS|PPAT|PHGDH|IARS2|EPRS|GART			13.1148	1.58721
61013	5.2563e-06	0.00011324	7	200	61	17830	regulation of mRNA catabolic process	PSMC5|ANP32A|PSMB3|PABPC4|HNRNPR|PABPC1|VIM			11.4754	1.1217
9112	7.5244e-06	0.00016008	4	37	61	17830	nucleobase metabolic process	PPAT|CMPK1|MAPK1|GART			6.55738	0.207515
9132	8.3233e-06	0.00017489	5	81	61	17830	nucleoside diphosphate metabolic process	LDHA|AK1|CMPK1|PGK1|AK4			8.19672	0.454291
15980	1.1684e-05	0.00024251	7	226	61	17830	energy derivation by oxidation of organic compounds	CS|ADSL|FH|SUCLA2|MDH1|MDH2|ACO2			11.4754	1.26753
46033	1.3502e-05	0.00027357	3	14	61	17830	AMP metabolic process	ADSL|AK1|AK4			4.91803	0.0785193
72350	1.3502e-05	0.00027357	3	14	61	17830	tricarboxylic acid metabolic process	CS|ACLY|ACO2			4.91803	0.0785193
51186	1.3966e-05	0.00027965	9	428	61	17830	cofactor metabolic process	ACLY|PDXK|ATIC|SUCLA2|PMVK|CPOX|BLVRB|GGH|GART			14.7541	2.40045
1903311	1.5522e-05	0.00030367	8	329	61	17830	regulation of mRNA metabolic process	PSMC5|ANP32A|PSMB3|PABPC4|HNRNPA2B1|HNRNPR|PABPC1|VIM			13.1148	1.8452
9141	1.5522e-05	0.00030367	5	92	61	17830	nucleoside triphosphate metabolic process	IMPDH2|AK1|CMPK1|AK4|DCTPP1			8.19672	0.515984
19674	1.6631e-05	0.00032166	4	45	61	17830	NAD metabolic process	LDHA|MDH1|PGK1|GPD1L			6.55738	0.252384
6418	1.8169e-05	0.00034745	4	46	61	17830	tRNA aminoacylation for protein translation	KARS|RARS|IARS2|EPRS			6.55738	0.257992
6732	2.1851e-05	0.00041323	7	249	61	17830	coenzyme metabolic process	ACLY|PDXK|ATIC|SUCLA2|PMVK|GGH|GART			11.4754	1.39652
46031	2.341e-05	0.00043308	4	49	61	17830	ADP metabolic process	LDHA|AK1|PGK1|AK4			6.55738	0.274818
43039	2.341e-05	0.00043308	4	49	61	17830	tRNA aminoacylation	KARS|RARS|IARS2|EPRS			6.55738	0.274818
43038	2.538e-05	0.00046449	4	50	61	17830	amino acid activation	KARS|RARS|IARS2|EPRS			6.55738	0.280426
71345	2.6678e-05	0.00048305	13	1000	61	17830	cellular response to cytokine stimulus	PDIA3|CTBP2|AIP|EPRS|PSMC5|ATIC|KARS|PSMB3|IMPDH2|HNRNPA2B1|GNPNAT1|MAPK1|VIM			21.3115	5.60852
9116	3.0838e-05	0.00055249	5	106	61	17830	nucleoside metabolic process	ATIC|PPAT|IMPDH2|AK4|UPP1			8.19672	0.594504
15960	3.4464e-05	0.00059855	2	3	61	17830	diadenosine polyphosphate biosynthetic process	KARS|MAPK1			3.27869	0.0168256
15965	3.4464e-05	0.00059855	2	3	61	17830	diadenosine tetraphosphate metabolic process	KARS|MAPK1			3.27869	0.0168256
15966	3.4464e-05	0.00059855	2	3	61	17830	diadenosine tetraphosphate biosynthetic process	KARS|MAPK1			3.27869	0.0168256
6575	3.8593e-05	0.00066349	6	184	61	17830	cellular modified amino acid metabolic process	ATIC|CKMT1A|GGH|ACADM|CKB|GART			9.83607	1.03197
46112	4.1671e-05	0.00070504	3	20	61	17830	nucleobase biosynthetic process	PPAT|CMPK1|GART			4.91803	0.11217
6412	4.1838e-05	0.00070504	8	378	61	17830	translation	KARS|RARS|PABPC4|AIP|IARS2|PABPC1|EPRS|MRPL46			13.1148	2.12002
9135	5.5919e-05	0.00092401	4	61	61	17830	purine nucleoside diphosphate metabolic process	LDHA|AK1|PGK1|AK4			6.55738	0.34212
9179	5.5919e-05	0.00092401	4	61	61	17830	purine ribonucleoside diphosphate metabolic process	LDHA|AK1|PGK1|AK4			6.55738	0.34212
32787	5.771e-05	0.00094445	9	513	61	17830	monocarboxylic acid metabolic process	CBR1|ACLY|LDHB|LDHA|CKMT1A|PGK1|PHGDH|ACADM|CKB			14.7541	2.87717
46394	6.1512e-05	0.00099157	7	293	61	17830	carboxylic acid biosynthetic process	CBR1|ACLY|ATIC|OAT|SUCLA2|PHGDH|GART			11.4754	1.6433
16053	6.2845e-05	0.00099157	7	294	61	17830	organic acid biosynthetic process	CBR1|ACLY|ATIC|OAT|SUCLA2|PHGDH|GART			11.4754	1.64891
34097	6.3323e-05	0.00099157	13	1087	61	17830	response to cytokine	PDIA3|CTBP2|AIP|EPRS|PSMC5|ATIC|KARS|PSMB3|IMPDH2|HNRNPA2B1|GNPNAT1|MAPK1|VIM			21.3115	6.09647
9142	6.3503e-05	0.00099157	4	63	61	17830	nucleoside triphosphate biosynthetic process	IMPDH2|AK1|CMPK1|AK4			6.55738	0.353337
9185	6.3503e-05	0.00099157	4	63	61	17830	ribonucleoside diphosphate metabolic process	LDHA|AK1|PGK1|AK4			6.55738	0.353337
43043	6.4515e-05	0.00099822	8	402	61	17830	peptide biosynthetic process	KARS|RARS|PABPC4|AIP|IARS2|PABPC1|EPRS|MRPL46			13.1148	2.25463
42440	6.7563e-05	0.0010179	4	64	61	17830	pigment metabolic process	PPAT|CPOX|BLVRB|GART			6.55738	0.358946
46314	6.8776e-05	0.0010179	2	4	61	17830	phosphocreatine biosynthetic process	CKMT1A|CKB			3.27869	0.0224341
42396	6.8776e-05	0.0010179	2	4	61	17830	phosphagen biosynthetic process	CKMT1A|CKB			3.27869	0.0224341
6599	6.8776e-05	0.0010179	2	4	61	17830	phosphagen metabolic process	CKMT1A|CKB			3.27869	0.0224341
6603	6.8776e-05	0.0010179	2	4	61	17830	phosphocreatine metabolic process	CKMT1A|CKB			3.27869	0.0224341
46940	7.3267e-05	0.001075	3	24	61	17830	nucleoside monophosphate phosphorylation	AK1|CMPK1|AK4			4.91803	0.134605
51188	8.2588e-05	0.0012014	6	211	61	17830	cofactor biosynthetic process	ACLY|PDXK|ATIC|SUCLA2|CPOX|GART			9.83607	1.1834
1901657	8.4834e-05	0.0012236	5	131	61	17830	glycosyl compound metabolic process	ATIC|PPAT|IMPDH2|AK4|UPP1			8.19672	0.734717
6172	0.00011437	0.0016358	2	5	61	17830	ADP biosynthetic process	AK1|AK4			3.27869	0.0280426
6760	0.00011744	0.0016657	3	28	61	17830	folic acid-containing compound metabolic process	ATIC|GGH|GART			4.91803	0.157039
15949	0.00013067	0.001838	3	29	61	17830	nucleobase-containing small molecule interconversion	AK1|CMPK1|AK4			4.91803	0.162647
9136	0.00017118	0.0023496	2	6	61	17830	purine nucleoside diphosphate biosynthetic process	AK1|AK4			3.27869	0.0336511
9180	0.00017118	0.0023496	2	6	61	17830	purine ribonucleoside diphosphate biosynthetic process	AK1|AK4			3.27869	0.0336511
9188	0.00017118	0.0023496	2	6	61	17830	ribonucleoside diphosphate biosynthetic process	AK1|AK4			3.27869	0.0336511
36293	0.00018566	0.002528	7	350	61	17830	response to decreased oxygen levels	ADSL|LDHA|PSMC5|AIFM1|PSMB3|PGK1|AK4			11.4754	1.96298
1901575	0.00018774	0.002536	16	1745	61	17830	organic substance catabolic process	OAT|PABPC4|PRUNE|LDHA|PSMC5|NAGK|PSMB3|PPAT|PGK1|BLVRB|ACADM|UPP1|PABPC1|GPD1L|DCTPP1|DCPS			26.2295	9.78688
5975	0.00019264	0.0025817	8	471	61	17830	carbohydrate metabolic process	CS|LDHB|LDHA|NAGK|MDH1|MDH2|PGK1|GPD1L			13.1148	2.64162
10033	0.00020856	0.0027732	22	2981	61	17830	response to organic substance	PDIA3|CTBP2|AIP|CPOX|GGH|EPRS|RPS6KA3|LDHA|PSMC5|ATIC|AIFM1|KARS|PSMB3|PPAT|IMPDH2|PMVK|HNRNPA2B1|GNPNAT1|MAPK1|VIM|GART|DCPS			36.0656	16.719
42558	0.0002114	0.0027892	3	34	61	17830	pteridine-containing compound metabolic process	ATIC|GGH|GART			4.91803	0.19069
46654	0.00023913	0.0030601	2	7	61	17830	tetrahydrofolate biosynthetic process	ATIC|GART			3.27869	0.0392597
6600	0.00023913	0.0030601	2	7	61	17830	creatine metabolic process	CKMT1A|CKB			3.27869	0.0392597
3360	0.00023913	0.0030601	2	7	61	17830	brainstem development	ATIC|GART			3.27869	0.0392597
15959	0.00023913	0.0030601	2	7	61	17830	diadenosine polyphosphate metabolic process	KARS|MAPK1			3.27869	0.0392597
6734	0.00025102	0.0031883	3	36	61	17830	NADH metabolic process	MDH1|MDH2|PGK1			4.91803	0.201907
70482	0.00027819	0.0035073	7	374	61	17830	response to oxygen levels	ADSL|LDHA|PSMC5|AIFM1|PSMB3|PGK1|AK4			11.4754	2.09759
6778	0.00029514	0.0036936	3	38	61	17830	porphyrin-containing compound metabolic process	SUCLA2|CPOX|BLVRB			4.91803	0.213124
60020	0.00031813	0.0039523	2	8	61	17830	Bergmann glial cell differentiation	MAPK1|VIM			3.27869	0.0448682
72527	0.00038041	0.0046917	4	100	61	17830	pyrimidine-containing compound metabolic process	CMPK1|MAPK1|UPP1|DCTPP1			6.55738	0.560852
6518	0.00039498	0.0048363	8	524	61	17830	peptide metabolic process	KARS|RARS|PABPC4|AIP|IARS2|PABPC1|EPRS|MRPL46			13.1148	2.93887
9133	0.00040813	0.0049617	2	9	61	17830	nucleoside diphosphate biosynthetic process	AK1|AK4			3.27869	0.0504767
16999	0.00042566	0.0051381	4	103	61	17830	antibiotic metabolic process	CS|ACLY|NAGK|ACO2			6.55738	0.577678
6094	0.00048807	0.00585	3	45	61	17830	gluconeogenesis	MDH1|MDH2|PGK1			4.91803	0.252384
9173	0.00050904	0.0058937	2	10	61	17830	pyrimidine ribonucleoside monophosphate metabolic process	CMPK1|UPP1			3.27869	0.0560852
9174	0.00050904	0.0058937	2	10	61	17830	pyrimidine ribonucleoside monophosphate biosynthetic process	CMPK1|UPP1			3.27869	0.0560852
46049	0.00050904	0.0058937	2	10	61	17830	UMP metabolic process	CMPK1|UPP1			3.27869	0.0560852
9396	0.00050904	0.0058937	2	10	61	17830	folic acid-containing compound biosynthetic process	ATIC|GART			3.27869	0.0560852
6222	0.00050904	0.0058937	2	10	61	17830	UMP biosynthetic process	CMPK1|UPP1			3.27869	0.0560852
36294	0.00056377	0.0064834	5	197	61	17830	cellular response to decreased oxygen levels	PSMC5|AIFM1|PSMB3|PGK1|AK4			8.19672	1.10488
19319	0.00059058	0.0067461	3	48	61	17830	hexose biosynthetic process	MDH1|MDH2|PGK1			4.91803	0.269209
6048	0.00062078	0.0070438	2	11	61	17830	UDP-N-acetylglucosamine biosynthetic process	NAGK|GNPNAT1			3.27869	0.0616938
46148	0.00062757	0.0070736	3	49	61	17830	pigment biosynthetic process	PPAT|CPOX|GART			4.91803	0.274818
9113	0.0007433	0.008323	2	12	61	17830	purine nucleobase biosynthetic process	PPAT|GART			3.27869	0.0673023
71453	0.0008192	0.0091129	5	214	61	17830	cellular response to oxygen levels	PSMC5|AIFM1|PSMB3|PGK1|AK4			8.19672	1.20022
46364	0.00083469	0.0092249	3	54	61	17830	monosaccharide biosynthetic process	MDH1|MDH2|PGK1			4.91803	0.30286
46349	0.00087651	0.0096247	2	13	61	17830	amino sugar biosynthetic process	NAGK|GNPNAT1			3.27869	0.0729108
50872	0.0010203	0.011116	2	14	61	17830	white fat cell differentiation	CTBP2|CTBP1			3.27869	0.0785193
1666	0.0010253	0.011116	6	338	61	17830	response to hypoxia	ADSL|LDHA|PSMC5|PSMB3|PGK1|AK4			9.83607	1.89568
33013	0.0010808	0.011569	3	59	61	17830	tetrapyrrole metabolic process	SUCLA2|CPOX|BLVRB			4.91803	0.330903
6626	0.0010808	0.011569	3	59	61	17830	protein targeting to mitochondrion	C2ORF47|AIFM1|AIP			4.91803	0.330903
9056	0.0011073	0.011779	16	2045	61	17830	catabolic process	OAT|PABPC4|PRUNE|LDHA|PSMC5|NAGK|PSMB3|PPAT|PGK1|BLVRB|ACADM|UPP1|PABPC1|GPD1L|DCTPP1|DCPS			26.2295	11.4694
42559	0.0011747	0.012419	2	15	61	17830	pteridine-containing compound biosynthetic process	ATIC|GART			3.27869	0.0841279
6220	0.0011907	0.01251	3	61	61	17830	pyrimidine nucleotide metabolic process	CMPK1|UPP1|DCTPP1			4.91803	0.34212
9108	0.0012739	0.013302	4	138	61	17830	coenzyme biosynthetic process	ACLY|PDXK|ATIC|GART			6.55738	0.773976
9130	0.0013396	0.013735	2	16	61	17830	pyrimidine nucleoside monophosphate biosynthetic process	CMPK1|UPP1			3.27869	0.0897364
6047	0.0013396	0.013735	2	16	61	17830	UDP-N-acetylglucosamine metabolic process	NAGK|GNPNAT1			3.27869	0.0897364
6206	0.0013396	0.013735	2	16	61	17830	pyrimidine nucleobase metabolic process	CMPK1|MAPK1			3.27869	0.0897364
9129	0.0015149	0.015347	2	17	61	17830	pyrimidine nucleoside monophosphate metabolic process	CMPK1|UPP1			3.27869	0.0953449
6544	0.0015149	0.015347	2	17	61	17830	glycine metabolic process	PHGDH|GART			3.27869	0.0953449
6090	0.0017001	0.017122	3	69	61	17830	pyruvate metabolic process	LDHB|LDHA|PGK1			4.91803	0.386988
9064	0.001772	0.01774	3	70	61	17830	glutamine family amino acid metabolic process	OAT|PPAT|PHGDH			4.91803	0.392597
72655	0.0018456	0.01837	3	71	61	17830	establishment of protein localization to mitochondrion	C2ORF47|AIFM1|AIP			4.91803	0.398205
42221	0.0018692	0.018497	26	4449	61	17830	response to chemical	CTBP2|CPOX|AK4|EPRS|RPS6KA3|LDHA|ATIC|AIFM1|PSMB3|PPAT|PMVK|PGK1|GNPNAT1|MAPK1|PHGDH|DCPS|PDIA3|ADSL|AIP|GGH|PSMC5|KARS|IMPDH2|HNRNPA2B1|VIM|GART			42.623	24.9523
46653	0.0018964	0.018657	2	19	61	17830	tetrahydrofolate metabolic process	ATIC|GART			3.27869	0.106562
9119	0.0020781	0.020328	3	74	61	17830	ribonucleoside metabolic process	IMPDH2|AK4|UPP1			4.91803	0.415031
6044	0.0021024	0.020448	2	20	61	17830	N-acetylglucosamine metabolic process	NAGK|GNPNAT1			3.27869	0.11217
2479	0.0021595	0.020849	3	75	61	17830	antigen processing and presentation of exogenous peptide antigen via MHC class I, TAP-dependent	PDIA3|PSMC5|PSMB3			4.91803	0.420639
10035	0.0021682	0.020849	7	531	61	17830	response to inorganic substance	LDHA|ATIC|AIFM1|CPOX|MAPK1|GGH|GART			11.4754	2.97813
6417	0.0022054	0.021088	6	393	61	17830	regulation of translation	RPS6KA3|MAPK1|HNRNPR|PABPC1|VIM|EPRS			9.83607	2.20415
70585	0.0024154	0.022966	3	78	61	17830	protein localization to mitochondrion	C2ORF47|AIFM1|AIP			4.91803	0.437465
42590	0.0025046	0.023669	3	79	61	17830	antigen processing and presentation of exogenous peptide antigen via MHC class I	PDIA3|PSMC5|PSMB3			4.91803	0.443073
9220	0.0025449	0.023669	2	22	61	17830	pyrimidine ribonucleotide biosynthetic process	CMPK1|UPP1			3.27869	0.123388
6144	0.0025449	0.023669	2	22	61	17830	purine nucleobase metabolic process	PPAT|GART			3.27869	0.123388
6541	0.0025449	0.023669	2	22	61	17830	glutamine metabolic process	PPAT|PHGDH			3.27869	0.123388
9226	0.0027812	0.025726	2	23	61	17830	nucleotide-sugar biosynthetic process	NAGK|GNPNAT1			3.27869	0.128996
9218	0.0030273	0.027825	2	24	61	17830	pyrimidine ribonucleotide metabolic process	CMPK1|UPP1			3.27869	0.134605
70887	0.0030408	0.027825	19	2915	61	17830	cellular response to chemical stimulus	PDIA3|CTBP2|AIP|AK4|EPRS|PSMC5|ATIC|AIFM1|KARS|PSMB3|PPAT|IMPDH2|HNRNPA2B1|PGK1|GNPNAT1|MAPK1|PHGDH|VIM|DCPS			31.1475	16.3489
46700	0.0031773	0.028919	6	423	61	17830	heterocycle catabolic process	PABPC4|BLVRB|UPP1|PABPC1|DCTPP1|DCPS			9.83607	2.37241
44270	0.0032145	0.029101	6	424	61	17830	cellular nitrogen compound catabolic process	PABPC4|BLVRB|UPP1|PABPC1|DCTPP1|DCPS			9.83607	2.37801
44282	0.0032519	0.029114	6	425	61	17830	small molecule catabolic process	OAT|NAGK|PPAT|PGK1|ACADM|UPP1			9.83607	2.38362
46039	0.0032834	0.029114	2	25	61	17830	GTP metabolic process	IMPDH2|AK4			3.27869	0.140213
46065	0.0034212	0.029114	1	1	61	17830	dCTP metabolic process	DCTPP1			1.63934	0.00560852
9443	0.0034212	0.029114	1	1	61	17830	pyridoxal 5'-phosphate salvage	PDXK			1.63934	0.00560852
10121	0.0034212	0.029114	1	1	61	17830	arginine catabolic process to proline via ornithine	OAT			1.63934	0.00560852
6218	0.0034212	0.029114	1	1	61	17830	uridine catabolic process	UPP1			1.63934	0.00560852
6253	0.0034212	0.029114	1	1	61	17830	dCTP catabolic process	DCTPP1			1.63934	0.00560852
6430	0.0034212	0.029114	1	1	61	17830	lysyl-tRNA aminoacylation	KARS			1.63934	0.00560852
6781	0.0034212	0.029114	1	1	61	17830	succinyl-CoA pathway	SUCLA2			1.63934	0.00560852
19493	0.0034212	0.029114	1	1	61	17830	arginine catabolic process to proline	OAT			1.63934	0.00560852
19544	0.0034212	0.029114	1	1	61	17830	arginine catabolic process to glutamate	OAT			1.63934	0.00560852
1904045	0.0034212	0.029114	1	1	61	17830	cellular response to aldosterone	AIFM1			1.63934	0.00560852
377	0.0034944	0.029443	5	298	61	17830	RNA splicing, via transesterification reactions with bulged adenosine as nucleophile	HNRNPA3|HNRNPA2B1|HNRNPR|PABPC1|DCPS			8.19672	1.67134
398	0.0034944	0.029443	5	298	61	17830	mRNA splicing, via spliceosome	HNRNPA3|HNRNPA2B1|HNRNPR|PABPC1|DCPS			8.19672	1.67134
9065	0.0035492	0.029499	2	26	61	17830	glutamine family amino acid catabolic process	OAT|PPAT			3.27869	0.145822
6779	0.0035492	0.029499	2	26	61	17830	porphyrin-containing compound biosynthetic process	SUCLA2|CPOX			3.27869	0.145822
2001252	0.0035531	0.029499	4	183	61	17830	positive regulation of chromosome organization	CTBP1|HNRNPA2B1|MAPK1|SSBP1			6.55738	1.02636
375	0.0036467	0.030129	5	301	61	17830	RNA splicing, via transesterification reactions	HNRNPA3|HNRNPA2B1|HNRNPR|PABPC1|DCPS			8.19672	1.68817
19439	0.0038114	0.031104	6	439	61	17830	aromatic compound catabolic process	PABPC4|BLVRB|UPP1|PABPC1|DCTPP1|DCPS			9.83607	2.46214
1901071	0.0038247	0.031104	2	27	61	17830	glucosamine-containing compound metabolic process	NAGK|GNPNAT1			3.27869	0.15143
71456	0.0038378	0.031104	4	187	61	17830	cellular response to hypoxia	PSMC5|PSMB3|PGK1|AK4			6.55738	1.04879
6399	0.0038378	0.031104	4	187	61	17830	tRNA metabolic process	KARS|RARS|IARS2|EPRS			6.55738	1.04879
1901136	0.0040612	0.032759	4	190	61	17830	carbohydrate derivative catabolic process	NAGK|UPP1|GPD1L|DCTPP1			6.55738	1.06562
19079	0.0041099	0.032895	2	28	61	17830	viral genome replication	CTBP2|CTBP1			3.27869	0.157039
34248	0.0041166	0.032895	6	446	61	17830	regulation of cellular amide metabolic process	RPS6KA3|MAPK1|HNRNPR|PABPC1|VIM|EPRS			9.83607	2.5014
1901605	0.0042933	0.034146	4	193	61	17830	alpha-amino acid metabolic process	OAT|PPAT|PHGDH|GART			6.55738	1.08245
33014	0.0044046	0.034707	2	29	61	17830	tetrapyrrole biosynthetic process	SUCLA2|CPOX			3.27869	0.162647
70371	0.0044046	0.034707	2	29	61	17830	ERK1 and ERK2 cascade	KARS|MAPK1			3.27869	0.162647
6637	0.004601	0.035921	3	98	61	17830	acyl-CoA metabolic process	ACLY|SUCLA2|PMVK			4.91803	0.549635
35383	0.004601	0.035921	3	98	61	17830	thioester metabolic process	ACLY|SUCLA2|PMVK			4.91803	0.549635
2082	0.0047089	0.036596	2	30	61	17830	regulation of oxidative phosphorylation	PGK1|AK4			3.27869	0.168256
46034	0.0049557	0.037993	4	201	61	17830	ATP metabolic process	LDHA|AK1|PGK1|AK4			6.55738	1.12731
71310	0.0049786	0.037993	16	2366	61	17830	cellular response to organic substance	PDIA3|CTBP2|AIP|EPRS|PSMC5|ATIC|AIFM1|KARS|PSMB3|PPAT|IMPDH2|HNRNPA2B1|GNPNAT1|MAPK1|VIM|DCPS			26.2295	13.2698
98761	0.0050226	0.037993	2	31	61	17830	cellular response to interleukin-7	PDIA3|ATIC			3.27869	0.173864
98760	0.0050226	0.037993	2	31	61	17830	response to interleukin-7	PDIA3|ATIC			3.27869	0.173864
42168	0.0050226	0.037993	2	31	61	17830	heme metabolic process	CPOX|BLVRB			3.27869	0.173864
6084	0.0050226	0.037993	2	31	61	17830	acetyl-CoA metabolic process	ACLY|PMVK			3.27869	0.173864
2474	0.0054296	0.04089	3	104	61	17830	antigen processing and presentation of peptide antigen via MHC class I	PDIA3|PSMC5|PSMB3			4.91803	0.583287
1901361	0.0054664	0.040986	6	473	61	17830	organic cyclic compound catabolic process	PABPC4|BLVRB|UPP1|PABPC1|DCTPP1|DCPS			9.83607	2.65283
21549	0.0055758	0.041623	3	105	61	17830	cerebellum development	ATIC|CKB|GART			4.91803	0.588895
6397	0.0056343	0.041876	6	476	61	17830	mRNA processing	HNRNPA3|HNRNPA2B1|AIP|HNRNPR|PABPC1|DCPS			9.83607	2.66966
34404	0.0057244	0.04236	3	106	61	17830	nucleobase-containing small molecule biosynthetic process	IMPDH2|UPP1|DCTPP1			4.91803	0.594504
44248	0.0062133	0.045779	13	1774	61	17830	cellular catabolic process	OAT|PABPC4|PRUNE|PSMC5|NAGK|PSMB3|PPAT|BLVRB|ACADM|UPP1|PABPC1|DCTPP1|DCPS			21.3115	9.94952
43094	0.0063707	0.046506	2	35	61	17830	cellular metabolic compound salvage	PDXK|UPP1			3.27869	0.196298
51973	0.0067306	0.046506	2	36	61	17830	positive regulation of telomerase activity	HNRNPA2B1|MAPK1			3.27869	0.201907
1905663	0.0068309	0.046506	1	2	61	17830	positive regulation of telomerase RNA reverse transcriptase activity	HNRNPA2B1			1.63934	0.011217
46108	0.0068309	0.046506	1	2	61	17830	uridine metabolic process	UPP1			1.63934	0.011217
46168	0.0068309	0.046506	1	2	61	17830	glycerol-3-phosphate catabolic process	GPD1L			1.63934	0.011217
46502	0.0068309	0.046506	1	2	61	17830	uroporphyrinogen III metabolic process	SUCLA2			1.63934	0.011217
46900	0.0068309	0.046506	1	2	61	17830	tetrahydrofolylpolyglutamate metabolic process	GGH			1.63934	0.011217
42823	0.0068309	0.046506	1	2	61	17830	pyridoxal phosphate biosynthetic process	PDXK			1.63934	0.011217
6050	0.0068309	0.046506	1	2	61	17830	mannosamine metabolic process	NAGK			1.63934	0.011217
6051	0.0068309	0.046506	1	2	61	17830	N-acetylmannosamine metabolic process	NAGK			1.63934	0.011217
6424	0.0068309	0.046506	1	2	61	17830	glutamyl-tRNA aminoacylation	EPRS			1.63934	0.011217
6428	0.0068309	0.046506	1	2	61	17830	isoleucyl-tRNA aminoacylation	IARS2			1.63934	0.011217
6433	0.0068309	0.046506	1	2	61	17830	prolyl-tRNA aminoacylation	EPRS			1.63934	0.011217
51793	0.0068309	0.046506	1	2	61	17830	medium-chain fatty acid catabolic process	ACADM			1.63934	0.011217
6780	0.0068309	0.046506	1	2	61	17830	uroporphyrinogen III biosynthetic process	SUCLA2			1.63934	0.011217
19858	0.0068309	0.046506	1	2	61	17830	cytosine metabolic process	MAPK1			1.63934	0.011217
36245	0.0068309	0.046506	1	2	61	17830	cellular response to menadione	DCPS			1.63934	0.011217
90038	0.0068309	0.046506	1	2	61	17830	negative regulation of protein kinase C signaling	GPD1L			1.63934	0.011217
32543	0.0068311	0.046506	3	113	61	17830	mitochondrial translation	AIP|IARS2|MRPL46			4.91803	0.633763
22037	0.0069988	0.047458	3	114	61	17830	metencephalon development	ATIC|CKB|GART			4.91803	0.639372
9225	0.0070997	0.047689	2	37	61	17830	nucleotide-sugar metabolic process	NAGK|GNPNAT1			3.27869	0.207515
1904358	0.0070997	0.047689	2	37	61	17830	positive regulation of telomere maintenance via telomere lengthening	HNRNPA2B1|MAPK1			3.27869	0.207515
36230	0.0071169	0.047689	6	500	61	17830	granulocyte activation	ACLY|PDXK|KARS|IMPDH2|MAPK1|GGH			9.83607	2.80426
31329	0.0073155	0.04881	8	835	61	17830	regulation of cellular catabolic process	PSMC5|AIFM1|ANP32A|PSMB3|PABPC4|HNRNPR|PABPC1|VIM			13.1148	4.68312
6006	0.0073416	0.04881	3	116	61	17830	glucose metabolic process	MDH1|MDH2|PGK1			4.91803	0.650589

## Sheet: Ap4A_HEK_BP
File created with bingo (c) on 24.06.2021 at 10:45:00
proteins found for Ap4A probe (PALP-2) in HEK293T lysates
Overrepresentation
Selected statistical test : Hypergeometric test
Selected correction : Benjamini & Hochberg False Discovery Rate (FDR) correction
Selected significance level : 0.05
Testing option : Use whole annotation as reference set
namespace: biological_process
GO-ID	p-value	corr p-value	x	n	X	N	Description	Genes in test set			% of hits	% of global proteome
46483	1.878e-11	1.3972e-08	20	2952	26	17831	heterocycle metabolic process	RPL4|AK1|CPOX|PYCR1|RPL13A|YBX1|EPRS|GPHN|RPL6|PLD3|HNRNPL|RPL7A|AIMP2|LDHA|QARS|RPL13|GARS|DTD1|DCPS|GALK1			76.9231	16.5554
1901360	1.0211e-10	3.7986e-08	20	3229	26	17831	organic cyclic compound metabolic process	RPL4|AK1|CPOX|PYCR1|RPL13A|YBX1|EPRS|GPHN|RPL6|PLD3|HNRNPL|RPL7A|AIMP2|LDHA|QARS|RPL13|GARS|DTD1|DCPS|GALK1			76.9231	18.1089
6412	1.787e-09	4.4317e-07	9	378	26	17831	translation	RPL4|RPL7A|AIMP2|QARS|RPL13|RPL13A|GARS|EPRS|RPL6			34.6154	2.1199
43043	3.0629e-09	5.6971e-07	9	402	26	17831	peptide biosynthetic process	RPL4|RPL7A|AIMP2|QARS|RPL13|RPL13A|GARS|EPRS|RPL6			34.6154	2.2545
6725	4.3042e-09	6.4046e-07	18	2996	26	17831	cellular aromatic compound metabolic process	RPL4|AK1|CPOX|RPL13A|YBX1|EPRS|RPL6|PLD3|HNRNPL|RPL7A|AIMP2|LDHA|QARS|RPL13|GARS|DTD1|DCPS|GALK1			69.2308	16.8022
44237	8.7624e-09	1.0865e-06	25	7618	26	17831	cellular metabolic process	RPL4|AK1|PRUNE|CPOX|YBX1|EPRS|GPHN|RPL6|PLD3|RPL7A|LDHA|RPL13|DTD1|DCPS|MDH2|SORD|PYCR1|RPL13A|CS|HNRNPL|AIMP2|QARS|UBA1|GARS|GALK1			96.1538	42.7233
6139	1.3208e-08	1.3369e-06	17	2773	26	17831	nucleobase-containing compound metabolic process	RPL4|AK1|RPL13A|YBX1|EPRS|RPL6|PLD3|HNRNPL|RPL7A|AIMP2|LDHA|QARS|RPL13|GARS|DTD1|DCPS|GALK1			65.3846	15.5516
1901566	1.4376e-08	1.3369e-06	13	1387	26	17831	organonitrogen compound biosynthetic process	RPL4|AK1|CPOX|PYCR1|RPL13A|EPRS|GPHN|RPL6|RPL7A|AIMP2|QARS|RPL13|GARS			50	7.77859
71704	1.651e-08	1.3649e-06	25	7819	26	17831	organic substance metabolic process	RPL4|AK1|PRUNE|CPOX|YBX1|EPRS|GPHN|RPL6|PLD3|RPL7A|LDHA|RPL13|DTD1|DCPS|MDH2|SORD|PYCR1|RPL13A|CS|HNRNPL|AIMP2|QARS|UBA1|GARS|GALK1			96.1538	43.8506
1901576	1.9326e-08	1.4378e-06	17	2842	26	17831	organic substance biosynthetic process	RPL4|MDH2|AK1|SORD|CPOX|PYCR1|RPL13A|YBX1|EPRS|GPHN|RPL6|RPL7A|AIMP2|QARS|RPL13|GARS|DTD1			65.3846	15.9385
9058	2.9043e-08	1.7767e-06	17	2918	26	17831	biosynthetic process	RPL4|MDH2|AK1|SORD|CPOX|PYCR1|RPL13A|YBX1|EPRS|GPHN|RPL6|RPL7A|AIMP2|QARS|RPL13|GARS|DTD1			65.3846	16.3648
6518	3.054e-08	1.7767e-06	9	524	26	17831	peptide metabolic process	RPL4|RPL7A|AIMP2|QARS|RPL13|RPL13A|GARS|EPRS|RPL6			34.6154	2.9387
43604	3.1045e-08	1.7767e-06	9	525	26	17831	amide biosynthetic process	RPL4|RPL7A|AIMP2|QARS|RPL13|RPL13A|GARS|EPRS|RPL6			34.6154	2.94431
43436	3.6121e-08	1.8394e-06	11	955	26	17831	oxoacid metabolic process	CS|AIMP2|LDHA|QARS|MDH2|PRUNE|SORD|PYCR1|GARS|EPRS|GALK1			42.3077	5.35584
34641	3.7084e-08	1.8394e-06	18	3416	26	17831	cellular nitrogen compound metabolic process	RPL4|AK1|CPOX|RPL13A|YBX1|EPRS|RPL6|PLD3|HNRNPL|RPL7A|AIMP2|LDHA|QARS|RPL13|GARS|DTD1|DCPS|GALK1			69.2308	19.1576
6082	4.517e-08	2.1004e-06	11	976	26	17831	organic acid metabolic process	CS|AIMP2|LDHA|QARS|MDH2|PRUNE|SORD|PYCR1|GARS|EPRS|GALK1			42.3077	5.47361
8152	8.7163e-08	3.8146e-06	25	8374	26	17831	metabolic process	RPL4|AK1|PRUNE|CPOX|YBX1|EPRS|GPHN|RPL6|PLD3|RPL7A|LDHA|RPL13|DTD1|DCPS|MDH2|SORD|PYCR1|RPL13A|CS|HNRNPL|AIMP2|QARS|UBA1|GARS|GALK1			96.1538	46.9632
16070	1.2821e-07	5.2992e-06	13	1666	26	17831	RNA metabolic process	RPL4|RPL13A|YBX1|EPRS|RPL6|HNRNPL|RPL7A|AIMP2|QARS|RPL13|GARS|DTD1|DCPS			50	9.34328
19752	1.7524e-07	6.8618e-06	10	863	26	17831	carboxylic acid metabolic process	CS|AIMP2|LDHA|QARS|MDH2|SORD|PYCR1|GARS|EPRS|GALK1			38.4615	4.83989
6614	2.4491e-07	9.1105e-06	5	96	26	17831	SRP-dependent cotranslational protein targeting to membrane	RPL4|RPL7A|RPL13|RPL13A|RPL6			19.2308	0.538388
956	2.9486e-07	1.0446e-05	6	194	26	17831	nuclear-transcribed mRNA catabolic process	RPL4|RPL7A|RPL13|RPL13A|DCPS|RPL6			23.0769	1.08799
6613	3.1581e-07	1.068e-05	5	101	26	17831	cotranslational protein targeting to membrane	RPL4|RPL7A|RPL13|RPL13A|RPL6			19.2308	0.566429
45047	4.8368e-07	1.5646e-05	5	110	26	17831	protein targeting to ER	RPL4|RPL7A|RPL13|RPL13A|RPL6			19.2308	0.616903
6402	5.1067e-07	1.5831e-05	6	213	26	17831	mRNA catabolic process	RPL4|RPL7A|RPL13|RPL13A|DCPS|RPL6			23.0769	1.19455
6418	5.5585e-07	1.5924e-05	4	46	26	17831	tRNA aminoacylation for protein translation	AIMP2|QARS|GARS|EPRS			15.3846	0.257978
19083	5.7787e-07	1.5924e-05	5	114	26	17831	viral transcription	RPL4|RPL7A|RPL13|RPL13A|RPL6			19.2308	0.639336
72599	5.7787e-07	1.5924e-05	5	114	26	17831	establishment of protein localization to endoplasmic reticulum	RPL4|RPL7A|RPL13|RPL13A|RPL6			19.2308	0.639336
90304	6.0859e-07	1.6171e-05	14	2270	26	17831	nucleic acid metabolic process	RPL4|RPL13A|YBX1|EPRS|RPL6|PLD3|HNRNPL|RPL7A|AIMP2|QARS|RPL13|GARS|DTD1|DCPS			53.8462	12.7306
184	6.8601e-07	1.76e-05	5	118	26	17831	nuclear-transcribed mRNA catabolic process, nonsense-mediated decay	RPL4|RPL7A|RPL13|RPL13A|RPL6			19.2308	0.661769
43039	7.1957e-07	1.7845e-05	4	49	26	17831	tRNA aminoacylation	AIMP2|QARS|GARS|EPRS			15.3846	0.274802
43038	7.8137e-07	1.8753e-05	4	50	26	17831	amino acid activation	AIMP2|QARS|GARS|EPRS			15.3846	0.280411
44249	8.5397e-07	1.9855e-05	15	2738	26	17831	cellular biosynthetic process	RPL4|AK1|CPOX|PYCR1|RPL13A|YBX1|EPRS|GPHN|RPL6|RPL7A|AIMP2|QARS|RPL13|GARS|DTD1			57.6923	15.3553
43603	9.3338e-07	2.1043e-05	9	784	26	17831	cellular amide metabolic process	RPL4|RPL7A|AIMP2|QARS|RPL13|RPL13A|GARS|EPRS|RPL6			34.6154	4.39684
44271	9.659e-07	2.1136e-05	12	1635	26	17831	cellular nitrogen compound biosynthetic process	RPL4|RPL7A|AIMP2|QARS|AK1|CPOX|RPL13|RPL13A|GARS|YBX1|EPRS|RPL6			46.1538	9.16942
44238	1.0564e-06	2.2456e-05	23	7449	26	17831	primary metabolic process	RPL4|MDH2|AK1|SORD|PYCR1|RPL13A|YBX1|EPRS|GPHN|RPL6|PLD3|CS|HNRNPL|RPL7A|AIMP2|LDHA|QARS|RPL13|UBA1|GARS|DTD1|DCPS|GALK1			88.4615	41.7756
19080	1.152e-06	2.3809e-05	5	131	26	17831	viral gene expression	RPL4|RPL7A|RPL13|RPL13A|RPL6			19.2308	0.734676
6401	1.2423e-06	2.4981e-05	6	248	26	17831	RNA catabolic process	RPL4|RPL7A|RPL13|RPL13A|DCPS|RPL6			23.0769	1.39084
70972	1.4376e-06	2.7819e-05	5	137	26	17831	protein localization to endoplasmic reticulum	RPL4|RPL7A|RPL13|RPL13A|RPL6			19.2308	0.768325
44281	1.4583e-06	2.7819e-05	12	1699	26	17831	small molecule metabolic process	CS|AIMP2|LDHA|QARS|MDH2|AK1|PRUNE|SORD|PYCR1|GARS|EPRS|GALK1			46.1538	9.52835
6413	1.657e-06	3.0821e-05	5	141	26	17831	translational initiation	RPL4|RPL7A|RPL13|RPL13A|RPL6			19.2308	0.790758
6807	2.3999e-06	4.3549e-05	22	6969	26	17831	nitrogen compound metabolic process	RPL4|MDH2|AK1|CPOX|PYCR1|RPL13A|YBX1|EPRS|GPHN|RPL6|PLD3|HNRNPL|RPL7A|AIMP2|LDHA|QARS|RPL13|UBA1|GARS|DTD1|DCPS|GALK1			84.6154	39.0836
6612	3.1821e-06	5.6369e-05	5	161	26	17831	protein targeting to membrane	RPL4|RPL7A|RPL13|RPL13A|RPL6			19.2308	0.902922
16071	4.1041e-06	7.1011e-05	8	691	26	17831	mRNA metabolic process	RPL4|HNRNPL|RPL7A|RPL13|RPL13A|YBX1|DCPS|RPL6			30.7692	3.87527
6424	6.128e-06	9.9113e-05	2	3	26	17831	glutamyl-tRNA aminoacylation	QARS|EPRS			7.69231	0.0168246
6433	6.128e-06	9.9113e-05	2	3	26	17831	prolyl-tRNA aminoacylation	QARS|EPRS			7.69231	0.0168246
6059	6.128e-06	9.9113e-05	2	3	26	17831	hexitol metabolic process	SORD|GALK1			7.69231	0.0168246
6399	6.6143e-06	0.0001047	5	187	26	17831	tRNA metabolic process	AIMP2|QARS|GARS|EPRS|DTD1			19.2308	1.04874
10467	8.135e-06	0.00012609	12	1999	26	17831	gene expression	RPL4|HNRNPL|RPL7A|AIMP2|QARS|RPL13|RPL13A|GARS|YBX1|EPRS|DCPS|RPL6			46.1538	11.2108
34645	1.0434e-05	0.00015843	11	1684	26	17831	cellular macromolecule biosynthetic process	RPL4|RPL7A|AIMP2|QARS|RPL13|RPL13A|GARS|YBX1|EPRS|DTD1|RPL6			42.3077	9.44423
34655	1.3403e-05	0.00019943	6	375	26	17831	nucleobase-containing compound catabolic process	RPL4|RPL7A|RPL13|RPL13A|DCPS|RPL6			23.0769	2.10308
9059	1.4442e-05	0.00021006	11	1742	26	17831	macromolecule biosynthetic process	RPL4|RPL7A|AIMP2|QARS|RPL13|RPL13A|GARS|YBX1|EPRS|DTD1|RPL6			42.3077	9.7695
1901575	1.4682e-05	0.00021006	11	1745	26	17831	organic substance catabolic process	RPL4|RPL7A|LDHA|PRUNE|SORD|RPL13|RPL13A|UBA1|DCPS|RPL6|GALK1			42.3077	9.78633
46700	2.6471e-05	0.00036958	6	423	26	17831	heterocycle catabolic process	RPL4|RPL7A|RPL13|RPL13A|DCPS|RPL6			23.0769	2.37227
44270	2.6824e-05	0.00036958	6	424	26	17831	cellular nitrogen compound catabolic process	RPL4|RPL7A|RPL13|RPL13A|DCPS|RPL6			23.0769	2.37788
19439	3.2607e-05	0.00043938	6	439	26	17831	aromatic compound catabolic process	RPL4|RPL7A|RPL13|RPL13A|DCPS|RPL6			23.0769	2.462
90150	3.3072e-05	0.00043938	5	261	26	17831	establishment of protein localization to membrane	RPL4|RPL7A|RPL13|RPL13A|RPL6			19.2308	1.46374
17148	4.0096e-05	0.00052336	4	134	26	17831	negative regulation of translation	QARS|RPL13A|YBX1|EPRS			15.3846	0.7515
140212	4.2742e-05	0.00054828	2	7	26	17831	regulation of long-chain fatty acid import into cell	QARS|EPRS			7.69231	0.0392575
34660	4.8319e-05	0.00059334	6	471	26	17831	ncRNA metabolic process	RPL7A|AIMP2|QARS|GARS|EPRS|DTD1			23.0769	2.64147
46031	4.8498e-05	0.00059334	3	49	26	17831	ADP metabolic process	LDHA|AK1|GALK1			11.5385	0.274802
6520	4.8648e-05	0.00059334	5	283	26	17831	cellular amino acid metabolic process	AIMP2|QARS|PYCR1|GARS|EPRS			19.2308	1.58712
1901361	4.9474e-05	0.00059369	6	473	26	17831	organic cyclic compound catabolic process	RPL4|RPL7A|RPL13|RPL13A|DCPS|RPL6			23.0769	2.65268
72657	5.8858e-05	0.00069508	6	488	26	17831	protein localization to membrane	RPL4|RPL7A|RPL13|RPL13A|GPHN|RPL6			23.0769	2.73681
34249	6.3903e-05	0.00073918	4	151	26	17831	negative regulation of cellular amide metabolic process	QARS|RPL13A|YBX1|EPRS			15.3846	0.84684
33365	6.5041e-05	0.00073918	7	735	26	17831	protein localization to organelle	RPL4|RPL7A|RPL13|RPL13A|YBX1|GPHN|RPL6			26.9231	4.12203
9056	6.5573e-05	0.00073918	11	2045	26	17831	catabolic process	RPL4|RPL7A|LDHA|PRUNE|SORD|RPL13|RPL13A|UBA1|DCPS|RPL6|GALK1			42.3077	11.4688
6165	8.4751e-05	0.00094111	3	59	26	17831	nucleoside diphosphate phosphorylation	LDHA|AK1|GALK1			11.5385	0.330884
46939	9.3644e-05	0.00098958	3	61	26	17831	nucleotide phosphorylation	LDHA|AK1|GALK1			11.5385	0.342101
9135	9.3644e-05	0.00098958	3	61	26	17831	purine nucleoside diphosphate metabolic process	LDHA|AK1|GALK1			11.5385	0.342101
9179	9.3644e-05	0.00098958	3	61	26	17831	purine ribonucleoside diphosphate metabolic process	LDHA|AK1|GALK1			11.5385	0.342101
10629	9.4435e-05	0.00098958	10	1742	26	17831	negative regulation of gene expression	RPL4|HNRNPL|RPL7A|QARS|RPL13|RPL13A|YBX1|EPRS|DCPS|RPL6			38.4615	9.7695
9185	0.00010313	0.0010656	3	63	26	17831	ribonucleoside diphosphate metabolic process	LDHA|AK1|GALK1			11.5385	0.353317
6605	0.00015133	0.0015423	5	360	26	17831	protein targeting	RPL4|RPL7A|RPL13|RPL13A|RPL6			19.2308	2.01896
1901564	0.00016107	0.0016194	17	5259	26	17831	organonitrogen compound metabolic process	RPL4|MDH2|AK1|CPOX|PYCR1|RPL13A|EPRS|GPHN|RPL6|RPL7A|AIMP2|LDHA|QARS|RPL13|UBA1|GARS|GALK1			65.3846	29.4936
9132	0.00021775	0.0021601	3	81	26	17831	nucleoside diphosphate metabolic process	LDHA|AK1|GALK1			11.5385	0.454265
6417	0.00023032	0.0022547	5	394	26	17831	regulation of translation	HNRNPL|QARS|RPL13A|YBX1|EPRS			19.2308	2.20963
44265	0.00023999	0.0023189	7	906	26	17831	cellular macromolecule catabolic process	RPL4|RPL7A|RPL13|RPL13A|UBA1|DCPS|RPL6			26.9231	5.08104
55114	0.0003487	0.0033261	7	963	26	17831	oxidation-reduction process	CS|LDHA|MDH2|SORD|CPOX|PYCR1|GPHN			26.9231	5.40071
72594	0.00036368	0.0034251	5	435	26	17831	establishment of protein localization to organelle	RPL4|RPL7A|RPL13|RPL13A|RPL6			19.2308	2.43957
44260	0.00040921	0.0037846	16	5044	26	17831	cellular macromolecule metabolic process	RPL4|MDH2|RPL13A|YBX1|EPRS|GPHN|RPL6|PLD3|RPL7A|AIMP2|QARS|RPL13|UBA1|GARS|DTD1|DCPS			61.5385	28.2878
34248	0.00041203	0.0037846	5	447	26	17831	regulation of cellular amide metabolic process	HNRNPL|QARS|RPL13A|YBX1|EPRS			19.2308	2.50687
5975	0.0005232	0.0047471	5	471	26	17831	carbohydrate metabolic process	CS|LDHA|MDH2|SORD|GALK1			19.2308	2.64147
19400	0.00055325	0.0049593	2	24	26	17831	alditol metabolic process	SORD|GALK1			7.69231	0.134597
9057	0.00058511	0.0051824	7	1049	26	17831	macromolecule catabolic process	RPL4|RPL7A|RPL13|RPL13A|UBA1|DCPS|RPL6			26.9231	5.88301
44248	0.00060736	0.0053162	9	1774	26	17831	cellular catabolic process	RPL4|RPL7A|PRUNE|SORD|RPL13|RPL13A|UBA1|DCPS|RPL6			34.6154	9.94897
16052	0.00067363	0.0058277	3	119	26	17831	carbohydrate catabolic process	LDHA|SORD|GALK1			11.5385	0.667377
2000191	0.000755	0.0064566	2	28	26	17831	regulation of fatty acid transport	QARS|EPRS			7.69231	0.15703
10608	0.0011511	0.0097324	5	561	26	17831	posttranscriptional regulation of gene expression	HNRNPL|QARS|RPL13A|YBX1|EPRS			19.2308	3.14621
6099	0.0012494	0.0099528	2	36	26	17831	tricarboxylic acid cycle	CS|MDH2			7.69231	0.201896
43170	0.0012715	0.0099528	17	6150	26	17831	macromolecule metabolic process	RPL4|MDH2|RPL13A|YBX1|EPRS|GPHN|RPL6|PLD3|HNRNPL|RPL7A|AIMP2|QARS|RPL13|UBA1|GARS|DTD1|DCPS			65.3846	34.4905
19637	0.0013569	0.0099528	6	875	26	17831	organophosphate metabolic process	LDHA|AK1|SORD|GARS|GPHN|GALK1			23.0769	4.90718
1903632	0.0014581	0.0099528	1	1	26	17831	positive regulation of aminoacyl-tRNA ligase activity	AIMP2			3.84615	0.00560821
1904689	0.0014581	0.0099528	1	1	26	17831	negative regulation of cytoplasmic translational initiation	RPL13A			3.84615	0.00560821
42040	0.0014581	0.0099528	1	1	26	17831	metal incorporation into metallo-molybdopterin complex	GPHN			3.84615	0.00560821
19519	0.0014581	0.0099528	1	1	26	17831	pentitol metabolic process	SORD			3.84615	0.00560821
19527	0.0014581	0.0099528	1	1	26	17831	pentitol catabolic process	SORD			3.84615	0.00560821
61622	0.0014581	0.0099528	1	1	26	17831	glycolytic process through glucose-1-phosphate	GALK1			3.84615	0.00560821
61623	0.0014581	0.0099528	1	1	26	17831	glycolytic process from galactose	GALK1			3.84615	0.00560821
6426	0.0014581	0.0099528	1	1	26	17831	glycyl-tRNA aminoacylation	GARS			3.84615	0.00560821
70150	0.0014581	0.0099528	1	1	26	17831	mitochondrial glycyl-tRNA aminoacylation	GARS			3.84615	0.00560821
1901193	0.0014581	0.0099528	1	1	26	17831	regulation of formation of translation preinitiation complex	RPL13A			3.84615	0.00560821
1901194	0.0014581	0.0099528	1	1	26	17831	negative regulation of formation of translation preinitiation complex	RPL13A			3.84615	0.00560821
72579	0.0014581	0.0099528	1	1	26	17831	glycine receptor clustering	GPHN			3.84615	0.00560821
18315	0.0014581	0.0099528	1	1	26	17831	molybdenum incorporation into molybdenum-molybdopterin complex	GPHN			3.84615	0.00560821
6062	0.0014581	0.0099528	1	1	26	17831	sorbitol catabolic process	SORD			3.84615	0.00560821
19402	0.0014581	0.0099528	1	1	26	17831	galactitol metabolic process	GALK1			3.84615	0.00560821
19407	0.0014581	0.0099528	1	1	26	17831	hexitol catabolic process	SORD			3.84615	0.00560821
51160	0.0014581	0.0099528	1	1	26	17831	L-xylitol catabolic process	SORD			3.84615	0.00560821
51164	0.0014581	0.0099528	1	1	26	17831	L-xylitol metabolic process	SORD			3.84615	0.00560821
6096	0.0015413	0.010425	2	40	26	17831	glycolytic process	LDHA|GALK1			7.69231	0.224328
19318	0.0015841	0.010618	3	160	26	17831	hexose metabolic process	MDH2|SORD|GALK1			11.5385	0.897314
6757	0.0016189	0.010754	2	41	26	17831	ATP generation from ADP	LDHA|GALK1			7.69231	0.229937
71346	0.0017002	0.011194	3	164	26	17831	cellular response to interferon-gamma	QARS|RPL13A|EPRS			11.5385	0.919747
19319	0.002213	0.014443	2	48	26	17831	hexose biosynthetic process	MDH2|SORD			7.69231	0.269194
34341	0.0023966	0.015505	3	185	26	17831	response to interferon-gamma	QARS|RPL13A|EPRS			11.5385	1.03752
6091	0.0027336	0.017528	4	409	26	17831	generation of precursor metabolites and energy	CS|LDHA|MDH2|GALK1			15.3846	2.29376
46364	0.0027925	0.017528	2	54	26	17831	monosaccharide biosynthetic process	MDH2|SORD			7.69231	0.302843
1903630	0.0029142	0.017528	1	2	26	17831	regulation of aminoacyl-tRNA ligase activity	AIMP2			3.84615	0.0112164
6425	0.0029142	0.017528	1	2	26	17831	glutaminyl-tRNA aminoacylation	QARS			3.84615	0.0112164
46370	0.0029142	0.017528	1	2	26	17831	fructose biosynthetic process	SORD			3.84615	0.0112164
7529	0.0029142	0.017528	1	2	26	17831	establishment of synaptic specificity at neuromuscular junction	GPHN			3.84615	0.0112164
36245	0.0029142	0.017528	1	2	26	17831	cellular response to menadione	DCPS			3.84615	0.0112164
6060	0.0029142	0.017528	1	2	26	17831	sorbitol metabolic process	SORD			3.84615	0.0112164
10605	0.0029213	0.017528	10	2666	26	17831	negative regulation of macromolecule metabolic process	RPL4|HNRNPL|RPL7A|QARS|RPL13|RPL13A|YBX1|EPRS|DCPS|RPL6			38.4615	14.9515
46034	0.0030306	0.018004	3	201	26	17831	ATP metabolic process	LDHA|AK1|GALK1			11.5385	1.12725
44267	0.0030726	0.018004	12	3680	26	17831	cellular protein metabolic process	RPL4|RPL7A|AIMP2|QARS|MDH2|RPL13|RPL13A|UBA1|GARS|EPRS|GPHN|RPL6			46.1538	20.6382
5996	0.0030733	0.018004	3	202	26	17831	monosaccharide metabolic process	MDH2|SORD|GALK1			11.5385	1.13286
32890	0.003324	0.01932	2	59	26	17831	regulation of organic acid transport	QARS|EPRS			7.69231	0.330884
9117	0.0035546	0.020501	4	440	26	17831	nucleotide metabolic process	LDHA|AK1|GARS|GALK1			15.3846	2.46761
6753	0.0037309	0.021352	4	446	26	17831	nucleoside phosphate metabolic process	LDHA|AK1|GARS|GALK1			15.3846	2.50126
46365	0.0037805	0.021471	2	63	26	17831	monosaccharide catabolic process	SORD|GALK1			7.69231	0.353317
15960	0.0043683	0.024074	1	3	26	17831	diadenosine polyphosphate biosynthetic process	GARS			3.84615	0.0168246
15965	0.0043683	0.024074	1	3	26	17831	diadenosine tetraphosphate metabolic process	GARS			3.84615	0.0168246
15966	0.0043683	0.024074	1	3	26	17831	diadenosine tetraphosphate biosynthetic process	GARS			3.84615	0.0168246
1990428	0.0043683	0.024074	1	3	26	17831	miRNA transport	YBX1			3.84615	0.0168246
6090	0.004517	0.024711	2	69	26	17831	pyruvate metabolic process	LDHA|GALK1			7.69231	0.386967
16032	0.0046547	0.025278	5	773	26	17831	viral process	RPL4|RPL7A|RPL13|RPL13A|RPL6			19.2308	4.33515
9987	0.0054768	0.029527	26	14597	26	17831	cellular process	RPL4|AK1|PRUNE|CPOX|YBX1|EPRS|SMC4|GPHN|RPL6|PLD3|RPL7A|LDHA|RPL13|DTD1|DCPS|MDH2|SORD|PYCR1|RPL13A|CS|HNRNPL|AIMP2|QARS|UBA1|GARS|GALK1			100	81.863
42273	0.0055936	0.029916	2	77	26	17831	ribosomal large subunit biogenesis	RPL7A|RPL6			7.69231	0.431832
18130	0.0056293	0.029916	6	1162	26	17831	heterocycle biosynthetic process	AK1|CPOX|PYCR1|GARS|YBX1|GPHN			23.0769	6.51674
9892	0.0056754	0.029947	10	2915	26	17831	negative regulation of metabolic process	RPL4|HNRNPL|RPL7A|QARS|RPL13|RPL13A|YBX1|EPRS|DCPS|RPL6			38.4615	16.3479
97112	0.0058203	0.030495	1	4	26	17831	gamma-aminobutyric acid receptor clustering	GPHN			3.84615	0.0224328
9060	0.0060248	0.031346	2	80	26	17831	aerobic respiration	CS|MDH2			7.69231	0.448657
1903312	0.0064708	0.033432	2	83	26	17831	negative regulation of mRNA metabolic process	HNRNPL|YBX1			7.69231	0.465481
55086	0.006772	0.034019	4	528	26	17831	nucleobase-containing small molecule metabolic process	LDHA|AK1|GARS|GALK1			15.3846	2.96114
10035	0.0069072	0.034019	4	531	26	17831	response to inorganic substance	LDHA|SORD|CPOX|GPHN			15.3846	2.97796
34613	0.0069585	0.034019	7	1615	26	17831	cellular protein localization	RPL4|RPL7A|RPL13|RPL13A|YBX1|GPHN|RPL6			26.9231	9.05726
70727	0.0071237	0.034019	7	1622	26	17831	cellular macromolecule localization	RPL4|RPL7A|RPL13|RPL13A|YBX1|GPHN|RPL6			26.9231	9.09652
44403	0.0072504	0.034019	5	859	26	17831	symbiotic process	RPL4|RPL7A|RPL13|RPL13A|RPL6			19.2308	4.81745
6172	0.0072703	0.034019	1	5	26	17831	ADP biosynthetic process	AK1			3.84615	0.0280411
1904688	0.0072703	0.034019	1	5	26	17831	regulation of cytoplasmic translational initiation	RPL13A			3.84615	0.0280411
60510	0.0072703	0.034019	1	5	26	17831	type II pneumocyte differentiation	AIMP2			3.84615	0.0280411
19640	0.0072703	0.034019	1	5	26	17831	glucuronate catabolic process to xylulose 5-phosphate	SORD			3.84615	0.0280411
70934	0.0072703	0.034019	1	5	26	17831	CRD-mediated mRNA stabilization	YBX1			3.84615	0.0280411
1901159	0.0072703	0.034019	1	5	26	17831	xylulose 5-phosphate biosynthetic process	SORD			3.84615	0.0280411
6798	0.0072703	0.034019	1	5	26	17831	polyphosphate catabolic process	PRUNE			3.84615	0.0280411
6064	0.0072703	0.034019	1	5	26	17831	glucuronate catabolic process	SORD			3.84615	0.0280411
6101	0.0072703	0.034019	1	5	26	17831	citrate metabolic process	CS			3.84615	0.0280411
51167	0.0072703	0.034019	1	5	26	17831	xylulose 5-phosphate metabolic process	SORD			3.84615	0.0280411
90407	0.0073234	0.034054	4	540	26	17831	organophosphate biosynthetic process	AK1|SORD|GARS|GPHN			15.3846	3.02843
19720	0.0087182	0.037932	1	6	26	17831	Mo-molybdopterin cofactor metabolic process	GPHN			3.84615	0.0336493
43545	0.0087182	0.037932	1	6	26	17831	molybdopterin cofactor metabolic process	GPHN			3.84615	0.0336493
32324	0.0087182	0.037932	1	6	26	17831	molybdopterin cofactor biosynthetic process	GPHN			3.84615	0.0336493
6777	0.0087182	0.037932	1	6	26	17831	Mo-molybdopterin cofactor biosynthetic process	GPHN			3.84615	0.0336493
6797	0.0087182	0.037932	1	6	26	17831	polyphosphate metabolic process	PRUNE			3.84615	0.0336493
33499	0.0087182	0.037932	1	6	26	17831	galactose catabolic process via UDP-galactose	GALK1			3.84615	0.0336493
10032	0.0087182	0.037932	1	6	26	17831	meiotic chromosome condensation	SMC4			3.84615	0.0336493
9136	0.0087182	0.037932	1	6	26	17831	purine nucleoside diphosphate biosynthetic process	AK1			3.84615	0.0336493
9180	0.0087182	0.037932	1	6	26	17831	purine ribonucleoside diphosphate biosynthetic process	AK1			3.84615	0.0336493
9188	0.0087182	0.037932	1	6	26	17831	ribonucleoside diphosphate biosynthetic process	AK1			3.84615	0.0336493
51189	0.0087182	0.037932	1	6	26	17831	prosthetic group metabolic process	GPHN			3.84615	0.0336493
44070	0.0089176	0.038433	2	98	26	17831	regulation of anion transport	QARS|EPRS			7.69231	0.549605
44419	0.0089542	0.038433	5	904	26	17831	interspecies interaction between organisms	RPL4|RPL7A|RPL13|RPL13A|RPL6			19.2308	5.06982
377	0.0090399	0.038433	3	298	26	17831	RNA splicing, via transesterification reactions with bulged adenosine as nucleophile	HNRNPL|YBX1|DCPS			11.5385	1.67125
398	0.0090399	0.038433	3	298	26	17831	mRNA splicing, via spliceosome	HNRNPL|YBX1|DCPS			11.5385	1.67125
375	0.0092898	0.03927	3	301	26	17831	RNA splicing, via transesterification reactions	HNRNPL|YBX1|DCPS			11.5385	1.68807
9150	0.0097153	0.040439	3	306	26	17831	purine ribonucleotide metabolic process	LDHA|AK1|GALK1			11.5385	1.71611
1901362	0.010028	0.040439	6	1311	26	17831	organic cyclic compound biosynthetic process	AK1|CPOX|PYCR1|GARS|YBX1|GPHN			23.0769	7.35236
51351	0.010164	0.040439	1	7	26	17831	positive regulation of ligase activity	AIMP2			3.84615	0.0392575
99628	0.010164	0.040439	1	7	26	17831	neurotransmitter receptor diffusion trapping	GPHN			3.84615	0.0392575
51597	0.010164	0.040439	1	7	26	17831	response to methylmercury	CPOX			3.84615	0.0392575
6561	0.010164	0.040439	1	7	26	17831	proline biosynthetic process	PYCR1			3.84615	0.0392575
15959	0.010164	0.040439	1	7	26	17831	diadenosine polyphosphate metabolic process	GARS			3.84615	0.0392575
98953	0.010164	0.040439	1	7	26	17831	receptor diffusion trapping	GPHN			3.84615	0.0392575
98970	0.010164	0.040439	1	7	26	17831	postsynaptic neurotransmitter receptor diffusion trapping	GPHN			3.84615	0.0392575
55129	0.010164	0.040439	1	7	26	17831	L-proline biosynthetic process	PYCR1			3.84615	0.0392575
1903608	0.010164	0.040439	1	7	26	17831	protein localization to cytoplasmic stress granule	YBX1			3.84615	0.0392575
19538	0.010552	0.041761	12	4254	26	17831	protein metabolic process	RPL4|RPL7A|AIMP2|QARS|MDH2|RPL13|RPL13A|UBA1|GARS|EPRS|GPHN|RPL6			46.1538	23.8573
9259	0.01106	0.043537	3	321	26	17831	ribonucleotide metabolic process	LDHA|AK1|GALK1			11.5385	1.80024
32368	0.011128	0.043576	2	110	26	17831	regulation of lipid transport	QARS|EPRS			7.69231	0.616903
1902416	0.011608	0.044359	1	8	26	17831	positive regulation of mRNA binding	HNRNPL			3.84615	0.0448657
19405	0.011608	0.044359	1	8	26	17831	alditol catabolic process	SORD			3.84615	0.0448657
6107	0.011608	0.044359	1	8	26	17831	oxaloacetate metabolic process	MDH2			3.84615	0.0448657
6108	0.011608	0.044359	1	8	26	17831	malate metabolic process	MDH2			3.84615	0.0448657
6163	0.011626	0.044359	3	327	26	17831	purine nucleotide metabolic process	LDHA|AK1|GALK1			11.5385	1.83388
19751	0.011715	0.044469	2	113	26	17831	polyol metabolic process	SORD|GALK1			7.69231	0.633728
19693	0.012013	0.04537	3	331	26	17831	ribose phosphate metabolic process	LDHA|AK1|GALK1			11.5385	1.85632
6006	0.012315	0.046275	2	116	26	17831	glucose metabolic process	MDH2|SORD			7.69231	0.650552
51340	0.01305	0.047183	1	9	26	17831	regulation of ligase activity	AIMP2			3.84615	0.0504739
1905216	0.01305	0.047183	1	9	26	17831	positive regulation of RNA binding	HNRNPL			3.84615	0.0504739
6782	0.01305	0.047183	1	9	26	17831	protoporphyrinogen IX biosynthetic process	CPOX			3.84615	0.0504739
61140	0.01305	0.047183	1	9	26	17831	lung secretory cell differentiation	AIMP2			3.84615	0.0504739
2000766	0.01305	0.047183	1	9	26	17831	negative regulation of cytoplasmic translation	RPL13A			3.84615	0.0504739
72578	0.01305	0.047183	1	9	26	17831	neurotransmitter-gated ion channel clustering	GPHN			3.84615	0.0504739
9133	0.01305	0.047183	1	9	26	17831	nucleoside diphosphate biosynthetic process	AK1			3.84615	0.0504739
6886	0.013064	0.047183	5	992	26	17831	intracellular protein transport	RPL4|RPL7A|RPL13|RPL13A|RPL6			19.2308	5.56334

## Sheet: combined_HEK_BP
File created with bingo (c) on 24.06.2021 at 10:46:12
combined proteins found for Ap3A (PALP-1 and/or PALP-3) and/or Ap4A (PALP-2) probes in HEK293T lysates
Overrepresentation
Selected statistical test : Hypergeometric test
Selected correction : Benjamini & Hochberg False Discovery Rate (FDR) correction
Selected significance level : 0.05
Testing option : Use whole annotation as reference set
namespace: biological_process
GO-ID	p-value	corr p-value	x	n	X	N	Description	Genes in test set			% of hits	% of global proteome
44281	4.0516e-25	7.5927e-22	44	1699	78	17830	small molecule metabolic process	PDXK|FH|OAT|PRUNE|AK1|AK4|EPRS|LDHB|LDHA|ATIC|RARS|PPAT|PMVK|PGK1|GNPNAT1|MAPK1|PHGDH|IARS2|ACADM|UPP1|CKB|CBR1|ADSL|MDH1|MDH2|CKMT1A|SORD|GGH|PYCR1|REXO2|CS|ACLY|AIMP2|SUCLA2|NAGK|KARS|QARS|IMPDH2|CMPK1|GARS|ACO2|DCTPP1|GART|GALK1			56.4103	9.52888
46483	6.1901e-22	5.8002e-19	51	2952	78	17830	heterocycle metabolic process	RPL4|CPOX|HNRNPR|YBX1|EPRS|GPHN|RPL6|RPL7A|ATIC|RARS|PPAT|GNPNAT1|UPP1|ADSL|PABPC4|AIP|RPL13A|REXO2|ACLY|KARS|CMPK1|BLVRB|GARS|PABPC1|DCTPP1|GART|PDXK|FH|OAT|AK1|AK4|PLD3|LDHA|PMVK|PGK1|MAPK1|RPL13|IARS2|DTD1|DCPS|HNRNPA3|GGH|PYCR1|HNRNPL|AIMP2|SUCLA2|NAGK|QARS|IMPDH2|HNRNPA2B1|GALK1			65.3846	16.5564
1901576	1.0463e-21	6.5359e-19	50	2842	78	17830	organic substance biosynthetic process	RPL4|CPOX|YBX1|EPRS|GPHN|RPL6|RPL7A|ATIC|RARS|PPAT|GNPNAT1|PHGDH|ACADM|UPP1|CBR1|ADSL|PABPC4|AIP|SORD|RPL13A|MRPL46|ACLY|KARS|CMPK1|GARS|PABPC1|DCTPP1|GART|PDXK|OAT|AK1|AK4|PMVK|PGK1|MAPK1|RPL13|IARS2|CKB|DTD1|MDH1|MDH2|CKMT1A|PYCR1|AIMP2|SUCLA2|NAGK|QARS|IMPDH2|SSBP1|GPD1L			64.1026	15.9394
9058	3.4464e-21	1.6146e-18	50	2918	78	17830	biosynthetic process	RPL4|CPOX|YBX1|EPRS|GPHN|RPL6|RPL7A|ATIC|RARS|PPAT|GNPNAT1|PHGDH|ACADM|UPP1|CBR1|ADSL|PABPC4|AIP|SORD|RPL13A|MRPL46|ACLY|KARS|CMPK1|GARS|PABPC1|DCTPP1|GART|PDXK|OAT|AK1|AK4|PMVK|PGK1|MAPK1|RPL13|IARS2|CKB|DTD1|MDH1|MDH2|CKMT1A|PYCR1|AIMP2|SUCLA2|NAGK|QARS|IMPDH2|SSBP1|GPD1L			64.1026	16.3657
19752	6.1017e-21	2.2869e-18	31	863	78	17830	carboxylic acid metabolic process	FH|OAT|EPRS|LDHB|LDHA|ATIC|RARS|PPAT|PGK1|PHGDH|IARS2|ACADM|CKB|CBR1|MDH1|MDH2|CKMT1A|SORD|GGH|PYCR1|CS|ACLY|AIMP2|SUCLA2|NAGK|KARS|QARS|GARS|ACO2|GART|GALK1			39.7436	4.84016
43436	9.3257e-21	2.9127e-18	32	955	78	17830	oxoacid metabolic process	FH|OAT|PRUNE|EPRS|LDHB|LDHA|ATIC|RARS|PPAT|PGK1|PHGDH|IARS2|ACADM|CKB|CBR1|MDH1|MDH2|CKMT1A|SORD|GGH|PYCR1|CS|ACLY|AIMP2|SUCLA2|NAGK|KARS|QARS|GARS|ACO2|GART|GALK1			41.0256	5.35614
6082	1.7901e-20	4.7924e-18	32	976	78	17830	organic acid metabolic process	FH|OAT|PRUNE|EPRS|LDHB|LDHA|ATIC|RARS|PPAT|PGK1|PHGDH|IARS2|ACADM|CKB|CBR1|MDH1|MDH2|CKMT1A|SORD|GGH|PYCR1|CS|ACLY|AIMP2|SUCLA2|NAGK|KARS|QARS|GARS|ACO2|GART|GALK1			41.0256	5.47392
1901360	3.7983e-20	8.8976e-18	51	3229	78	17830	organic cyclic compound metabolic process	RPL4|CPOX|HNRNPR|YBX1|EPRS|GPHN|RPL6|RPL7A|ATIC|RARS|PPAT|GNPNAT1|UPP1|ADSL|PABPC4|AIP|RPL13A|REXO2|ACLY|KARS|CMPK1|BLVRB|GARS|PABPC1|DCTPP1|GART|PDXK|FH|OAT|AK1|AK4|PLD3|LDHA|PMVK|PGK1|MAPK1|RPL13|IARS2|DTD1|DCPS|HNRNPA3|GGH|PYCR1|HNRNPL|AIMP2|SUCLA2|NAGK|QARS|IMPDH2|HNRNPA2B1|GALK1			65.3846	18.1099
8152	5.1723e-20	1.077e-17	74	8373	78	17830	metabolic process	RPL4|PRUNE|CPOX|HNRNPR|YBX1|EPRS|GPHN|RPL6|RPS6KA3|RPL7A|ATIC|AIFM1|RARS|PPAT|GNPNAT1|PHGDH|ACADM|UPP1|PDIA3|CBR1|ADSL|PABPC4|AIP|SORD|RPL13A|REXO2|MRPL46|ACLY|KARS|CMPK1|BLVRB|GARS|PABPC1|DCTPP1|GART|PDXK|FH|OAT|CTBP2|CTBP1|AK1|AK4|PLD3|LDHB|LDHA|PSMB3|PMVK|PGK1|MAPK1|RPL13|IARS2|CKB|DTD1|DCPS|HNRNPA3|MDH1|MDH2|CKMT1A|GGH|PYCR1|HNRNPL|CS|AIMP2|PSMC5|SUCLA2|NAGK|QARS|IMPDH2|HNRNPA2B1|UBA1|ACO2|SS…			94.8718	46.9602
1901566	6.6969e-20	1.255e-17	36	1387	78	17830	organonitrogen compound biosynthetic process	RPL4|PDXK|OAT|AK1|CPOX|AK4|EPRS|GPHN|RPL6|RPL7A|ATIC|RARS|PPAT|RPL13|PHGDH|IARS2|ACADM|UPP1|CKB|ADSL|PABPC4|CKMT1A|AIP|RPL13A|PYCR1|MRPL46|ACLY|AIMP2|SUCLA2|KARS|QARS|IMPDH2|CMPK1|GARS|PABPC1|GART			46.1538	7.77902
71704	1.2141e-19	2.0685e-17	72	7818	78	17830	organic substance metabolic process	RPL4|PRUNE|CPOX|HNRNPR|YBX1|EPRS|GPHN|RPL6|RPS6KA3|RPL7A|ATIC|RARS|PPAT|GNPNAT1|PHGDH|ACADM|UPP1|PDIA3|CBR1|ADSL|PABPC4|AIP|SORD|RPL13A|REXO2|MRPL46|ACLY|KARS|CMPK1|BLVRB|GARS|PABPC1|DCTPP1|GART|PDXK|FH|OAT|CTBP1|AK1|AK4|PLD3|LDHB|LDHA|PSMB3|PMVK|PGK1|MAPK1|RPL13|IARS2|CKB|DTD1|DCPS|HNRNPA3|MDH1|MDH2|CKMT1A|GGH|PYCR1|HNRNPL|CS|AIMP2|PSMC5|SUCLA2|NAGK|QARS|IMPDH2|HNRNPA2B1|UBA1|ACO2|SSBP1|GPD1L|GA…			92.3077	43.8474
44237	2.918e-19	4.5569e-17	71	7617	78	17830	cellular metabolic process	RPL4|PRUNE|CPOX|HNRNPR|YBX1|EPRS|GPHN|RPL6|RPS6KA3|RPL7A|ATIC|RARS|PPAT|GNPNAT1|PHGDH|ACADM|UPP1|CBR1|ADSL|PABPC4|AIP|SORD|RPL13A|REXO2|MRPL46|ACLY|KARS|CMPK1|BLVRB|GARS|PABPC1|DCTPP1|GART|PDXK|FH|OAT|CTBP1|AK1|AK4|PLD3|LDHB|LDHA|PSMB3|PMVK|PGK1|MAPK1|RPL13|IARS2|CKB|DTD1|DCPS|HNRNPA3|MDH1|MDH2|CKMT1A|GGH|PYCR1|HNRNPL|CS|AIMP2|PSMC5|SUCLA2|NAGK|QARS|IMPDH2|HNRNPA2B1|UBA1|ACO2|SSBP1|GPD1L|GALK1			91.0256	42.7201
6725	8.1385e-19	1.1732e-16	48	2996	78	17830	cellular aromatic compound metabolic process	RPL4|PDXK|FH|AK1|CPOX|HNRNPR|AK4|YBX1|EPRS|RPL6|PLD3|RPL7A|LDHA|ATIC|RARS|PPAT|PMVK|PGK1|GNPNAT1|MAPK1|RPL13|IARS2|UPP1|DTD1|DCPS|ADSL|HNRNPA3|PABPC4|AIP|RPL13A|GGH|REXO2|HNRNPL|ACLY|AIMP2|SUCLA2|NAGK|KARS|QARS|IMPDH2|HNRNPA2B1|CMPK1|BLVRB|GARS|PABPC1|DCTPP1|GART|GALK1			61.5385	16.8031
34641	3.8319e-18	5.1292e-16	50	3416	78	17830	cellular nitrogen compound metabolic process	RPL4|CPOX|HNRNPR|YBX1|EPRS|RPL6|RPL7A|ATIC|RARS|PPAT|GNPNAT1|ACADM|UPP1|ADSL|PABPC4|AIP|RPL13A|REXO2|MRPL46|ACLY|KARS|CMPK1|BLVRB|GARS|PABPC1|DCTPP1|GART|PDXK|FH|AK1|AK4|PLD3|LDHA|PMVK|PGK1|MAPK1|RPL13|IARS2|DTD1|DCPS|HNRNPA3|GGH|HNRNPL|AIMP2|SUCLA2|NAGK|QARS|IMPDH2|HNRNPA2B1|GALK1			64.1026	19.1587
44249	7.2893e-17	9.1068e-15	44	2738	78	17830	cellular biosynthetic process	RPL4|PDXK|OAT|AK1|CPOX|AK4|YBX1|EPRS|GPHN|RPL6|RPL7A|ATIC|RARS|PPAT|PMVK|GNPNAT1|MAPK1|RPL13|PHGDH|IARS2|ACADM|UPP1|DTD1|CBR1|ADSL|PABPC4|AIP|RPL13A|PYCR1|MRPL46|ACLY|AIMP2|SUCLA2|NAGK|KARS|QARS|IMPDH2|CMPK1|GARS|PABPC1|SSBP1|GPD1L|DCTPP1|GART			56.4103	15.3561
6139	1.1858e-16	1.3546e-14	44	2773	78	17830	nucleobase-containing compound metabolic process	RPL4|FH|AK1|HNRNPR|AK4|YBX1|EPRS|RPL6|PLD3|RPL7A|LDHA|ATIC|RARS|PPAT|PMVK|PGK1|GNPNAT1|MAPK1|RPL13|IARS2|UPP1|DTD1|DCPS|ADSL|HNRNPA3|PABPC4|AIP|RPL13A|REXO2|HNRNPL|ACLY|AIMP2|SUCLA2|NAGK|KARS|QARS|IMPDH2|HNRNPA2B1|CMPK1|GARS|PABPC1|DCTPP1|GART|GALK1			56.4103	15.5524
44271	1.2288e-16	1.3546e-14	35	1635	78	17830	cellular nitrogen compound biosynthetic process	RPL4|PDXK|AK1|CPOX|AK4|YBX1|EPRS|RPL6|RPL7A|ATIC|RARS|PPAT|GNPNAT1|MAPK1|RPL13|IARS2|ACADM|UPP1|ADSL|PABPC4|AIP|RPL13A|MRPL46|ACLY|AIMP2|SUCLA2|NAGK|KARS|QARS|IMPDH2|CMPK1|GARS|PABPC1|DCTPP1|GART			44.8718	9.16994
55086	4.6437e-16	4.8346e-14	22	528	78	17830	nucleobase-containing small molecule metabolic process	ADSL|AK1|AK4|REXO2|ACLY|LDHA|ATIC|SUCLA2|NAGK|KARS|PPAT|IMPDH2|PMVK|CMPK1|PGK1|GNPNAT1|MAPK1|GARS|UPP1|DCTPP1|GART|GALK1			28.2051	2.9613
19637	1.9404e-15	1.9139e-13	26	875	78	17830	organophosphate metabolic process	PDXK|AK1|AK4|GPHN|LDHA|ATIC|PPAT|PMVK|PGK1|MAPK1|UPP1|CKB|ADSL|CKMT1A|SORD|REXO2|ACLY|SUCLA2|KARS|IMPDH2|CMPK1|GARS|GPD1L|DCTPP1|GART|GALK1			33.3333	4.90746
9117	2.4257e-15	2.2729e-13	20	440	78	17830	nucleotide metabolic process	ADSL|AK1|AK4|REXO2|ACLY|LDHA|ATIC|SUCLA2|KARS|PPAT|IMPDH2|PMVK|CMPK1|PGK1|MAPK1|GARS|UPP1|DCTPP1|GART|GALK1			25.641	2.46775
6753	3.1392e-15	2.8014e-13	20	446	78	17830	nucleoside phosphate metabolic process	ADSL|AK1|AK4|REXO2|ACLY|LDHA|ATIC|SUCLA2|KARS|PPAT|IMPDH2|PMVK|CMPK1|PGK1|MAPK1|GARS|UPP1|DCTPP1|GART|GALK1			25.641	2.5014
44238	4.5792e-14	3.9006e-12	65	7448	78	17830	primary metabolic process	RPL4|HNRNPR|YBX1|EPRS|GPHN|RPL6|RPS6KA3|RPL7A|ATIC|RARS|PPAT|GNPNAT1|PHGDH|ACADM|UPP1|PDIA3|CBR1|ADSL|PABPC4|AIP|SORD|RPL13A|REXO2|MRPL46|ACLY|KARS|CMPK1|GARS|PABPC1|DCTPP1|GART|FH|OAT|CTBP1|AK1|AK4|PLD3|LDHB|LDHA|PSMB3|PMVK|PGK1|MAPK1|RPL13|IARS2|DTD1|DCPS|HNRNPA3|MDH1|MDH2|GGH|PYCR1|HNRNPL|CS|AIMP2|PSMC5|SUCLA2|NAGK|QARS|IMPDH2|HNRNPA2B1|UBA1|ACO2|GPD1L|GALK1			83.3333	41.7723
6807	5.2603e-14	4.286e-12	63	6968	78	17830	nitrogen compound metabolic process	RPL4|CPOX|HNRNPR|YBX1|EPRS|GPHN|RPL6|RPS6KA3|RPL7A|ATIC|RARS|PPAT|GNPNAT1|PHGDH|ACADM|UPP1|PDIA3|ADSL|PABPC4|AIP|RPL13A|REXO2|MRPL46|ACLY|KARS|CMPK1|BLVRB|GARS|PABPC1|DCTPP1|GART|PDXK|FH|OAT|CTBP1|AK1|AK4|PLD3|LDHA|PSMB3|PMVK|PGK1|MAPK1|RPL13|IARS2|CKB|DTD1|DCPS|HNRNPA3|MDH2|CKMT1A|GGH|PYCR1|HNRNPL|AIMP2|PSMC5|SUCLA2|NAGK|QARS|IMPDH2|HNRNPA2B1|UBA1|GALK1			80.7692	39.0802
90407	1.152e-13	8.9955e-12	20	540	78	17830	organophosphate biosynthetic process	ADSL|PDXK|CKMT1A|AK1|SORD|AK4|GPHN|ACLY|ATIC|KARS|PPAT|IMPDH2|PMVK|CMPK1|MAPK1|GARS|UPP1|CKB|GPD1L|GART			25.641	3.0286
9161	7.9054e-13	5.7045e-11	9	50	78	17830	ribonucleoside monophosphate metabolic process	ADSL|ATIC|PPAT|IMPDH2|AK1|CMPK1|AK4|UPP1|GART			11.5385	0.280426
43604	7.9144e-13	5.7045e-11	19	525	78	17830	amide biosynthetic process	RPL4|PABPC4|AIP|RPL13A|EPRS|MRPL46|RPL6|RPL7A|ACLY|AIMP2|ATIC|KARS|QARS|RARS|RPL13|GARS|IARS2|PABPC1|GART			24.359	2.94448
43603	1.4523e-12	1.008e-10	22	784	78	17830	cellular amide metabolic process	RPL4|PABPC4|AIP|RPL13A|GGH|EPRS|MRPL46|RPL6|RPL7A|ACLY|AIMP2|ATIC|SUCLA2|KARS|QARS|RARS|PMVK|RPL13|GARS|IARS2|PABPC1|GART			28.2051	4.39708
6412	6.3151e-12	4.2266e-10	16	378	78	17830	translation	RPL4|PABPC4|AIP|RPL13A|EPRS|MRPL46|RPL6|RPL7A|AIMP2|KARS|QARS|RARS|RPL13|GARS|IARS2|PABPC1			20.5128	2.12002
9259	7.6721e-12	4.9577e-10	15	321	78	17830	ribonucleotide metabolic process	ADSL|AK1|AK4|ACLY|LDHA|ATIC|SUCLA2|PPAT|IMPDH2|PMVK|CMPK1|PGK1|UPP1|GART|GALK1			19.2308	1.80034
55114	1.0902e-11	6.8101e-10	23	963	78	17830	oxidation-reduction process	PDIA3|CBR1|ADSL|FH|CTBP2|MDH1|CTBP1|MDH2|SORD|CPOX|PYCR1|GPHN|CS|LDHB|LDHA|SUCLA2|AIFM1|IMPDH2|PGK1|BLVRB|PHGDH|ACADM|ACO2			29.4872	5.40101
19693	1.1874e-11	7.1778e-10	15	331	78	17830	ribose phosphate metabolic process	ADSL|AK1|AK4|ACLY|LDHA|ATIC|SUCLA2|PPAT|IMPDH2|PMVK|CMPK1|PGK1|UPP1|GART|GALK1			19.2308	1.85642
43043	1.5917e-11	9.3214e-10	16	402	78	17830	peptide biosynthetic process	RPL4|PABPC4|AIP|RPL13A|EPRS|MRPL46|RPL6|RPL7A|AIMP2|KARS|QARS|RARS|RPL13|GARS|IARS2|PABPC1			20.5128	2.25463
6793	1.9616e-11	1.1139e-09	33	2161	78	17830	phosphorus metabolic process	PDXK|CTBP1|PRUNE|AK1|AK4|GPHN|RPS6KA3|LDHA|ATIC|PSMB3|PPAT|PMVK|PGK1|GNPNAT1|MAPK1|UPP1|CKB|ADSL|CKMT1A|SORD|REXO2|ACLY|PSMC5|SUCLA2|NAGK|KARS|IMPDH2|CMPK1|GARS|GPD1L|DCTPP1|GART|GALK1			42.3077	12.12
9123	3.2069e-11	1.7676e-09	9	74	78	17830	nucleoside monophosphate metabolic process	ADSL|ATIC|PPAT|IMPDH2|AK1|CMPK1|AK4|UPP1|GART			11.5385	0.415031
1901564	5.5143e-11	2.9525e-09	51	5258	78	17830	organonitrogen compound metabolic process	RPL4|CPOX|EPRS|GPHN|RPL6|RPS6KA3|RPL7A|ATIC|RARS|PPAT|PHGDH|ACADM|UPP1|PDIA3|ADSL|PABPC4|AIP|RPL13A|MRPL46|ACLY|KARS|CMPK1|BLVRB|GARS|PABPC1|DCTPP1|GART|PDXK|OAT|CTBP1|AK1|AK4|LDHA|PSMB3|PMVK|PGK1|MAPK1|RPL13|IARS2|CKB|MDH2|CKMT1A|GGH|PYCR1|AIMP2|PSMC5|SUCLA2|QARS|IMPDH2|UBA1|GALK1			65.3846	29.4896
9165	6.7546e-11	3.5161e-09	13	253	78	17830	nucleotide biosynthetic process	ADSL|AK1|AK4|ACLY|ATIC|KARS|PPAT|IMPDH2|CMPK1|MAPK1|GARS|UPP1|GART			16.6667	1.41896
6796	7.5165e-11	3.807e-09	32	2134	78	17830	phosphate-containing compound metabolic process	PDXK|CTBP1|PRUNE|AK1|AK4|GPHN|RPS6KA3|LDHA|ATIC|PSMB3|PPAT|PMVK|PGK1|MAPK1|UPP1|CKB|ADSL|CKMT1A|SORD|REXO2|ACLY|PSMC5|SUCLA2|NAGK|KARS|IMPDH2|CMPK1|GARS|GPD1L|DCTPP1|GART|GALK1			41.0256	11.9686
1901293	7.8219e-11	3.8574e-09	13	256	78	17830	nucleoside phosphate biosynthetic process	ADSL|AK1|AK4|ACLY|ATIC|KARS|PPAT|IMPDH2|CMPK1|MAPK1|GARS|UPP1|GART			16.6667	1.43578
9156	9.0784e-11	4.3623e-09	7	33	78	17830	ribonucleoside monophosphate biosynthetic process	ADSL|ATIC|PPAT|IMPDH2|CMPK1|UPP1|GART			8.97436	0.185081
9167	1.7555e-10	8.2243e-09	7	36	78	17830	purine ribonucleoside monophosphate metabolic process	ADSL|ATIC|PPAT|IMPDH2|AK1|AK4|GART			8.97436	0.201907
9126	2.1575e-10	9.8615e-09	7	37	78	17830	purine nucleoside monophosphate metabolic process	ADSL|ATIC|PPAT|IMPDH2|AK1|AK4|GART			8.97436	0.207515
17144	3.0658e-10	1.3679e-08	16	491	78	17830	drug metabolic process	CBR1|ADSL|PDXK|OAT|CKMT1A|AK1|PYCR1|AK4|CS|ACLY|SUCLA2|NAGK|PHGDH|CKB|ACO2|GART			20.5128	2.75379
44283	3.922e-10	1.7093e-08	17	579	78	17830	small molecule biosynthetic process	CBR1|PDXK|OAT|MDH1|MDH2|SORD|PYCR1|ACLY|ATIC|SUCLA2|IMPDH2|PMVK|PGK1|PHGDH|UPP1|DCTPP1|GART			21.7949	3.24734
18130	4.6141e-10	1.9652e-08	23	1162	78	17830	heterocycle biosynthetic process	ADSL|PDXK|OAT|AK1|CPOX|PYCR1|AK4|YBX1|GPHN|ACLY|ATIC|SUCLA2|NAGK|KARS|PPAT|IMPDH2|CMPK1|GNPNAT1|MAPK1|GARS|UPP1|DCTPP1|GART			29.4872	6.51711
9150	7.0552e-10	2.9381e-08	13	306	78	17830	purine ribonucleotide metabolic process	ADSL|AK1|AK4|ACLY|LDHA|ATIC|SUCLA2|PPAT|IMPDH2|PMVK|PGK1|GART|GALK1			16.6667	1.71621
6518	7.8957e-10	3.2166e-08	16	524	78	17830	peptide metabolic process	RPL4|PABPC4|AIP|RPL13A|EPRS|MRPL46|RPL6|RPL7A|AIMP2|KARS|QARS|RARS|RPL13|GARS|IARS2|PABPC1			20.5128	2.93887
1901362	8.4082e-10	3.3526e-08	24	1311	78	17830	organic cyclic compound biosynthetic process	ADSL|PDXK|OAT|AK1|CPOX|PYCR1|AK4|YBX1|GPHN|ACLY|ATIC|SUCLA2|NAGK|KARS|PPAT|IMPDH2|PMVK|CMPK1|GNPNAT1|MAPK1|GARS|UPP1|DCTPP1|GART			30.7692	7.35278
9124	9.2479e-10	3.6105e-08	7	45	78	17830	nucleoside monophosphate biosynthetic process	ADSL|ATIC|PPAT|IMPDH2|CMPK1|UPP1|GART			8.97436	0.252384
6418	1.087e-09	4.1571e-08	7	46	78	17830	tRNA aminoacylation for protein translation	AIMP2|KARS|QARS|RARS|GARS|IARS2|EPRS			8.97436	0.257992
6163	1.5823e-09	5.9304e-08	13	327	78	17830	purine nucleotide metabolic process	ADSL|AK1|AK4|ACLY|LDHA|ATIC|SUCLA2|PPAT|IMPDH2|PMVK|PGK1|GART|GALK1			16.6667	1.83399
43039	1.7263e-09	6.3433e-08	7	49	78	17830	tRNA aminoacylation	AIMP2|KARS|QARS|RARS|GARS|IARS2|EPRS			8.97436	0.274818
43038	2.0003e-09	7.1453e-08	7	50	78	17830	amino acid activation	AIMP2|KARS|QARS|RARS|GARS|IARS2|EPRS			8.97436	0.280426
9260	2.0208e-09	7.1453e-08	10	161	78	17830	ribonucleotide biosynthetic process	ACLY|ADSL|ATIC|PPAT|IMPDH2|AK1|CMPK1|AK4|UPP1|GART			12.8205	0.902973
46390	3.0551e-09	1.0602e-07	10	168	78	17830	ribose phosphate biosynthetic process	ACLY|ADSL|ATIC|PPAT|IMPDH2|AK1|CMPK1|AK4|UPP1|GART			12.8205	0.942232
6520	3.4638e-09	1.1802e-07	12	283	78	17830	cellular amino acid metabolic process	AIMP2|OAT|KARS|QARS|RARS|PPAT|PYCR1|PHGDH|GARS|IARS2|EPRS|GART			15.3846	1.58721
6189	5.049e-09	1.6896e-07	4	6	78	17830	'de novo' IMP biosynthetic process	ADSL|ATIC|PPAT|GART			5.12821	0.0336511
72521	5.2131e-09	1.7139e-07	13	361	78	17830	purine-containing compound metabolic process	ADSL|AK1|AK4|ACLY|LDHA|ATIC|SUCLA2|PPAT|IMPDH2|PMVK|PGK1|GART|GALK1			16.6667	2.02468
1901135	7.5756e-09	2.4477e-07	20	1005	78	17830	carbohydrate derivative metabolic process	ADSL|AK1|SORD|AK4|ACLY|LDHA|ATIC|SUCLA2|NAGK|PPAT|IMPDH2|PMVK|CMPK1|PGK1|GNPNAT1|UPP1|GPD1L|DCTPP1|GART|GALK1			25.641	5.63657
6099	1.0112e-08	3.2119e-07	6	36	78	17830	tricarboxylic acid cycle	CS|FH|SUCLA2|MDH1|MDH2|ACO2			7.69231	0.201907
9127	1.5592e-08	4.7901e-07	5	19	78	17830	purine nucleoside monophosphate biosynthetic process	ADSL|ATIC|PPAT|IMPDH2|GART			6.41026	0.106562
9168	1.5592e-08	4.7901e-07	5	19	78	17830	purine ribonucleoside monophosphate biosynthetic process	ADSL|ATIC|PPAT|IMPDH2|GART			6.41026	0.106562
10608	1.7067e-08	5.1585e-07	15	561	78	17830	posttranscriptional regulation of gene expression	ANP32A|PABPC4|RPL13A|HNRNPR|YBX1|EPRS|HNRNPL|RPS6KA3|PSMC5|QARS|PSMB3|HNRNPA2B1|MAPK1|PABPC1|VIM			19.2308	3.14638
9060	5.7293e-08	1.7042e-06	7	80	78	17830	aerobic respiration	CS|ADSL|FH|SUCLA2|MDH1|MDH2|ACO2			8.97436	0.448682
6188	6.9752e-08	2.0424e-06	4	10	78	17830	IMP biosynthetic process	ADSL|ATIC|PPAT|GART			5.12821	0.0560852
15960	8.0541e-08	2.2527e-06	3	3	78	17830	diadenosine polyphosphate biosynthetic process	KARS|MAPK1|GARS			3.84615	0.0168256
15965	8.0541e-08	2.2527e-06	3	3	78	17830	diadenosine tetraphosphate metabolic process	KARS|MAPK1|GARS			3.84615	0.0168256
15966	8.0541e-08	2.2527e-06	3	3	78	17830	diadenosine tetraphosphate biosynthetic process	KARS|MAPK1|GARS			3.84615	0.0168256
19438	9.6337e-08	2.6549e-06	20	1171	78	17830	aromatic compound biosynthetic process	ADSL|PDXK|AK1|CPOX|AK4|YBX1|ACLY|ATIC|SUCLA2|NAGK|KARS|PPAT|IMPDH2|CMPK1|GNPNAT1|MAPK1|GARS|UPP1|DCTPP1|GART			25.641	6.56758
9987	1.6002e-07	4.3461e-06	78	14596	78	17830	cellular process	RPL4|C2ORF47|PRUNE|CPOX|HNRNPR|YBX1|EPRS|SMC4|GPHN|RPL6|RPS6KA3|RPL7A|ATIC|AIFM1|RARS|PPAT|GNPNAT1|PHGDH|ACADM|UPP1|PDIA3|CBR1|ADSL|PABPC4|AIP|SORD|RPL13A|REXO2|MRPL46|ACLY|KARS|CMPK1|BLVRB|GARS|PABPC1|DCTPP1|GART|PDXK|FH|OAT|ANP32A|CTBP2|CTBP1|AK1|AK4|PLD3|LDHB|LDHA|PSMB3|PMVK|PGK1|MAPK1|RPL13|IARS2|CKB|DTD1|DCPS|HNRNPA3|MDH1|MDH2|CKMT1A|GGH|PYCR1|HNRNPL|CS|AIMP2|PSMC5|SUCLA2|NAGK|QARS|IMPDH2|HN…			100	81.862
43648	1.7581e-07	4.7066e-06	7	94	78	17830	dicarboxylic acid metabolic process	ACLY|FH|ATIC|OAT|SUCLA2|MDH1|MDH2			8.97436	0.527201
6165	2.16e-07	5.6425e-06	6	59	78	17830	nucleoside diphosphate phosphorylation	LDHA|AK1|CMPK1|PGK1|AK4|GALK1			7.69231	0.330903
1901575	2.1679e-07	5.6425e-06	24	1745	78	17830	organic substance catabolic process	RPL4|OAT|PABPC4|PRUNE|SORD|RPL13A|RPL6|RPL7A|LDHA|PSMC5|NAGK|PSMB3|PPAT|PGK1|BLVRB|RPL13|UBA1|ACADM|UPP1|PABPC1|GPD1L|DCTPP1|DCPS|GALK1			30.7692	9.78688
46040	2.3513e-07	6.0361e-06	4	13	78	17830	IMP metabolic process	ADSL|ATIC|PPAT|GART			5.12821	0.0729108
46939	2.6434e-07	6.6841e-06	6	61	78	17830	nucleotide phosphorylation	LDHA|AK1|CMPK1|PGK1|AK4|GALK1			7.69231	0.34212
9152	2.6751e-07	6.6841e-06	8	148	78	17830	purine ribonucleotide biosynthetic process	ACLY|ADSL|ATIC|PPAT|IMPDH2|AK1|AK4|GART			10.2564	0.830062
16070	3.9556e-07	9.7436e-06	23	1666	78	17830	RNA metabolic process	RPL4|HNRNPA3|PABPC4|AIP|RPL13A|HNRNPR|YBX1|EPRS|REXO2|RPL6|HNRNPL|RPL7A|AIMP2|KARS|QARS|RARS|HNRNPA2B1|RPL13|GARS|IARS2|PABPC1|DTD1|DCPS			29.4872	9.3438
6164	4.0035e-07	9.7436e-06	8	156	78	17830	purine nucleotide biosynthetic process	ACLY|ADSL|ATIC|PPAT|IMPDH2|AK1|AK4|GART			10.2564	0.87493
72522	7.698e-07	1.8495e-05	8	170	78	17830	purine-containing compound biosynthetic process	ACLY|ADSL|ATIC|PPAT|IMPDH2|AK1|AK4|GART			10.2564	0.953449
6101	8.0034e-07	1.8985e-05	3	5	78	17830	citrate metabolic process	CS|ACLY|ACO2			3.84615	0.0280426
43488	1.0897e-06	2.5526e-05	8	178	78	17830	regulation of mRNA stability	PSMC5|ANP32A|PSMB3|PABPC4|HNRNPR|YBX1|PABPC1|VIM			10.2564	0.998317
9132	1.4417e-06	3.3355e-05	6	81	78	17830	nucleoside diphosphate metabolic process	LDHA|AK1|CMPK1|PGK1|AK4|GALK1			7.69231	0.454291
6399	1.579e-06	3.5341e-05	8	187	78	17830	tRNA metabolic process	AIMP2|KARS|QARS|RARS|GARS|IARS2|EPRS|DTD1			10.2564	1.04879
43487	1.579e-06	3.5341e-05	8	187	78	17830	regulation of RNA stability	PSMC5|ANP32A|PSMB3|PABPC4|HNRNPR|YBX1|PABPC1|VIM			10.2564	1.04879
6091	1.5841e-06	3.5341e-05	11	409	78	17830	generation of precursor metabolites and energy	CS|ADSL|FH|LDHA|SUCLA2|MDH1|MDH2|PGK1|PHGDH|ACO2|GALK1			14.1026	2.29389
1903311	1.6533e-06	3.645e-05	10	329	78	17830	regulation of mRNA metabolic process	HNRNPL|PSMC5|ANP32A|PSMB3|PABPC4|HNRNPA2B1|HNRNPR|YBX1|PABPC1|VIM			12.8205	1.8452
42398	1.6762e-06	3.6526e-05	5	46	78	17830	cellular modified amino acid biosynthetic process	ATIC|CKMT1A|ACADM|CKB|GART			6.41026	0.257992
90304	2.0206e-06	4.3524e-05	26	2270	78	17830	nucleic acid metabolic process	RPL4|FH|HNRNPR|YBX1|EPRS|RPL6|PLD3|RPL7A|RARS|RPL13|IARS2|DTD1|DCPS|HNRNPA3|PABPC4|AIP|RPL13A|REXO2|HNRNPL|AIMP2|KARS|QARS|HNRNPA2B1|GARS|PABPC1|DCTPP1			33.3333	12.7314
1901137	2.135e-06	4.5466e-05	13	608	78	17830	carbohydrate derivative biosynthetic process	ADSL|AK1|SORD|AK4|ACLY|ATIC|NAGK|PPAT|IMPDH2|CMPK1|GNPNAT1|UPP1|GART			16.6667	3.40998
46700	2.1945e-06	4.6208e-05	11	423	78	17830	heterocycle catabolic process	RPL4|RPL7A|PABPC4|RPL13A|BLVRB|RPL13|UPP1|PABPC1|DCTPP1|DCPS|RPL6			14.1026	2.37241
44270	2.2451e-06	4.6748e-05	11	424	78	17830	cellular nitrogen compound catabolic process	RPL4|RPL7A|PABPC4|RPL13A|BLVRB|RPL13|UPP1|PABPC1|DCTPP1|DCPS|RPL6			14.1026	2.37801
46031	2.3081e-06	4.7531e-05	5	49	78	17830	ADP metabolic process	LDHA|AK1|PGK1|AK4|GALK1			6.41026	0.274818
61013	2.6089e-06	5.3143e-05	8	200	78	17830	regulation of mRNA catabolic process	PSMC5|ANP32A|PSMB3|PABPC4|HNRNPR|YBX1|PABPC1|VIM			10.2564	1.1217
15959	2.7835e-06	5.609e-05	3	7	78	17830	diadenosine polyphosphate metabolic process	KARS|MAPK1|GARS			3.84615	0.0392597
19439	3.1373e-06	6.2545e-05	11	439	78	17830	aromatic compound catabolic process	RPL4|RPL7A|PABPC4|RPL13A|BLVRB|RPL13|UPP1|PABPC1|DCTPP1|DCPS|RPL6			14.1026	2.46214
34654	3.7978e-06	7.4701e-05	17	1092	78	17830	nucleobase-containing compound biosynthetic process	ADSL|AK1|AK4|YBX1|ACLY|ATIC|NAGK|KARS|PPAT|IMPDH2|CMPK1|GNPNAT1|MAPK1|GARS|UPP1|DCTPP1|GART			21.7949	6.12451
9056	3.8267e-06	7.4701e-05	24	2045	78	17830	catabolic process	RPL4|OAT|PABPC4|PRUNE|SORD|RPL13A|RPL6|RPL7A|LDHA|PSMC5|NAGK|PSMB3|PPAT|PGK1|BLVRB|RPL13|UBA1|ACADM|UPP1|PABPC1|GPD1L|DCTPP1|DCPS|GALK1			30.7692	11.4694
6107	4.4396e-06	8.4896e-05	3	8	78	17830	oxaloacetate metabolic process	ACLY|MDH1|MDH2			3.84615	0.0448682
6108	4.4396e-06	8.4896e-05	3	8	78	17830	malate metabolic process	FH|MDH1|MDH2			3.84615	0.0448682
34655	5.2996e-06	0.00010032	10	375	78	17830	nucleobase-containing compound catabolic process	RPL4|RPL7A|PABPC4|RPL13A|RPL13|UPP1|PABPC1|DCTPP1|DCPS|RPL6			12.8205	2.1032
71345	5.5317e-06	0.00010366	16	1001	78	17830	cellular response to cytokine stimulus	PDIA3|CTBP2|AIP|RPL13A|YBX1|EPRS|PSMC5|ATIC|KARS|QARS|PSMB3|IMPDH2|HNRNPA2B1|GNPNAT1|MAPK1|VIM			20.5128	5.61413
1901361	6.3878e-06	0.00011852	11	473	78	17830	organic cyclic compound catabolic process	RPL4|RPL7A|PABPC4|RPL13A|BLVRB|RPL13|UPP1|PABPC1|DCTPP1|DCPS|RPL6			14.1026	2.65283
45333	6.6273e-06	0.00012176	7	161	78	17830	cellular respiration	CS|ADSL|FH|SUCLA2|MDH1|MDH2|ACO2			8.97436	0.902973
9135	6.9121e-06	0.00012455	5	61	78	17830	purine nucleoside diphosphate metabolic process	LDHA|AK1|PGK1|AK4|GALK1			6.41026	0.34212
9179	6.9121e-06	0.00012455	5	61	78	17830	purine ribonucleoside diphosphate metabolic process	LDHA|AK1|PGK1|AK4|GALK1			6.41026	0.34212
9185	8.111e-06	0.00014455	5	63	78	17830	ribonucleoside diphosphate metabolic process	LDHA|AK1|PGK1|AK4|GALK1			6.41026	0.353337
6417	8.1765e-06	0.00014455	10	394	78	17830	regulation of translation	HNRNPL|RPS6KA3|QARS|RPL13A|MAPK1|HNRNPR|YBX1|PABPC1|VIM|EPRS			12.8205	2.20976
16071	8.5864e-06	0.00015038	13	691	78	17830	mRNA metabolic process	RPL4|HNRNPA3|AIP|RPL13A|HNRNPR|YBX1|RPL6|HNRNPL|RPL7A|HNRNPA2B1|RPL13|PABPC1|DCPS			16.6667	3.87549
10467	9.0481e-06	0.000157	23	1998	78	17830	gene expression	RPL4|HNRNPA3|PABPC4|AIP|RPL13A|HNRNPR|YBX1|EPRS|MRPL46|RPL6|HNRNPL|RPL7A|AIMP2|KARS|QARS|RARS|HNRNPA2B1|PGK1|RPL13|GARS|IARS2|PABPC1|DCPS			29.4872	11.2058
6401	1.2674e-05	0.0002179	8	248	78	17830	RNA catabolic process	RPL4|RPL7A|PABPC4|RPL13A|RPL13|PABPC1|DCPS|RPL6			10.2564	1.39091
184	1.2879e-05	0.00021941	6	118	78	17830	nuclear-transcribed mRNA catabolic process, nonsense-mediated decay	RPL4|RPL7A|RPL13A|RPL13|PABPC1|RPL6			7.69231	0.661806
6732	1.3049e-05	0.00022031	8	249	78	17830	coenzyme metabolic process	ACLY|PDXK|ATIC|SUCLA2|PMVK|GGH|GART|GPHN			10.2564	1.39652
32787	1.3693e-05	0.00022911	11	513	78	17830	monocarboxylic acid metabolic process	CBR1|ACLY|LDHB|LDHA|CKMT1A|SORD|PGK1|PHGDH|ACADM|CKB|GALK1			14.1026	2.87717
34097	1.5744e-05	0.0002611	16	1088	78	17830	response to cytokine	PDIA3|CTBP2|AIP|RPL13A|YBX1|EPRS|PSMC5|ATIC|KARS|QARS|PSMB3|IMPDH2|HNRNPA2B1|GNPNAT1|MAPK1|VIM			20.5128	6.10208
51186	1.6763e-05	0.00027556	10	428	78	17830	cofactor metabolic process	ACLY|PDXK|ATIC|SUCLA2|PMVK|CPOX|BLVRB|GGH|GART|GPHN			12.8205	2.40045
9112	2.0056e-05	0.00032682	4	37	78	17830	nucleobase metabolic process	PPAT|CMPK1|MAPK1|GART			5.12821	0.207515
956	2.2289e-05	0.00036008	7	194	78	17830	nuclear-transcribed mRNA catabolic process	RPL4|RPL7A|RPL13A|RPL13|PABPC1|DCPS|RPL6			8.97436	1.08805
34248	2.4325e-05	0.00038962	10	447	78	17830	regulation of cellular amide metabolic process	HNRNPL|RPS6KA3|QARS|RPL13A|MAPK1|HNRNPR|YBX1|PABPC1|VIM|EPRS			12.8205	2.50701
46033	2.8316e-05	0.00044592	3	14	78	17830	AMP metabolic process	ADSL|AK1|AK4			3.84615	0.0785193
72350	2.8316e-05	0.00044592	3	14	78	17830	tricarboxylic acid metabolic process	CS|ACLY|ACO2			3.84615	0.0785193
6413	3.5371e-05	0.00055237	6	141	78	17830	translational initiation	RPL4|RPL7A|RPL13A|RPL13|PABPC1|RPL6			7.69231	0.790802
16310	3.6658e-05	0.00056775	17	1299	78	17830	phosphorylation	PDXK|CTBP1|CKMT1A|AK1|AK4|RPS6KA3|LDHA|PSMC5|NAGK|KARS|PSMB3|PMVK|CMPK1|PGK1|MAPK1|CKB|GALK1			21.7949	7.28547
5975	3.7926e-05	0.00057668	10	471	78	17830	carbohydrate metabolic process	CS|LDHB|LDHA|NAGK|MDH1|MDH2|SORD|PGK1|GPD1L|GALK1			12.8205	2.64162
34660	3.7926e-05	0.00057668	10	471	78	17830	ncRNA metabolic process	RPL7A|AIMP2|KARS|QARS|RARS|HNRNPA2B1|GARS|IARS2|EPRS|DTD1			12.8205	2.64162
51188	3.8158e-05	0.00057668	7	211	78	17830	cofactor biosynthetic process	ACLY|PDXK|ATIC|SUCLA2|CPOX|GART|GPHN			8.97436	1.1834
6402	4.0519e-05	0.00060746	7	213	78	17830	mRNA catabolic process	RPL4|RPL7A|RPL13A|RPL13|PABPC1|DCPS|RPL6			8.97436	1.19462
46394	4.1834e-05	0.0006222	8	293	78	17830	carboxylic acid biosynthetic process	CBR1|ACLY|ATIC|OAT|SUCLA2|PYCR1|PHGDH|GART			10.2564	1.6433
16053	4.2854e-05	0.00063235	8	294	78	17830	organic acid biosynthetic process	CBR1|ACLY|ATIC|OAT|SUCLA2|PYCR1|PHGDH|GART			10.2564	1.64891
19674	4.4061e-05	0.00064508	4	45	78	17830	NAD metabolic process	LDHA|MDH1|PGK1|GPD1L			5.12821	0.252384
9141	5.1412e-05	0.00074687	5	92	78	17830	nucleoside triphosphate metabolic process	IMPDH2|AK1|CMPK1|AK4|DCTPP1			6.41026	0.515984
44248	5.5818e-05	0.00079042	20	1774	78	17830	cellular catabolic process	RPL4|OAT|PABPC4|PRUNE|SORD|RPL13A|RPL6|RPL7A|PSMC5|NAGK|PSMB3|PPAT|BLVRB|RPL13|UBA1|ACADM|UPP1|PABPC1|DCTPP1|DCPS			25.641	9.94952
6059	5.6519e-05	0.00079042	2	3	78	17830	hexitol metabolic process	SORD|GALK1			2.5641	0.0168256
6424	5.6519e-05	0.00079042	2	3	78	17830	glutamyl-tRNA aminoacylation	QARS|EPRS			2.5641	0.0168256
6433	5.6519e-05	0.00079042	2	3	78	17830	prolyl-tRNA aminoacylation	QARS|EPRS			2.5641	0.0168256
1990428	5.6519e-05	0.00079042	2	3	78	17830	miRNA transport	HNRNPA2B1|YBX1			2.5641	0.0168256
19319	5.6972e-05	0.00079086	4	48	78	17830	hexose biosynthetic process	MDH1|MDH2|SORD|PGK1			5.12821	0.269209
15980	5.8966e-05	0.00081252	7	226	78	17830	energy derivation by oxidation of organic compounds	CS|ADSL|FH|SUCLA2|MDH1|MDH2|ACO2			8.97436	1.26753
6614	6.3038e-05	0.00086229	5	96	78	17830	SRP-dependent cotranslational protein targeting to membrane	RPL4|RPL7A|RPL13A|RPL13|RPL6			6.41026	0.538418
6613	8.0311e-05	0.0010906	5	101	78	17830	cotranslational protein targeting to membrane	RPL4|RPL7A|RPL13A|RPL13|RPL6			6.41026	0.566461
46112	8.702e-05	0.0011732	3	20	78	17830	nucleobase biosynthetic process	PPAT|CMPK1|GART			3.84615	0.11217
34645	8.9062e-05	0.0011922	19	1684	78	17830	cellular macromolecule biosynthetic process	RPL4|PABPC4|AIP|RPL13A|YBX1|EPRS|MRPL46|RPL6|RPL7A|AIMP2|KARS|QARS|RARS|RPL13|GARS|IARS2|PABPC1|SSBP1|DTD1			24.359	9.44476
46364	9.0775e-05	0.0012065	4	54	78	17830	monosaccharide biosynthetic process	MDH1|MDH2|SORD|PGK1			5.12821	0.30286
10033	9.497e-05	0.0012533	27	2982	78	17830	response to organic substance	CTBP2|CPOX|YBX1|EPRS|RPS6KA3|LDHA|ATIC|AIFM1|PSMB3|PPAT|PMVK|GNPNAT1|MAPK1|DCPS|PDIA3|AIP|SORD|RPL13A|GGH|HNRNPL|PSMC5|KARS|QARS|IMPDH2|HNRNPA2B1|VIM|GART			34.6154	16.7246
9116	0.00010102	0.0013238	5	106	78	17830	nucleoside metabolic process	ATIC|PPAT|IMPDH2|AK4|UPP1			6.41026	0.594504
46314	0.00011272	0.0014369	2	4	78	17830	phosphocreatine biosynthetic process	CKMT1A|CKB			2.5641	0.0224341
42396	0.00011272	0.0014369	2	4	78	17830	phosphagen biosynthetic process	CKMT1A|CKB			2.5641	0.0224341
6599	0.00011272	0.0014369	2	4	78	17830	phosphagen metabolic process	CKMT1A|CKB			2.5641	0.0224341
6603	0.00011272	0.0014369	2	4	78	17830	phosphocreatine metabolic process	CKMT1A|CKB			2.5641	0.0224341
45047	0.00012036	0.001524	5	110	78	17830	protein targeting to ER	RPL4|RPL7A|RPL13A|RPL13|RPL6			6.41026	0.616938
16032	0.0001265	0.001591	12	773	78	17830	viral process	RPL4|RPL7A|KARS|CTBP2|CTBP1|PSMB3|HNRNPA2B1|RPL13A|MAPK1|RPL13|VIM|RPL6			15.3846	4.33539
9059	0.00013967	0.001745	19	1742	78	17830	macromolecule biosynthetic process	RPL4|PABPC4|AIP|RPL13A|YBX1|EPRS|MRPL46|RPL6|RPL7A|AIMP2|KARS|QARS|RARS|RPL13|GARS|IARS2|PABPC1|SSBP1|DTD1			24.359	9.77005
19083	0.00014241	0.0017558	5	114	78	17830	viral transcription	RPL4|RPL7A|RPL13A|RPL13|RPL6			6.41026	0.639372
72599	0.00014241	0.0017558	5	114	78	17830	establishment of protein localization to endoplasmic reticulum	RPL4|RPL7A|RPL13A|RPL13|RPL6			6.41026	0.639372
46940	0.00015256	0.0018687	3	24	78	17830	nucleoside monophosphate phosphorylation	AK1|CMPK1|AK4			3.84615	0.134605
6575	0.00015445	0.0018795	6	184	78	17830	cellular modified amino acid metabolic process	ATIC|CKMT1A|GGH|ACADM|CKB|GART			7.69231	1.03197
9142	0.00016596	0.0020065	4	63	78	17830	nucleoside triphosphate biosynthetic process	IMPDH2|AK1|CMPK1|AK4			5.12821	0.353337
6605	0.000175	0.0021023	8	360	78	17830	protein targeting	RPL4|RPL7A|C2ORF47|AIFM1|AIP|RPL13A|RPL13|RPL6			10.2564	2.01907
42440	0.00017644	0.002106	4	64	78	17830	pigment metabolic process	PPAT|CPOX|BLVRB|GART			5.12821	0.358946
6172	0.00018733	0.0022218	2	5	78	17830	ADP biosynthetic process	AK1|AK4			2.5641	0.0280426
6090	0.00023613	0.002783	4	69	78	17830	pyruvate metabolic process	LDHB|LDHA|PGK1|GALK1			5.12821	0.386988
6760	0.00024385	0.0028561	3	28	78	17830	folic acid-containing compound metabolic process	ATIC|GGH|GART			3.84615	0.157039
9064	0.00024961	0.0029054	4	70	78	17830	glutamine family amino acid metabolic process	OAT|PPAT|PYCR1|PHGDH			5.12821	0.392597
15949	0.00027113	0.0031138	3	29	78	17830	nucleobase-containing small molecule interconversion	AK1|CMPK1|AK4			3.84615	0.162647
1901657	0.0002725	0.0031138	5	131	78	17830	glycosyl compound metabolic process	ATIC|PPAT|IMPDH2|AK4|UPP1			6.41026	0.734717
19080	0.0002725	0.0031138	5	131	78	17830	viral gene expression	RPL4|RPL7A|RPL13A|RPL13|RPL6			6.41026	0.734717
9136	0.00028019	0.0031442	2	6	78	17830	purine nucleoside diphosphate biosynthetic process	AK1|AK4			2.5641	0.0336511
9180	0.00028019	0.0031442	2	6	78	17830	purine ribonucleoside diphosphate biosynthetic process	AK1|AK4			2.5641	0.0336511
9188	0.00028019	0.0031442	2	6	78	17830	ribonucleoside diphosphate biosynthetic process	AK1|AK4			2.5641	0.0336511
17148	0.0003026	0.0033755	5	134	78	17830	negative regulation of translation	QARS|RPL13A|HNRNPR|YBX1|EPRS			6.41026	0.751542
377	0.0003254	0.003587	7	298	78	17830	RNA splicing, via transesterification reactions with bulged adenosine as nucleophile	HNRNPL|HNRNPA3|HNRNPA2B1|HNRNPR|YBX1|PABPC1|DCPS			8.97436	1.67134
398	0.0003254	0.003587	7	298	78	17830	mRNA splicing, via spliceosome	HNRNPL|HNRNPA3|HNRNPA2B1|HNRNPR|YBX1|PABPC1|DCPS			8.97436	1.67134
98761	0.00033144	0.0036098	3	31	78	17830	cellular response to interleukin-7	PDIA3|ATIC|YBX1			3.84615	0.173864
98760	0.00033144	0.0036098	3	31	78	17830	response to interleukin-7	PDIA3|ATIC|YBX1			3.84615	0.173864
44403	0.0003349	0.0036098	12	859	78	17830	symbiotic process	RPL4|RPL7A|KARS|CTBP2|CTBP1|PSMB3|HNRNPA2B1|RPL13A|MAPK1|RPL13|VIM|RPL6			15.3846	4.81772
70972	0.00033516	0.0036098	5	137	78	17830	protein localization to endoplasmic reticulum	RPL4|RPL7A|RPL13A|RPL13|RPL6			6.41026	0.768368
375	0.00034566	0.0036903	7	301	78	17830	RNA splicing, via transesterification reactions	HNRNPL|HNRNPA3|HNRNPA2B1|HNRNPR|YBX1|PABPC1|DCPS			8.97436	1.68817
9108	0.00034659	0.0036903	5	138	78	17830	coenzyme biosynthetic process	ACLY|PDXK|ATIC|GART|GPHN			6.41026	0.773976
140212	0.00039116	0.0040276	2	7	78	17830	regulation of long-chain fatty acid import into cell	QARS|EPRS			2.5641	0.0392597
46654	0.00039116	0.0040276	2	7	78	17830	tetrahydrofolate biosynthetic process	ATIC|GART			2.5641	0.0392597
55129	0.00039116	0.0040276	2	7	78	17830	L-proline biosynthetic process	OAT|PYCR1			2.5641	0.0392597
6561	0.00039116	0.0040276	2	7	78	17830	proline biosynthetic process	OAT|PYCR1			2.5641	0.0392597
6600	0.00039116	0.0040276	2	7	78	17830	creatine metabolic process	CKMT1A|CKB			2.5641	0.0392597
3360	0.00039116	0.0040276	2	7	78	17830	brainstem development	ATIC|GART			2.5641	0.0392597
42558	0.00043709	0.004476	3	34	78	17830	pteridine-containing compound metabolic process	ATIC|GGH|GART			3.84615	0.19069
1903312	0.00047924	0.0048809	4	83	78	17830	negative regulation of mRNA metabolic process	HNRNPL|HNRNPA2B1|YBX1|PABPC1			5.12821	0.465508
10035	0.00050588	0.0051244	9	531	78	17830	response to inorganic substance	LDHA|ATIC|AIFM1|SORD|CPOX|MAPK1|GGH|GART|GPHN			11.5385	2.97813
6734	0.00051826	0.0052117	3	36	78	17830	NADH metabolic process	MDH1|MDH2|PGK1			3.84615	0.201907
60020	0.00052006	0.0052117	2	8	78	17830	Bergmann glial cell differentiation	MAPK1|VIM			2.5641	0.0448682
34249	0.0005235	0.0052183	5	151	78	17830	negative regulation of cellular amide metabolic process	QARS|RPL13A|HNRNPR|YBX1|EPRS			6.41026	0.846887
44419	0.00052995	0.0052513	12	904	78	17830	interspecies interaction between organisms	RPL4|RPL7A|KARS|CTBP2|CTBP1|PSMB3|HNRNPA2B1|RPL13A|MAPK1|RPL13|VIM|RPL6			15.3846	5.07011
44282	0.00053241	0.0052513	8	425	78	17830	small molecule catabolic process	OAT|NAGK|PPAT|SORD|PGK1|ACADM|UPP1|GALK1			10.2564	2.38362
42221	0.00057906	0.0056815	33	4450	78	17830	response to chemical	CTBP2|CPOX|AK4|YBX1|EPRS|GPHN|RPS6KA3|LDHA|ATIC|AIFM1|PSMB3|PPAT|PMVK|PGK1|GNPNAT1|MAPK1|PHGDH|DCPS|PDIA3|ADSL|AIP|SORD|RPL13A|GGH|PYCR1|HNRNPL|PSMC5|KARS|QARS|IMPDH2|HNRNPA2B1|VIM|GART			42.3077	24.9579
6778	0.00060849	0.0059391	3	38	78	17830	porphyrin-containing compound metabolic process	SUCLA2|CPOX|BLVRB			3.84615	0.213124
72594	0.0006202	0.0060221	8	435	78	17830	establishment of protein localization to organelle	RPL4|RPL7A|C2ORF47|AIFM1|AIP|RPL13A|RPL13|RPL6			10.2564	2.43971
9133	0.00066675	0.0064407	2	9	78	17830	nucleoside diphosphate biosynthetic process	AK1|AK4			2.5641	0.0504767
19318	0.00068082	0.0065429	5	160	78	17830	hexose metabolic process	MDH1|MDH2|SORD|PGK1|GALK1			6.41026	0.897364
6612	0.00070026	0.0066954	5	161	78	17830	protein targeting to membrane	RPL4|RPL7A|RPL13A|RPL13|RPL6			6.41026	0.902973
6096	0.00070818	0.0067367	3	40	78	17830	glycolytic process	LDHA|PGK1|GALK1			3.84615	0.224341
6757	0.0007617	0.0072092	3	41	78	17830	ATP generation from ADP	LDHA|PGK1|GALK1			3.84615	0.22995
9173	0.00083108	0.0076721	2	10	78	17830	pyrimidine ribonucleoside monophosphate metabolic process	CMPK1|UPP1			2.5641	0.0560852
9174	0.00083108	0.0076721	2	10	78	17830	pyrimidine ribonucleoside monophosphate biosynthetic process	CMPK1|UPP1			2.5641	0.0560852
46049	0.00083108	0.0076721	2	10	78	17830	UMP metabolic process	CMPK1|UPP1			2.5641	0.0560852
9396	0.00083108	0.0076721	2	10	78	17830	folic acid-containing compound biosynthetic process	ATIC|GART			2.5641	0.0560852
6222	0.00083108	0.0076721	2	10	78	17830	UMP biosynthetic process	CMPK1|UPP1			2.5641	0.0560852
36293	0.00084618	0.0077732	7	350	78	17830	response to decreased oxygen levels	ADSL|LDHA|PSMC5|AIFM1|PSMB3|PGK1|AK4			8.97436	1.96298
72527	0.00096687	0.0088386	4	100	78	17830	pyrimidine-containing compound metabolic process	CMPK1|MAPK1|UPP1|DCTPP1			5.12821	0.560852
90150	0.00098887	0.0089958	6	261	78	17830	establishment of protein localization to membrane	RPL4|RPL7A|C2ORF47|RPL13A|RPL13|RPL6			7.69231	1.46383
6094	0.0010013	0.0090647	3	45	78	17830	gluconeogenesis	MDH1|MDH2|PGK1			3.84615	0.252384
6048	0.0010129	0.009082	2	11	78	17830	UDP-N-acetylglucosamine biosynthetic process	NAGK|GNPNAT1			2.5641	0.0616938
6560	0.0010129	0.009082	2	11	78	17830	proline metabolic process	OAT|PYCR1			2.5641	0.0616938
16999	0.0010794	0.0096328	4	103	78	17830	antibiotic metabolic process	CS|ACLY|NAGK|ACO2			5.12821	0.577678
6397	0.0011109	0.0098665	8	476	78	17830	mRNA processing	HNRNPL|HNRNPA3|HNRNPA2B1|AIP|HNRNPR|YBX1|PABPC1|DCPS			10.2564	2.66966
9113	0.001212	0.010714	2	12	78	17830	purine nucleobase biosynthetic process	PPAT|GART			2.5641	0.0673023
70482	0.0012433	0.010939	7	374	78	17830	response to oxygen levels	ADSL|LDHA|PSMC5|AIFM1|PSMB3|PGK1|AK4			8.97436	2.09759
46148	0.0012838	0.011242	3	49	78	17830	pigment biosynthetic process	PPAT|CPOX|GART			3.84615	0.274818
33365	0.0013318	0.011608	10	735	78	17830	protein localization to organelle	RPL4|RPL7A|C2ORF47|AIFM1|AIP|RPL13A|RPL13|YBX1|GPHN|RPL6			12.8205	4.12227
6396	0.0013424	0.011647	11	868	78	17830	RNA processing	HNRNPL|RPL7A|HNRNPA3|KARS|PABPC4|HNRNPA2B1|AIP|HNRNPR|YBX1|PABPC1|DCPS			14.1026	4.8682
46349	0.0014283	0.012335	2	13	78	17830	amino sugar biosynthetic process	NAGK|GNPNAT1			2.5641	0.0729108
32543	0.0015211	0.013076	4	113	78	17830	mitochondrial translation	AIP|GARS|IARS2|MRPL46			5.12821	0.633763
1901605	0.0015719	0.013451	5	193	78	17830	alpha-amino acid metabolic process	OAT|PPAT|PYCR1|PHGDH|GART			6.41026	1.08245
50872	0.0016617	0.01409	2	14	78	17830	white fat cell differentiation	CTBP2|CTBP1			2.5641	0.0785193
106074	0.0016617	0.01409	2	14	78	17830	aminoacyl-tRNA metabolism involved in translational fidelity	IARS2|DTD1			2.5641	0.0785193
6006	0.0016749	0.014139	4	116	78	17830	glucose metabolic process	MDH1|MDH2|SORD|PGK1			5.12821	0.650589
36294	0.0017201	0.014455	5	197	78	17830	cellular response to decreased oxygen levels	PSMC5|AIFM1|PSMB3|PGK1|AK4			6.41026	1.10488
8380	0.001774	0.014841	7	398	78	17830	RNA splicing	HNRNPL|HNRNPA3|HNRNPA2B1|HNRNPR|YBX1|PABPC1|DCPS			8.97436	2.23219
16052	0.0018393	0.015319	4	119	78	17830	carbohydrate catabolic process	LDHA|SORD|PGK1|GALK1			5.12821	0.667414
46034	0.0018784	0.015576	5	201	78	17830	ATP metabolic process	LDHA|AK1|PGK1|AK4|GALK1			6.41026	1.12731
44265	0.0018869	0.015577	11	906	78	17830	cellular macromolecule catabolic process	RPL4|RPL7A|PSMC5|PSMB3|PABPC4|RPL13A|RPL13|UBA1|PABPC1|DCPS|RPL6			14.1026	5.08132
42559	0.0019119	0.015709	2	15	78	17830	pteridine-containing compound biosynthetic process	ATIC|GART			2.5641	0.0841279
5996	0.0019196	0.015709	5	202	78	17830	monosaccharide metabolic process	MDH1|MDH2|SORD|PGK1|GALK1			6.41026	1.13292
9991	0.0021107	0.017198	8	527	78	17830	response to extracellular stimulus	HNRNPL|ADSL|LDHA|AIFM1|SORD|MAPK1|UPP1|DCTPP1			10.2564	2.95569
16051	0.0021375	0.01734	4	124	78	17830	carbohydrate biosynthetic process	MDH1|MDH2|SORD|PGK1			5.12821	0.695457
9130	0.0021788	0.017433	2	16	78	17830	pyrimidine nucleoside monophosphate biosynthetic process	CMPK1|UPP1			2.5641	0.0897364
6047	0.0021788	0.017433	2	16	78	17830	UDP-N-acetylglucosamine metabolic process	NAGK|GNPNAT1			2.5641	0.0897364
6206	0.0021788	0.017433	2	16	78	17830	pyrimidine nucleobase metabolic process	CMPK1|MAPK1			2.5641	0.0897364
33013	0.0021954	0.017433	3	59	78	17830	tetrapyrrole metabolic process	SUCLA2|CPOX|BLVRB			3.84615	0.330903
6626	0.0021954	0.017433	3	59	78	17830	protein targeting to mitochondrion	C2ORF47|AIFM1|AIP			3.84615	0.330903
6220	0.0024154	0.019099	3	61	78	17830	pyrimidine nucleotide metabolic process	CMPK1|UPP1|DCTPP1			3.84615	0.34212
9129	0.0024623	0.019262	2	17	78	17830	pyrimidine nucleoside monophosphate metabolic process	CMPK1|UPP1			2.5641	0.0953449
6544	0.0024623	0.019262	2	17	78	17830	glycine metabolic process	PHGDH|GART			2.5641	0.0953449
71453	0.0024668	0.019262	5	214	78	17830	cellular response to oxygen levels	PSMC5|AIFM1|PSMB3|PGK1|AK4			6.41026	1.20022
1901607	0.0025302	0.01965	3	62	78	17830	alpha-amino acid biosynthetic process	OAT|PYCR1|PHGDH			3.84615	0.347729
45727	0.0025376	0.01965	4	130	78	17830	positive regulation of translation	HNRNPL|MAPK1|PABPC1|VIM			5.12821	0.729108
70887	0.0026374	0.020339	23	2916	78	17830	cellular response to chemical stimulus	PDIA3|CTBP2|AIP|RPL13A|PYCR1|AK4|YBX1|EPRS|PSMC5|ATIC|AIFM1|KARS|QARS|PSMB3|PPAT|IMPDH2|HNRNPA2B1|PGK1|GNPNAT1|MAPK1|PHGDH|VIM|DCPS			29.4872	16.3545
46365	0.0026484	0.020341	3	63	78	17830	monosaccharide catabolic process	SORD|PGK1|GALK1			3.84615	0.353337
9084	0.0027623	0.021129	2	18	78	17830	glutamine family amino acid biosynthetic process	OAT|PYCR1			2.5641	0.100953
46653	0.0030785	0.023452	2	19	78	17830	tetrahydrofolate metabolic process	ATIC|GART			2.5641	0.106562
10629	0.0031884	0.02419	16	1742	78	17830	negative regulation of gene expression	RPL4|CTBP2|CTBP1|RPL13A|HNRNPR|YBX1|EPRS|RPL6|HNRNPL|RPL7A|PSMC5|QARS|HNRNPA2B1|RPL13|PABPC1|DCPS			20.5128	9.77005
43170	0.0033545	0.025348	39	6149	78	17830	macromolecule metabolic process	RPL4|FH|CTBP1|HNRNPR|YBX1|EPRS|GPHN|RPL6|PLD3|RPS6KA3|RPL7A|PSMB3|RARS|PGK1|MAPK1|RPL13|IARS2|DTD1|DCPS|PDIA3|HNRNPA3|MDH2|PABPC4|AIP|RPL13A|GGH|REXO2|MRPL46|HNRNPL|AIMP2|PSMC5|KARS|QARS|HNRNPA2B1|GARS|UBA1|PABPC1|SSBP1|DCTPP1			50	34.4868
6044	0.0034109	0.025671	2	20	78	17830	N-acetylglucosamine metabolic process	NAGK|GNPNAT1			2.5641	0.11217
140053	0.0034867	0.026136	4	142	78	17830	mitochondrial gene expression	AIP|GARS|IARS2|MRPL46			5.12821	0.796411
1666	0.0036282	0.027089	6	338	78	17830	response to hypoxia	ADSL|LDHA|PSMC5|PSMB3|PGK1|AK4			7.69231	1.89568
72655	0.0037177	0.027647	3	71	78	17830	establishment of protein localization to mitochondrion	C2ORF47|AIFM1|AIP			3.84615	0.398205
48025	0.0037593	0.027846	2	21	78	17830	negative regulation of mRNA splicing, via spliceosome	HNRNPL|HNRNPA2B1			2.5641	0.117779
1901615	0.0039233	0.028565	7	459	78	17830	organic hydroxy compound metabolic process	ACLY|PDXK|LDHA|PMVK|SORD|ACO2|GALK1			8.97436	2.57431
9220	0.0041236	0.028565	2	22	78	17830	pyrimidine ribonucleotide biosynthetic process	CMPK1|UPP1			2.5641	0.123388
6144	0.0041236	0.028565	2	22	78	17830	purine nucleobase metabolic process	PPAT|GART			2.5641	0.123388
6541	0.0041236	0.028565	2	22	78	17830	glutamine metabolic process	PPAT|PHGDH			2.5641	0.123388
9119	0.0041772	0.028565	3	74	78	17830	ribonucleoside metabolic process	IMPDH2|AK4|UPP1			3.84615	0.415031
2479	0.0043377	0.028565	3	75	78	17830	antigen processing and presentation of exogenous peptide antigen via MHC class I, TAP-dependent	PDIA3|PSMC5|PSMB3			3.84615	0.420639
1904689	0.0043746	0.028565	1	1	78	17830	negative regulation of cytoplasmic translational initiation	RPL13A			1.28205	0.00560852
61622	0.0043746	0.028565	1	1	78	17830	glycolytic process through glucose-1-phosphate	GALK1			1.28205	0.00560852
61623	0.0043746	0.028565	1	1	78	17830	glycolytic process from galactose	GALK1			1.28205	0.00560852
70150	0.0043746	0.028565	1	1	78	17830	mitochondrial glycyl-tRNA aminoacylation	GARS			1.28205	0.00560852
1901193	0.0043746	0.028565	1	1	78	17830	regulation of formation of translation preinitiation complex	RPL13A			1.28205	0.00560852
1901194	0.0043746	0.028565	1	1	78	17830	negative regulation of formation of translation preinitiation complex	RPL13A			1.28205	0.00560852
46065	0.0043746	0.028565	1	1	78	17830	dCTP metabolic process	DCTPP1			1.28205	0.00560852
42040	0.0043746	0.028565	1	1	78	17830	metal incorporation into metallo-molybdopterin complex	GPHN			1.28205	0.00560852
9443	0.0043746	0.028565	1	1	78	17830	pyridoxal 5'-phosphate salvage	PDXK			1.28205	0.00560852
10121	0.0043746	0.028565	1	1	78	17830	arginine catabolic process to proline via ornithine	OAT			1.28205	0.00560852
18315	0.0043746	0.028565	1	1	78	17830	molybdenum incorporation into molybdenum-molybdopterin complex	GPHN			1.28205	0.00560852
6062	0.0043746	0.028565	1	1	78	17830	sorbitol catabolic process	SORD			1.28205	0.00560852
51160	0.0043746	0.028565	1	1	78	17830	L-xylitol catabolic process	SORD			1.28205	0.00560852
51164	0.0043746	0.028565	1	1	78	17830	L-xylitol metabolic process	SORD			1.28205	0.00560852
6218	0.0043746	0.028565	1	1	78	17830	uridine catabolic process	UPP1			1.28205	0.00560852
6253	0.0043746	0.028565	1	1	78	17830	dCTP catabolic process	DCTPP1			1.28205	0.00560852
6426	0.0043746	0.028565	1	1	78	17830	glycyl-tRNA aminoacylation	GARS			1.28205	0.00560852
6430	0.0043746	0.028565	1	1	78	17830	lysyl-tRNA aminoacylation	KARS			1.28205	0.00560852
6781	0.0043746	0.028565	1	1	78	17830	succinyl-CoA pathway	SUCLA2			1.28205	0.00560852
72579	0.0043746	0.028565	1	1	78	17830	glycine receptor clustering	GPHN			1.28205	0.00560852
19402	0.0043746	0.028565	1	1	78	17830	galactitol metabolic process	GALK1			1.28205	0.00560852
19407	0.0043746	0.028565	1	1	78	17830	hexitol catabolic process	SORD			1.28205	0.00560852
1903632	0.0043746	0.028565	1	1	78	17830	positive regulation of aminoacyl-tRNA ligase activity	AIMP2			1.28205	0.00560852
19493	0.0043746	0.028565	1	1	78	17830	arginine catabolic process to proline	OAT			1.28205	0.00560852
19519	0.0043746	0.028565	1	1	78	17830	pentitol metabolic process	SORD			1.28205	0.00560852
19527	0.0043746	0.028565	1	1	78	17830	pentitol catabolic process	SORD			1.28205	0.00560852
19544	0.0043746	0.028565	1	1	78	17830	arginine catabolic process to glutamate	OAT			1.28205	0.00560852
1904045	0.0043746	0.028565	1	1	78	17830	cellular response to aldosterone	AIFM1			1.28205	0.00560852
9226	0.0045035	0.029203	2	23	78	17830	nucleotide-sugar biosynthetic process	NAGK|GNPNAT1			2.5641	0.128996
6450	0.0045035	0.029203	2	23	78	17830	regulation of translational fidelity	IARS2|DTD1			2.5641	0.128996
70585	0.0048415	0.031286	3	78	78	17830	protein localization to mitochondrion	C2ORF47|AIFM1|AIP			3.84615	0.437465
34250	0.0048697	0.031334	4	156	78	17830	positive regulation of cellular amide metabolic process	HNRNPL|MAPK1|PABPC1|VIM			5.12821	0.87493
9218	0.0048991	0.031334	2	24	78	17830	pyrimidine ribonucleotide metabolic process	CMPK1|UPP1			2.5641	0.134605
19400	0.0048991	0.031334	2	24	78	17830	alditol metabolic process	SORD|GALK1			2.5641	0.134605
42590	0.0050169	0.031979	3	79	78	17830	antigen processing and presentation of exogenous peptide antigen via MHC class I	PDIA3|PSMC5|PSMB3			3.84615	0.443073
8652	0.0051962	0.033009	3	80	78	17830	cellular amino acid biosynthetic process	OAT|PYCR1|PHGDH			3.84615	0.448682
33119	0.0053101	0.033505	2	25	78	17830	negative regulation of RNA splicing	HNRNPL|HNRNPA2B1			2.5641	0.140213
46039	0.0053101	0.033505	2	25	78	17830	GTP metabolic process	IMPDH2|AK4			2.5641	0.140213
72657	0.0054635	0.034358	7	488	78	17830	protein localization to membrane	RPL4|RPL7A|C2ORF47|RPL13A|RPL13|GPHN|RPL6			8.97436	2.73696
31668	0.0055496	0.034783	5	259	78	17830	cellular response to extracellular stimulus	HNRNPL|AIFM1|MAPK1|UPP1|DCTPP1			6.41026	1.45261
46395	0.0056394	0.035111	5	260	78	17830	carboxylic acid catabolic process	OAT|NAGK|PPAT|SORD|ACADM			6.41026	1.45822
16054	0.0056394	0.035111	5	260	78	17830	organic acid catabolic process	OAT|NAGK|PPAT|SORD|ACADM			6.41026	1.45822
71310	0.0056652	0.035154	19	2367	78	17830	cellular response to organic substance	PDIA3|CTBP2|AIP|RPL13A|YBX1|EPRS|PSMC5|ATIC|AIFM1|KARS|QARS|PSMB3|PPAT|IMPDH2|HNRNPA2B1|GNPNAT1|MAPK1|VIM|DCPS			24.359	13.2754
9065	0.0057363	0.035361	2	26	78	17830	glutamine family amino acid catabolic process	OAT|PPAT			2.5641	0.145822
6779	0.0057363	0.035361	2	26	78	17830	porphyrin-containing compound biosynthetic process	SUCLA2|CPOX			2.5641	0.145822
9057	0.0057692	0.035448	11	1049	78	17830	macromolecule catabolic process	RPL4|RPL7A|PSMC5|PSMB3|PABPC4|RPL13A|RPL13|UBA1|PABPC1|DCPS|RPL6			14.1026	5.88334
71346	0.0058054	0.035554	4	164	78	17830	cellular response to interferon-gamma	QARS|RPL13A|VIM|EPRS			5.12821	0.919798
31667	0.0058322	0.035601	7	494	78	17830	response to nutrient levels	HNRNPL|ADSL|LDHA|AIFM1|SORD|MAPK1|UPP1			8.97436	2.77061
1901071	0.0061778	0.037466	2	27	78	17830	glucosamine-containing compound metabolic process	NAGK|GNPNAT1			2.5641	0.15143
46835	0.0061778	0.037466	2	27	78	17830	carbohydrate phosphorylation	NAGK|GALK1			2.5641	0.15143
61615	0.0066342	0.039721	2	28	78	17830	glycolytic process through fructose-6-phosphate	PGK1|GALK1			2.5641	0.157039
61620	0.0066342	0.039721	2	28	78	17830	glycolytic process through glucose-6-phosphate	PGK1|GALK1			2.5641	0.157039
2000191	0.0066342	0.039721	2	28	78	17830	regulation of fatty acid transport	QARS|EPRS			2.5641	0.157039
19079	0.0066342	0.039721	2	28	78	17830	viral genome replication	CTBP2|CTBP1			2.5641	0.157039
33014	0.0071056	0.042272	2	29	78	17830	tetrapyrrole biosynthetic process	SUCLA2|CPOX			2.5641	0.162647
70371	0.0071056	0.042272	2	29	78	17830	ERK1 and ERK2 cascade	KARS|MAPK1			2.5641	0.162647
50686	0.0075916	0.044879	2	30	78	17830	negative regulation of mRNA processing	HNRNPL|HNRNPA2B1			2.5641	0.168256
2082	0.0075916	0.044879	2	30	78	17830	regulation of oxidative phosphorylation	PGK1|AK4			2.5641	0.168256
42168	0.0080924	0.047539	2	31	78	17830	heme metabolic process	CPOX|BLVRB			2.5641	0.173864
6084	0.0080924	0.047539	2	31	78	17830	acetyl-CoA metabolic process	ACLY|PMVK			2.5641	0.173864
2001252	0.0084912	0.048262	4	183	78	17830	positive regulation of chromosome organization	CTBP1|HNRNPA2B1|MAPK1|SSBP1			5.12821	1.02636
1905663	0.0087304	0.048262	1	2	78	17830	positive regulation of telomerase RNA reverse transcriptase activity	HNRNPA2B1			1.28205	0.011217
46108	0.0087304	0.048262	1	2	78	17830	uridine metabolic process	UPP1			1.28205	0.011217
46168	0.0087304	0.048262	1	2	78	17830	glycerol-3-phosphate catabolic process	GPD1L			1.28205	0.011217
46370	0.0087304	0.048262	1	2	78	17830	fructose biosynthetic process	SORD			1.28205	0.011217
46502	0.0087304	0.048262	1	2	78	17830	uroporphyrinogen III metabolic process	SUCLA2			1.28205	0.011217
46900	0.0087304	0.048262	1	2	78	17830	tetrahydrofolylpolyglutamate metabolic process	GGH			1.28205	0.011217
42823	0.0087304	0.048262	1	2	78	17830	pyridoxal phosphate biosynthetic process	PDXK			1.28205	0.011217
6050	0.0087304	0.048262	1	2	78	17830	mannosamine metabolic process	NAGK			1.28205	0.011217
6051	0.0087304	0.048262	1	2	78	17830	N-acetylmannosamine metabolic process	NAGK			1.28205	0.011217
6060	0.0087304	0.048262	1	2	78	17830	sorbitol metabolic process	SORD			1.28205	0.011217
6425	0.0087304	0.048262	1	2	78	17830	glutaminyl-tRNA aminoacylation	QARS			1.28205	0.011217
6428	0.0087304	0.048262	1	2	78	17830	isoleucyl-tRNA aminoacylation	IARS2			1.28205	0.011217
51793	0.0087304	0.048262	1	2	78	17830	medium-chain fatty acid catabolic process	ACADM			1.28205	0.011217
6780	0.0087304	0.048262	1	2	78	17830	uroporphyrinogen III biosynthetic process	SUCLA2			1.28205	0.011217
1903630	0.0087304	0.048262	1	2	78	17830	regulation of aminoacyl-tRNA ligase activity	AIMP2			1.28205	0.011217
7529	0.0087304	0.048262	1	2	78	17830	establishment of synaptic specificity at neuromuscular junction	GPHN			1.28205	0.011217
19858	0.0087304	0.048262	1	2	78	17830	cytosine metabolic process	MAPK1			1.28205	0.011217
36245	0.0087304	0.048262	1	2	78	17830	cellular response to menadione	DCPS			1.28205	0.011217
90038	0.0087304	0.048262	1	2	78	17830	negative regulation of protein kinase C signaling	GPD1L			1.28205	0.011217
34341	0.0088139	0.04858	4	185	78	17830	response to interferon-gamma	QARS|RPL13A|VIM|EPRS			5.12821	1.03758
6637	0.009095	0.049837	3	98	78	17830	acyl-CoA metabolic process	ACLY|SUCLA2|PMVK			3.84615	0.549635
35383	0.009095	0.049837	3	98	78	17830	thioester metabolic process	ACLY|SUCLA2|PMVK			3.84615	0.549635
71456	0.0091447	0.049962	4	187	78	17830	cellular response to hypoxia	PSMC5|PSMB3|PGK1|AK4			5.12821	1.04879

## Sheet: combined_HEK_MF
File created with bingo (c) on 24.06.2021 at 10:46:57
combined proteins found for Ap3A (PALP-1 and/or PALP-3) and/or Ap4A (PALP-2) probes in HEK293T lysates
Overrepresentation
Selected statistical test : Hypergeometric test
Selected correction : Benjamini & Hochberg False Discovery Rate (FDR) correction
Selected significance level : 0.05
Testing option : Use whole annotation as reference set
namespace: molecular_function
GO-ID	p-value	corr p-value	x	n	X	N	Description	Genes in test set			% hits	%global
3824	8.7298e-16	3.2562e-13	59	5500	78	17591	catalytic activity	PRUNE|CPOX|EPRS|GPHN|RPS6KA3|ATIC|AIFM1|RARS|PPAT|GNPNAT1|PHGDH|ACADM|UPP1|PDIA3|CBR1|ADSL|AIP|SORD|REXO2|MRPL46|ACLY|KARS|CMPK1|BLVRB|GARS|DCTPP1|GART|PDXK|FH|OAT|CTBP2|CTBP1|AK1|AK4|PLD3|LDHB|LDHA|PSMB3|PMVK|PGK1|MAPK1|IARS2|CKB|DTD1|DCPS|MDH1|MDH2|CKMT1A|GGH|PYCR1|CS|PSMC5|SUCLA2|NAGK|QARS|IMPDH2|UBA1|ACO2|GALK1			75.641	31.266
166	1.0073e-13	1.2705e-11	36	2136	78	17591	nucleotide binding	PDXK|CTBP2|CTBP1|AK1|AK4|EPRS|SMC4|GPHN|RPS6KA3|LDHA|AIFM1|RARS|PMVK|PGK1|MAPK1|PHGDH|IARS2|ACADM|CKB|MDH1|CKMT1A|SORD|ACLY|PSMC5|SUCLA2|NAGK|KARS|QARS|IMPDH2|CMPK1|GARS|UBA1|GPD1L|DCTPP1|GART|GALK1			46.1538	12.1426
1901265	1.0219e-13	1.2705e-11	36	2137	78	17591	nucleoside phosphate binding	PDXK|CTBP2|CTBP1|AK1|AK4|EPRS|SMC4|GPHN|RPS6KA3|LDHA|AIFM1|RARS|PMVK|PGK1|MAPK1|PHGDH|IARS2|ACADM|CKB|MDH1|CKMT1A|SORD|ACLY|PSMC5|SUCLA2|NAGK|KARS|QARS|IMPDH2|CMPK1|GARS|UBA1|GPD1L|DCTPP1|GART|GALK1			46.1538	12.1483
1901363	2.7081e-13	2.5253e-11	58	5950	78	17591	heterocyclic compound binding	RPL4|HNRNPR|YBX1|EPRS|SMC4|GPHN|RPL6|RPS6KA3|RPL7A|AIFM1|RARS|PHGDH|ACADM|PDIA3|PABPC4|SORD|RPL13A|REXO2|ACLY|KARS|CMPK1|GARS|PABPC1|DCTPP1|GART|PDXK|OAT|ANP32A|CTBP2|CTBP1|AK1|AK4|LDHA|PMVK|PGK1|MAPK1|RPL13|IARS2|CKB|DTD1|DCPS|HNRNPA3|MDH1|MDH2|CKMT1A|HNRNPL|CS|PSMC5|SUCLA2|NAGK|QARS|IMPDH2|HNRNPA2B1|UBA1|SSBP1|GPD1L|VIM|GALK1			74.359	33.8241
36094	5.0316e-13	3.4184e-11	38	2524	78	17591	small molecule binding	PDXK|OAT|CTBP2|CTBP1|AK1|AK4|EPRS|SMC4|GPHN|RPS6KA3|LDHA|AIFM1|RARS|PMVK|PGK1|GNPNAT1|MAPK1|PHGDH|IARS2|ACADM|CKB|MDH1|CKMT1A|SORD|ACLY|PSMC5|SUCLA2|NAGK|KARS|QARS|IMPDH2|CMPK1|GARS|UBA1|GPD1L|DCTPP1|GART|GALK1			48.7179	14.3482
97159	5.4988e-13	3.4184e-11	58	6038	78	17591	organic cyclic compound binding	RPL4|HNRNPR|YBX1|EPRS|SMC4|GPHN|RPL6|RPS6KA3|RPL7A|AIFM1|RARS|PHGDH|ACADM|PDIA3|PABPC4|SORD|RPL13A|REXO2|ACLY|KARS|CMPK1|GARS|PABPC1|DCTPP1|GART|PDXK|OAT|ANP32A|CTBP2|CTBP1|AK1|AK4|LDHA|PMVK|PGK1|MAPK1|RPL13|IARS2|CKB|DTD1|DCPS|HNRNPA3|MDH1|MDH2|CKMT1A|HNRNPL|CS|PSMC5|SUCLA2|NAGK|QARS|IMPDH2|HNRNPA2B1|UBA1|SSBP1|GPD1L|VIM|GALK1			74.359	34.3244
16616	1.3801e-10	7.3542e-09	10	121	78	17591	oxidoreductase activity, acting on the CH-OH group of donors, NAD or NADP as acceptor	CBR1|LDHB|LDHA|CTBP2|MDH1|CTBP1|MDH2|IMPDH2|SORD|PHGDH			12.8205	0.687852
16614	2.815e-10	1.3125e-08	10	130	78	17591	oxidoreductase activity, acting on CH-OH group of donors	CBR1|LDHB|LDHA|CTBP2|MDH1|CTBP1|MDH2|IMPDH2|SORD|PHGDH			12.8205	0.739014
3723	9.2009e-10	3.8133e-08	27	1656	78	17591	RNA binding	RPL4|ANP32A|HNRNPR|YBX1|EPRS|RPL6|RPL7A|RARS|RPL13|IARS2|DTD1|DCPS|PDIA3|HNRNPA3|MDH2|PABPC4|RPL13A|HNRNPL|CS|KARS|QARS|IMPDH2|HNRNPA2B1|UBA1|PABPC1|SSBP1|VIM			34.6154	9.4139
5524	2.0381e-09	7.602e-08	25	1470	78	17591	ATP binding	PDXK|AK1|AK4|EPRS|SMC4|GPHN|RPS6KA3|RARS|PMVK|PGK1|MAPK1|IARS2|CKB|CKMT1A|ACLY|PSMC5|SUCLA2|NAGK|KARS|QARS|CMPK1|GARS|UBA1|GART|GALK1			32.0513	8.35655
16491	2.6351e-09	8.9354e-08	18	738	78	17591	oxidoreductase activity	PDIA3|CBR1|CTBP2|MDH1|CTBP1|MDH2|SORD|CPOX|PYCR1|GPHN|LDHB|LDHA|AIFM1|IMPDH2|PGK1|BLVRB|PHGDH|ACADM			23.0769	4.19533
51287	4.3793e-09	1.3104e-07	7	55	78	17591	NAD binding	LDHA|CTBP2|MDH1|CTBP1|SORD|PHGDH|GPD1L			8.97436	0.31266
32559	4.5671e-09	1.3104e-07	25	1529	78	17591	adenyl ribonucleotide binding	PDXK|AK1|AK4|EPRS|SMC4|GPHN|RPS6KA3|RARS|PMVK|PGK1|MAPK1|IARS2|CKB|CKMT1A|ACLY|PSMC5|SUCLA2|NAGK|KARS|QARS|CMPK1|GARS|UBA1|GART|GALK1			32.0513	8.69194
30554	5.2856e-09	1.3294e-07	25	1540	78	17591	adenyl nucleotide binding	PDXK|AK1|AK4|EPRS|SMC4|GPHN|RPS6KA3|RARS|PMVK|PGK1|MAPK1|IARS2|CKB|CKMT1A|ACLY|PSMC5|SUCLA2|NAGK|KARS|QARS|CMPK1|GARS|UBA1|GART|GALK1			32.0513	8.75448
50662	5.4998e-09	1.3294e-07	12	291	78	17591	coenzyme binding	PDXK|LDHA|OAT|AIFM1|CTBP2|MDH1|CTBP1|SORD|PHGDH|ACADM|GPD1L|GPHN			15.3846	1.65426
48037	5.7023e-09	1.3294e-07	15	510	78	17591	cofactor binding	PDXK|OAT|CTBP2|MDH1|CTBP1|SORD|GPHN|ACLY|LDHA|AIFM1|PPAT|PHGDH|ACADM|ACO2|GPD1L			19.2308	2.89921
8144	9.5844e-09	2.1029e-07	26	1713	78	17591	drug binding	PDXK|OAT|AK1|AK4|EPRS|SMC4|GPHN|RPS6KA3|RARS|PMVK|PGK1|MAPK1|IARS2|CKB|CKMT1A|ACLY|PSMC5|SUCLA2|NAGK|KARS|QARS|CMPK1|GARS|UBA1|GART|GALK1			33.3333	9.73793
16874	1.4489e-08	3.0025e-07	9	144	78	17591	ligase activity	SUCLA2|KARS|QARS|RARS|GARS|IARS2|UBA1|EPRS|GART			11.5385	0.8186
4812	2.4836e-08	4.632e-07	6	41	78	17591	aminoacyl-tRNA ligase activity	KARS|QARS|RARS|GARS|IARS2|EPRS			7.69231	0.233074
16875	2.4836e-08	4.632e-07	6	41	78	17591	ligase activity, forming carbon-oxygen bonds	KARS|QARS|RARS|GARS|IARS2|EPRS			7.69231	0.233074
35639	1.4328e-07	2.5449e-06	25	1818	78	17591	purine ribonucleoside triphosphate binding	PDXK|AK1|AK4|EPRS|SMC4|GPHN|RPS6KA3|RARS|PMVK|PGK1|MAPK1|IARS2|CKB|CKMT1A|ACLY|PSMC5|SUCLA2|NAGK|KARS|QARS|CMPK1|GARS|UBA1|GART|GALK1			32.0513	10.3348
32555	2.8474e-07	4.8276e-06	25	1884	78	17591	purine ribonucleotide binding	PDXK|AK1|AK4|EPRS|SMC4|GPHN|RPS6KA3|RARS|PMVK|PGK1|MAPK1|IARS2|CKB|CKMT1A|ACLY|PSMC5|SUCLA2|NAGK|KARS|QARS|CMPK1|GARS|UBA1|GART|GALK1			32.0513	10.71
17076	3.2474e-07	4.9935e-06	25	1897	78	17591	purine nucleotide binding	PDXK|AK1|AK4|EPRS|SMC4|GPHN|RPS6KA3|RARS|PMVK|PGK1|MAPK1|IARS2|CKB|CKMT1A|ACLY|PSMC5|SUCLA2|NAGK|KARS|QARS|CMPK1|GARS|UBA1|GART|GALK1			32.0513	10.7839
30060	3.344e-07	4.9935e-06	3	4	78	17591	L-malate dehydrogenase activity	MDH1|MDH2|PHGDH			3.84615	0.0227389
32553	3.3468e-07	4.9935e-06	25	1900	78	17591	ribonucleotide binding	PDXK|AK1|AK4|EPRS|SMC4|GPHN|RPS6KA3|RARS|PMVK|PGK1|MAPK1|IARS2|CKB|CKMT1A|ACLY|PSMC5|SUCLA2|NAGK|KARS|QARS|CMPK1|GARS|UBA1|GART|GALK1			32.0513	10.801
140101	4.9887e-07	7.1568e-06	7	108	78	17591	catalytic activity, acting on a tRNA	KARS|QARS|RARS|GARS|IARS2|EPRS|DTD1			8.97436	0.61395
42802	1.424e-06	1.9672e-05	23	1768	78	17591	identical protein binding	PDIA3|ADSL|PDXK|OAT|CTBP1|SORD|CPOX|PYCR1|EPRS|LDHB|LDHA|ATIC|KARS|QARS|PPAT|IMPDH2|GNPNAT1|MAPK1|GARS|ACADM|GPD1L|VIM|DCTPP1			29.4872	10.0506
97367	1.9586e-06	2.6092e-05	26	2236	78	17591	carbohydrate derivative binding	PDXK|AK1|AK4|EPRS|SMC4|GPHN|RPS6KA3|RARS|PMVK|PGK1|MAPK1|IARS2|CKB|CKMT1A|ACLY|PSMC5|SUCLA2|NAGK|KARS|QARS|CMPK1|GARS|UBA1|DCTPP1|GART|GALK1			33.3333	12.711
16615	4.6221e-06	5.9449e-05	3	8	78	17591	malate dehydrogenase activity	MDH1|MDH2|PHGDH			3.84615	0.0454778
43168	1.3069e-05	0.00016249	28	2799	78	17591	anion binding	PDXK|OAT|AK1|AK4|EPRS|SMC4|GPHN|RPS6KA3|AIFM1|RARS|PMVK|PGK1|MAPK1|IARS2|ACADM|CKB|CKMT1A|ACLY|PSMC5|SUCLA2|NAGK|KARS|QARS|CMPK1|GARS|UBA1|GART|GALK1			35.8974	15.9115
140098	2.1451e-05	0.0002581	9	345	78	17591	catalytic activity, acting on RNA	KARS|QARS|RARS|GARS|IARS2|EPRS|REXO2|DTD1|DCPS			11.5385	1.96123
3729	2.5723e-05	0.00029984	8	270	78	17591	mRNA binding	HNRNPL|HNRNPA3|PABPC4|HNRNPA2B1|RPL13A|HNRNPR|YBX1|PABPC1			10.2564	1.53488
16772	2.8189e-05	0.00031863	14	879	78	17591	transferase activity, transferring phosphorus-containing groups	PDXK|CKMT1A|AK1|AK4|GPHN|RPS6KA3|NAGK|KARS|PMVK|CMPK1|PGK1|MAPK1|CKB|GALK1			17.9487	4.99687
16740	3.7164e-05	0.00040771	23	2150	78	17591	transferase activity	PDXK|OAT|CKMT1A|AK1|AK4|GPHN|CS|RPS6KA3|ACLY|ATIC|NAGK|KARS|PPAT|PMVK|CMPK1|PGK1|GNPNAT1|MAPK1|GARS|UPP1|CKB|GART|GALK1			29.4872	12.2222
3730	4.9295e-05	0.00052535	5	90	78	17591	mRNA 3'-UTR binding	HNRNPL|PABPC4|HNRNPA2B1|HNRNPR|PABPC1			6.41026	0.511625
4818	5.8063e-05	0.00058533	2	3	78	17591	glutamate-tRNA ligase activity	QARS|EPRS			2.5641	0.0170542
4827	5.8063e-05	0.00058533	2	3	78	17591	proline-tRNA ligase activity	QARS|EPRS			2.5641	0.0170542
16776	6.5128e-05	0.00063929	4	49	78	17591	phosphotransferase activity, phosphate group as acceptor	AK1|PMVK|CMPK1|AK4			5.12821	0.278552
4550	7.7214e-05	0.00073848	3	19	78	17591	nucleoside diphosphate kinase activity	AK1|CMPK1|AK4			3.84615	0.10801
16301	9.7618e-05	0.0008888	12	742	78	17591	kinase activity	RPS6KA3|PDXK|NAGK|CKMT1A|AK1|PMVK|CMPK1|PGK1|MAPK1|AK4|CKB|GALK1			15.3846	4.21807
3735	9.7696e-05	0.0008888	6	167	78	17591	structural constituent of ribosome	RPL4|RPL7A|RPL13A|RPL13|MRPL46|RPL6			7.69231	0.949349
50145	0.00013933	0.0012374	3	23	78	17591	nucleoside monophosphate kinase activity	AK1|CMPK1|AK4			3.84615	0.130749
49	0.0001747	0.0015154	4	63	78	17591	tRNA binding	KARS|RARS|IARS2|DTD1			5.12821	0.358138
4111	0.00019243	0.001595	2	5	78	17591	creatine kinase activity	CKMT1A|CKB			2.5641	0.0284236
46912	0.00019243	0.001595	2	5	78	17591	transferase activity, transferring acyl groups, acyl groups converted into alkyl on transfer	CS|ACLY			2.5641	0.0284236
16775	0.00028781	0.0023338	2	6	78	17591	phosphotransferase activity, nitrogenous group as acceptor	CKMT1A|CKB			2.5641	0.0341084
16742	0.00053417	0.0041509	2	8	78	17591	hydroxymethyl-, formyl- and related transferase activity	ATIC|GART			2.5641	0.0454778
4459	0.00053417	0.0041509	2	8	78	17591	L-lactate dehydrogenase activity	LDHB|LDHA			2.5641	0.0454778
3676	0.00064475	0.004908	31	4034	78	17591	nucleic acid binding	RPL4|ANP32A|HNRNPR|YBX1|EPRS|SMC4|RPL6|RPL7A|AIFM1|RARS|MAPK1|RPL13|IARS2|DTD1|DCPS|PDIA3|HNRNPA3|MDH2|PABPC4|RPL13A|REXO2|HNRNPL|CS|KARS|QARS|IMPDH2|HNRNPA2B1|UBA1|PABPC1|SSBP1|VIM			39.7436	22.9322
4457	0.00068481	0.0050085	2	9	78	17591	lactate dehydrogenase activity	LDHB|LDHA			2.5641	0.0511625
4017	0.00068481	0.0050085	2	9	78	17591	adenylate kinase activity	AK1|AK4			2.5641	0.0511625
97157	0.00085355	0.0061226	2	10	78	17591	pre-mRNA intronic binding	HNRNPL|HNRNPA2B1			2.5641	0.0568473
19205	0.0011099	0.0078109	3	46	78	17591	nucleobase-containing compound kinase activity	AK1|CMPK1|AK4			3.84615	0.261497
3697	0.001496	0.010333	4	111	78	17591	single-stranded DNA binding	HNRNPA2B1|YBX1|SSBP1|SMC4			5.12821	0.631004
2161	0.0017063	0.011572	2	14	78	17591	aminoacyl-tRNA editing activity	IARS2|DTD1			2.5641	0.0795862
16627	0.0021716	0.014464	3	58	78	17591	oxidoreductase activity, acting on the CH-CH group of donors	CPOX|BLVRB|ACADM			3.84615	0.329714
16646	0.0031607	0.017051	2	19	78	17591	oxidoreductase activity, acting on the CH-NH group of donors, NAD or NADP as acceptor	BLVRB|PYCR1			2.5641	0.10801
8143	0.0035018	0.017051	2	20	78	17591	poly(A) binding	PABPC4|PABPC1			2.5641	0.113695
5198	0.0035977	0.017051	9	696	78	17591	structural molecule activity	RPL4|RPL7A|CTBP2|CPOX|RPL13A|RPL13|VIM|MRPL46|RPL6			11.5385	3.95657
19200	0.0038593	0.017051	2	21	78	17591	carbohydrate kinase activity	NAGK|GALK1			2.5641	0.119379
4617	0.0044341	0.017051	1	1	78	17591	phosphoglycerate dehydrogenase activity	PHGDH			1.28205	0.00568473
4108	0.0044341	0.017051	1	1	78	17591	citrate (Si)-synthase activity	CS			1.28205	0.00568473
4631	0.0044341	0.017051	1	1	78	17591	phosphomevalonate kinase activity	PMVK			1.28205	0.00568473
4637	0.0044341	0.017051	1	1	78	17591	phosphoribosylamine-glycine ligase activity	GART			1.28205	0.00568473
4641	0.0044341	0.017051	1	1	78	17591	phosphoribosylformylglycinamidine cyclo-ligase activity	GART			1.28205	0.00568473
4643	0.0044341	0.017051	1	1	78	17591	phosphoribosylaminoimidazolecarboxamide formyltransferase activity	ATIC			1.28205	0.00568473
4644	0.0044341	0.017051	1	1	78	17591	phosphoribosylglycinamide formyltransferase activity	GART			1.28205	0.00568473
50221	0.0044341	0.017051	1	1	78	17591	prostaglandin-E2 9-reductase activity	CBR1			1.28205	0.00568473
45127	0.0044341	0.017051	1	1	78	17591	N-acetylglucosamine kinase activity	NAGK			1.28205	0.00568473
50255	0.0044341	0.017051	1	1	78	17591	ribitol 2-dehydrogenase activity	SORD			1.28205	0.00568473
31320	0.0044341	0.017051	1	1	78	17591	hexitol dehydrogenase activity	SORD			1.28205	0.00568473
36440	0.0044341	0.017051	1	1	78	17591	citrate synthase activity	CS			1.28205	0.00568473
42602	0.0044341	0.017051	1	1	78	17591	riboflavin reductase (NADPH) activity	BLVRB			1.28205	0.00568473
61598	0.0044341	0.017051	1	1	78	17591	molybdopterin adenylyltransferase activity	GPHN			1.28205	0.00568473
61599	0.0044341	0.017051	1	1	78	17591	molybdopterin molybdotransferase activity	GPHN			1.28205	0.00568473
36004	0.0044341	0.017051	1	1	78	17591	GAF domain binding	AIP			1.28205	0.00568473
721	0.0044341	0.017051	1	1	78	17591	(R,R)-butanediol dehydrogenase activity	SORD			1.28205	0.00568473
4820	0.0044341	0.017051	1	1	78	17591	glycine-tRNA ligase activity	GARS			1.28205	0.00568473
4824	0.0044341	0.017051	1	1	78	17591	lysine-tRNA ligase activity	KARS			1.28205	0.00568473
47840	0.0044341	0.017051	1	1	78	17591	dCTP diphosphatase activity	DCTPP1			1.28205	0.00568473
4333	0.0044341	0.017051	1	1	78	17591	fumarate hydratase activity	FH			1.28205	0.00568473
47860	0.0044341	0.017051	1	1	78	17591	diiodophenylpyruvate reductase activity	MDH1			1.28205	0.00568473
4343	0.0044341	0.017051	1	1	78	17591	glucosamine 6-phosphate N-acetyltransferase activity	GNPNAT1			1.28205	0.00568473
8478	0.0044341	0.017051	1	1	78	17591	pyridoxal kinase activity	PDXK			1.28205	0.00568473
3877	0.0044341	0.017051	1	1	78	17591	ATP adenylyltransferase activity	KARS			1.28205	0.00568473
3878	0.0044341	0.017051	1	1	78	17591	ATP citrate synthase activity	ACLY			1.28205	0.00568473
32556	0.0044341	0.017051	1	1	78	17591	pyrimidine deoxyribonucleotide binding	DCTPP1			1.28205	0.00568473
3937	0.0044341	0.017051	1	1	78	17591	IMP cyclohydrolase activity	ATIC			1.28205	0.00568473
3939	0.0044341	0.017051	1	1	78	17591	L-iditol 2-dehydrogenase activity	SORD			1.28205	0.00568473
34722	0.0044341	0.017051	1	1	78	17591	gamma-glutamyl-peptidase activity	GGH			1.28205	0.00568473
47021	0.0044341	0.017051	1	1	78	17591	15-hydroxyprostaglandin dehydrogenase (NADP+) activity	CBR1			1.28205	0.00568473
4018	0.0044341	0.017051	1	1	78	17591	N6-(1,2-dicarboxyethyl)AMP AMP-lyase (fumarate-forming) activity	ADSL			1.28205	0.00568473
46526	0.0044341	0.017051	1	1	78	17591	D-xylulose reductase activity	SORD			1.28205	0.00568473
4044	0.0044341	0.017051	1	1	78	17591	amidophosphoribosyltransferase activity	PPAT			1.28205	0.00568473
46554	0.0044341	0.017051	1	1	78	17591	malate dehydrogenase (NADP+) activity	MDH2			1.28205	0.00568473
70626	0.0044341	0.017051	1	1	78	17591	(S)-2-(5-amino-1-(5-phospho-D-ribosyl)imidazole-4-carboxamido)succinate AMP-lyase (fumarate-forming) activity	ADSL			1.28205	0.00568473
4587	0.0044341	0.017051	1	1	78	17591	ornithine-oxo-acid transaminase activity	OAT			1.28205	0.00568473
5212	0.004623	0.017418	2	23	78	17591	structural constituent of eye lens	CPOX|VIM			2.5641	0.130749
35613	0.004623	0.017418	2	23	78	17591	RNA stem-loop binding	QARS|EPRS			2.5641	0.130749
4527	0.0050255	0.018572	3	78	78	17591	exonuclease activity	REXO2|DCPS|PLD3			3.84615	0.443409
8266	0.0050288	0.018572	2	24	78	17591	poly(U) RNA binding	PABPC4|PABPC1			2.5641	0.136433
70717	0.0058878	0.021531	2	26	78	17591	poly-purine tract binding	PABPC4|PABPC1			2.5641	0.147803
8187	0.0063407	0.022962	2	27	78	17591	poly-pyrimidine tract binding	PABPC4|PABPC1			2.5641	0.153488
16645	0.0068089	0.02442	2	28	78	17591	oxidoreductase activity, acting on the CH-NH group of donors	BLVRB|PYCR1			2.5641	0.159172
70566	0.0072924	0.025905	2	29	78	17591	adenylyltransferase activity	KARS|GPHN			2.5641	0.164857
35198	0.0083045	0.027505	2	31	78	17591	miRNA binding	HNRNPA2B1|YBX1			2.5641	0.176226
4618	0.0088488	0.027505	1	2	78	17591	phosphoglycerate kinase activity	PGK1			1.28205	0.0113695
4109	0.0088488	0.027505	1	2	78	17591	coproporphyrinogen oxidase activity	CPOX			1.28205	0.0113695
8796	0.0088488	0.027505	1	2	78	17591	bis(5'-nucleosyl)-tetraphosphatase activity	GARS			1.28205	0.0113695
47780	0.0088488	0.027505	1	2	78	17591	citrate dehydratase activity	ACO2			1.28205	0.0113695
31403	0.0088488	0.027505	1	2	78	17591	lithium ion binding	PDXK			1.28205	0.0113695
62153	0.0088488	0.027505	1	2	78	17591	C5-methylcytidine-containing RNA binding	YBX1			1.28205	0.0113695
4819	0.0088488	0.027505	1	2	78	17591	glutamine-tRNA ligase activity	QARS			1.28205	0.0113695
4822	0.0088488	0.027505	1	2	78	17591	isoleucine-tRNA ligase activity	IARS2			1.28205	0.0113695
4335	0.0088488	0.027505	1	2	78	17591	galactokinase activity	GALK1			1.28205	0.0113695
4850	0.0088488	0.027505	1	2	78	17591	uridine phosphorylase activity	UPP1			1.28205	0.0113695
46899	0.0088488	0.027505	1	2	78	17591	nucleoside triphosphate adenylate kinase activity	AK4			1.28205	0.0113695
3938	0.0088488	0.027505	1	2	78	17591	IMP dehydrogenase activity	IMPDH2			1.28205	0.0113695
4074	0.0088488	0.027505	1	2	78	17591	biliverdin reductase activity	BLVRB			1.28205	0.0113695
4081	0.0088488	0.027505	1	2	78	17591	bis(5'-nucleosyl)-tetraphosphatase (asymmetrical) activity	GARS			1.28205	0.0113695
4532	0.011092	0.034192	2	36	78	17591	exoribonuclease activity	REXO2|DCPS			2.5641	0.20465
36002	0.011692	0.035286	2	37	78	17591	pre-mRNA binding	HNRNPL|HNRNPA2B1			2.5641	0.210335
16651	0.012269	0.035286	3	108	78	17591	oxidoreductase activity, acting on NAD(P)H	CBR1|AIFM1|PGK1			3.84615	0.61395
16877	0.012935	0.035286	2	39	78	17591	ligase activity, forming carbon-sulfur bonds	SUCLA2|UBA1			2.5641	0.221704
47134	0.013244	0.035286	1	3	78	17591	protein-disulfide reductase activity	PGK1			1.28205	0.0170542
1990715	0.013244	0.035286	1	3	78	17591	mRNA CDS binding	HNRNPL			1.28205	0.0170542
4774	0.013244	0.035286	1	3	78	17591	succinate-CoA ligase activity	SUCLA2			1.28205	0.0170542
4775	0.013244	0.035286	1	3	78	17591	succinate-CoA ligase (ADP-forming) activity	SUCLA2			1.28205	0.0170542
4814	0.013244	0.035286	1	3	78	17591	arginine-tRNA ligase activity	RARS			1.28205	0.0170542
4839	0.013244	0.035286	1	3	78	17591	ubiquitin activating enzyme activity	UBA1			1.28205	0.0170542
8940	0.013244	0.035286	1	3	78	17591	nitrate reductase activity	GPHN			1.28205	0.0170542
51499	0.013244	0.035286	1	3	78	17591	D-aminoacyl-tRNA deacylase activity	DTD1			1.28205	0.0170542
31531	0.013244	0.035286	1	3	78	17591	thyrotropin-releasing hormone receptor binding	PSMC5			1.28205	0.0170542
51500	0.013244	0.035286	1	3	78	17591	D-tyrosyl-tRNA(Tyr) deacylase activity	DTD1			1.28205	0.0170542
70991	0.013244	0.035286	1	3	78	17591	medium-chain-acyl-CoA dehydrogenase activity	ACADM			1.28205	0.0170542
9041	0.013244	0.035286	1	3	78	17591	uridylate kinase activity	CMPK1			1.28205	0.0170542
51538	0.013244	0.035286	1	3	78	17591	3 iron, 4 sulfur cluster binding	ACO2			1.28205	0.0170542
16774	0.013244	0.035286	1	3	78	17591	phosphotransferase activity, carboxyl group as acceptor	PGK1			1.28205	0.0170542
3994	0.013244	0.035286	1	3	78	17591	aconitate hydratase activity	ACO2			1.28205	0.0170542
16882	0.013244	0.035286	1	3	78	17591	cyclo-ligase activity	GART			1.28205	0.0170542
15036	0.013577	0.035916	2	40	78	17591	disulfide oxidoreductase activity	PDIA3|PGK1			2.5641	0.227389
45296	0.014003	0.036783	5	321	78	17591	cadherin binding	RPL7A|LDHA|ATIC|RARS|RPL6			6.41026	1.8248
61980	0.014233	0.037124	2	41	78	17591	regulatory RNA binding	HNRNPA2B1|YBX1			2.5641	0.233074
287	0.014848	0.038333	4	213	78	17591	magnesium ion binding	RPS6KA3|PDXK|SUCLA2|DCTPP1			5.12821	1.21085
51539	0.014902	0.038333	2	42	78	17591	4 iron, 4 sulfur cluster binding	PPAT|ACO2			2.5641	0.238758
4127	0.01762	0.043525	1	4	78	17591	cytidylate kinase activity	CMPK1			1.28205	0.0227389
98882	0.01762	0.043525	1	4	78	17591	structural constituent of presynaptic active zone	CTBP2			1.28205	0.0227389
45145	0.01762	0.043525	1	4	78	17591	single-stranded DNA 5'-3' exodeoxyribonuclease activity	PLD3			1.28205	0.0227389
4849	0.01762	0.043525	1	4	78	17591	uridine kinase activity	CMPK1			1.28205	0.0227389
4427	0.01762	0.043525	1	4	78	17591	inorganic diphosphatase activity	PRUNE			1.28205	0.0227389
4470	0.01762	0.043525	1	4	78	17591	malic enzyme activity	MDH1			1.28205	0.0227389
16763	0.019952	0.048962	2	49	78	17591	transferase activity, transferring pentosyl groups	PPAT|UPP1			2.5641	0.278552
