# Supplementary material for: Chemical proteomic profiling reveals protein interactors of the alarmones diadenosine triphosphate and tetraphosphate
Source: Nat Commun. 2021 Oct 4;12:5808. doi: 10.1038/s41467-021-26075-4 (PMC8490401; doi:10.1038/s41467-021-26075-4)
Supplement: Supplementary file 5 — Supplementary Dataset 3 [file 41467_2021_26075_MOESM5_ESM.xlsx]

## Sheet: Explanation
Explanation of MaxQuant Output
different conditions:
PALP2	N6-Ap4A
PALP3	C2-Ap3A
competitor	PALP + corresponding competitor
no UV	PALP without UV irradiation
con-1	negative control
beads	no PALP
Gene names	gene names of the leading identified proteins
Protein names	corresponding protein names
LFQ values	normalized intensities of the protein identification in one specific condition; used for quantification
Z-Score	Z-score normalization of the median LFQ intensities of all replicates
THSD (FDR <= 0.05)
	q:	constant depending on the number of treatments and the degrees of freedom that can be found in a Studentized range q table
	MSE:	mean squared error
	n1, n2:	number of data points in each group
ANOVA statistics
significant	contains a “+” if a protein met the selected significance threshold (q-value and S0)
-log(p-value)	probability of type I error
q-value	corrected p-value
Tukey's post hoc
significant pairs according to THSD	condition1_condition2	the protein is significantly enriched in condition1 compared to condition2
Protein Identification
Peptides	The total number of peptide sequences associated with the identified protein.
Razor + unique peptides	The total number of razor + unique peptides associated with the identified protein. Razor peptides are shared with another protein.
Unique peptides	The total number of unique peptides associated only with the identified protein.
Sequence coverage [%]	Percentage of the sequence that is covered by the identified peptides of the best protein sequence contained in the group
Unique + razor sequence coverage [%]	Percentage of the sequence that is covered by the identified unique and razor peptides of the best protein sequence contained in the group.
Unique sequence coverage [%]	Percentage of the sequence that is covered by the identified unique peptides of the best protein sequence contained in the group.
Mol. weight [kDa]	Molecular weight of the leading protein sequence contained in the protein group.
Q-value	This is the ratio of reverse to forward protein groups
Score	Protein score which is derived from peptide posterior error probabilities.
Intensity	Summed up eXtracted Ion Current (XIC) of all isotopic clusters associated with the identified AA sequence.
MS/MS count	Total number of MS/MS spectra associated with the identified AA sequence
Majority protein IDs	These are the IDs of those proteins that have at least half of the peptides that the leading protein has.

## Sheet: Ecoli_all
E. Coli:	PALP3 (C2-Ap3A) and PALP2 (N6-Ap4A)																																							LFQ values
									Z-Scores									THSD (FDR <= 0.05)																						Ap3A
		ANOVA statistic			Tukey's post hoc				Ap3A			Ap4A			global controls			Ap3A			Ap4A			global controls			Protein Identification													PALP3						competitor
Gene names	Protein names	significant	-log(p-value)	q-value	Significant in PALP3 towards all controls	Significant in PALP2 towards all controls	Significant pairs according to THSD		PALP3	competitor	no UV	PALP2	competitor	no UV	con-1	beads		PALP3	competitor	no UV	PALP2	competitor	no UV	con-1	beads		Peptides	Razor + unique peptides	Unique peptides	Sequence coverage [%]	Unique + razor sequence coverage [%]	Unique sequence coverage [%]	Mol. weight [kDa]	Q-value	Score	Intensity	MS/MS count	Majority protein IDs		1a	1b	2a	2b	3a	3b	1a	1b	2a	2b
accB	Biotin carboxyl carrier protein of acetyl-CoA carboxylase		0.790982	0.783537					0.82973	-0.207717	1.36287	-1.12406	-0.616933	0.997276	-1.32841	0.0872458		-	-	-	-	-	-	-	-		4	4	4	34	34	34	16.687	0	27.595	64599000	29	P0ABD8		20.7892	20.6556	22.7966	22.4812	NaN	NaN	19.8434	NaN	23.9383	23.7761
accC	Biotin carboxylase		1.75214	0.446047					0.60264	0.845769	-0.904508	0.678828	1.42049	-1.32487	-0.674347	-0.644002		-	-	-	-	-	-	-	-		5	5	5	13.4	13.4	13.4	49.32	0	14.63	47086000	19	P24182		NaN	21.0102	21.0157	20.9833	21.2532	21.2801	21.8057	NaN	21.5302	22.0838
accD	Acetyl-coenzyme A carboxylase carboxyl transferase subunit beta		0.757317	0.819568					0.0011582	0.389398	-2.11942	-0.388339	1.34849	0.485482	-0.0943671	0.377597		-	-	-	-	-	-	-	-		4	4	4	12.5	12.5	12.5	33.322	0	4.6463	50370000	7	P0A9Q5		20.7437	20.4577	21.5289	22.5796	20.5366	20.4726	20.7801	20.6721	22.2496	22.0042
aceA	Isocitrate lyase		4.95202	0.0533521					-1.65183	-0.167256	1.22769	-1.28188	0.777357	0.450127	0.519889	0.1259		-	-	-	-	-	-	-	-		13	13	13	37.3	37.3	37.3	47.521	0	94.136	841720000	150	P0A9G6		23.0452	23.6941	21.9254	22.8914	23.5565	19.0073	24.0142	24.0597	22.7651	22.7314
aceB	Malate synthase A		1.30768	0.616605					1.41327	0.815542	0.710179	-0.23854	0.512248	-1.00293	-0.92256	-1.28721		-	-	-	-	-	-	-	-		10	10	10	23.6	23.6	23.6	60.273	0	31.404	365810000	64	P08997		24.3671	24.2815	23.9765	23.9007	24.1771	24.316	23.8275	23.8935	24.2804	24.5352
aceE	Pyruvate dehydrogenase E1 component		0.251246	0.970177					-0.439607	-0.559458	0.149466	1.73385	-0.544445	-1.06826	1.30291	-0.574461		-	-	-	-	-	-	-	-		24	24	24	35.4	35.4	35.4	99.667	0	323.31	1572300000	353	P0AFG8		24.4961	24.553	25.3789	25.4348	26.515	26.4517	24.8664	25.0133	25.2523	25.3654
aceF	Dihydrolipoyllysine-residue acetyltransferase component of pyruvate dehydrogenase complex		0.0570236	0.991589					-0.453478	-0.16255	0.783088	1.42013	-0.542926	-0.933986	1.16239	-1.27267		-	-	-	-	-	-	-	-		28	28	28	47	47	47	66.095	0	323.31	2389500000	351	P06959		23.6267	23.5962	25.5788	25.7025	26.8209	27.0506	24.4782	24.7299	25.8596	25.9892
ackA	Acetate kinase	+	13.9119	0		ackA	Ap3Acompetitor_beads; Ap3Acompetitor_con-1; Ap3Acompetitor_Ap4AnoUV; Ap4Acompetitor_beads; Ap4Acompetitor_con-1; Ap4Acompetitor_Ap3AnoUV; Ap4Acompetitor_Ap4AnoUV; PALP3_beads; PALP3_con-1; PALP3_Ap3AnoUV; PALP3_Ap4AnoUV; PALP2_beads; PALP2_Ap3Acompetitor; PALP2_Ap4Acompetitor; PALP2_con-1; PALP2_PALP3; PALP2_Ap3AnoUV; PALP2_Ap4AnoUV		0.746367	0.230463	-0.360625	1.63349	0.757878	-0.968957	-1.00838	-1.03023		7.37293	4.67952	-7.98106	10.9256	5.85441	-10.2593	-10.9256	-10.8828		12	12	12	40.5	40.5	40.5	43.29	0	260.08	1035600000	150	P0A6A3		24.6711	24.8397	23.4593	23.6458	24.5745	25.5531	22.4636	22.4351	22.893	22.6582
acnA	Aconitate hydratase A		0.240526	0.968102					1.19881	-1.19063	-0.272692	-0.619229	1.40436	-0.523245	0.850269	-0.847638		-	-	-	-	-	-	-	-		5	5	5	7.3	7.3	7.3	97.676	0	12.188	31044000	11	P25516		20.7788	20.9269	20.4926	19.2402	21.4451	20.5724	20.9282	NaN	NaN	NaN
acnB	Aconitate hydratase B		1.33134	0.596566					-0.118047	0.790801	-0.0282883	1.09266	1.38206	-1.04152	-1.11885	-0.958812		-	-	-	-	-	-	-	-		21	21	21	29.1	29.1	29.1	93.497	0	323.31	672450000	175	P36683		22.6152	22.9563	23.8598	23.755	25.8391	25.7515	24.3236	24.6238	24.8595	24.8859
acpP	Acyl carrier protein		0.344006	0.944242					-1.43281	-1.51893	0.846567	-0.235054	0.508137	0.130481	0.58153	1.12008		-	-	-	-	-	-	-	-		2	2	2	32.1	32.1	32.1	8.6394	0.0022936	2.7826	110910000	2	P0A6A8		23.1135	23.066	NaN	22.5827	NaN	NaN	23.5041	23.5908	NaN	NaN
acs	Acetyl-coenzyme A synthetase	+	11.9432	0	acs	acs	Ap4Acompetitor_con-1; Ap4Acompetitor_Ap4AnoUV; PALP3_beads; PALP3_Ap3Acompetitor; PALP3_Ap4Acompetitor; PALP3_con-1; PALP3_Ap3AnoUV; PALP3_Ap4AnoUV; PALP2_beads; PALP2_Ap3Acompetitor; PALP2_Ap4Acompetitor; PALP2_con-1; PALP2_Ap3AnoUV; PALP2_Ap4AnoUV		0.935536	-0.231191	-0.433584	1.94618	0.237916	-0.950752	-0.796697	-0.707412		6.43934	-6.43701	-7.30399	10.1039	-5.29864	-10.1039	-9.7986	-9.30733		18	18	18	32.8	32.8	32.8	72.093	0	117.42	646680000	122	P27550		21.7683	21.1543	23.1729	23.9236	25.4203	24.8859	19.7628	19.5871	20.5015	19.9448
add	Adenosine deaminase		0.0288151	0.998402					-1.24148	0.547118	-0.89543	0.130754	0.923467	-0.900979	1.62495	-0.188403		-	-	-	-	-	-	-	-		2	2	2	12.3	12.3	12.3	36.397	0	3.4687	22166000	5	P22333		NaN	NaN	20.7605	20.4133	NaN	NaN	NaN	NaN	21.1583	22.672
adhE	Aldehyde-alcohol dehydrogenase;Alcohol dehydrogenase;Acetaldehyde dehydrogenase [acetylating];Pyruvate-formate-lyase deactivase		2.95023	0.176098					1.74346	0.459013	0.00757879	0.256969	0.637799	-0.915967	-0.949143	-1.23971		-	-	-	-	-	-	-	-		18	18	18	27.3	27.3	27.3	96.126	0	173.2	455030000	110	P0A9Q7		23.2483	23.5335	27.401	27.394	25.7035	25.1975	22.7849	23.2996	23.8959	24.0341
adk	Adenylate kinase		3.46824	0.140155					1.54374	0.413479	-0.43703	1.17625	0.0997458	-0.877605	-1.31335	-0.60524		-	-	-	-	-	-	-	-		3	3	3	15.9	15.9	15.9	23.586	0	6.3578	89808000	24	P69441		23.435	23.4192	21.8705	21.8014	23.4918	23.5181	22.525	21.7309	20.8495	21.2496
agp	Glucose-1-phosphatase		4.56611	0.0608421					1.11471	1.25948	0.264331	0.272944	0.361105	-1.54173	-0.76165	-0.969194		-	-	-	-	-	-	-	-		3	3	3	9	9	9	45.682	0	9.3339	39343000	31	P19926		22.3034	22.4132	21.775	21.9102	21	21.1578	22.4436	22.051	21.7348	21.853
ahpC	Alkyl hydroperoxide reductase subunit C		3.51491	0.176496					-0.250719	0.63824	1.00323	-1.74956	0.848336	-1.14456	-0.00275037	0.65778		-	-	-	-	-	-	-	-		7	7	7	39.6	39.6	39.6	20.761	0	110.84	319800000	62	P0AE08		24.1165	24.1715	23.6029	23.4344	23.8038	23.7854	24.4455	23.8596	23.482	23.5436
ahpF	Alkyl hydroperoxide reductase subunit F		6.62031	0.0111837					-0.307501	-0.449896	-0.355629	2.20509	0.756518	-0.584963	-0.606717	-0.656905		-	-	-	-	-	-	-	-		17	17	17	43.6	43.6	43.6	56.176	0	146.33	347800000	79	P35340		NaN	19.2418	18.503	17.1221	20.639	20.4062	NaN	18.468	18.0388	NaN
aidB	Putative acyl-CoA dehydrogenase AidB		1.84481	0.41139					-0.334842	-0.401043	-0.74973	1.8175	1.36809	-0.516389	-0.698765	-0.484821		-	-	-	-	-	-	-	-		4	4	4	8.5	8.5	8.5	60.589	0	138.81	112170000	31	P33224		NaN	NaN	NaN	NaN	22.2158	NaN	NaN	NaN	NaN	NaN
alaS	Alanine--tRNA ligase		0.143041	0.969341					-0.121906	0.91243	-0.271132	0.543199	1.13268	-2.1197	-0.0882685	0.0126906		-	-	-	-	-	-	-	-		3	3	3	4	4	4	96.031	0	5.3619	41335000	4	P00957		20.6195	20.7259	19.9652	19.8923	21.1057	21.1498	21.2028	21.5454	20.9003	NaN
aldA	Lactaldehyde dehydrogenase		1.16197	0.664187					-1.80453	0.123977	1.45222	0.714973	0.703566	-0.2006	-0.290766	-0.69884		-	-	-	-	-	-	-	-		8	8	8	19.4	19.4	19.4	52.272	0	19.481	144220000	27	P25553		NaN	19.7582	20.9236	20.8939	21.5756	21.497	21.6684	21.9072	21.9026	22.1942
aldB	Aldehyde dehydrogenase B		6.45726	0.0201429					-0.759094	0.343929	-0.81812	-1.2864	0.10818	0.717557	-0.158023	1.85197		-	-	-	-	-	-	-	-		4	4	4	9.2	9.2	9.2	56.306	0	8.3864	25156000000	96	P37685		29.5235	29.6021	28.71	28.6681	28.4913	28.755	30.3711	30.1739	29.349	29.29
anmK	Anhydro-N-acetylmuramic acid kinase		0.380023	0.950934					-0.315941	0.857691	0.530366	1.45326	-1.57051	0.213576	-0.0473126	-1.12113		-	-	-	-	-	-	-	-		1	1	1	4.3	4.3	4.3	39.496	0.0085653	2.2563	1805900	2	P77570		NaN	NaN	NaN	NaN	NaN	NaN	NaN	NaN	NaN	NaN
apt	Adenine phosphoribosyltransferase	+	15.7501	0	apt		PALP3_beads; PALP3_Ap3Acompetitor; PALP3_Ap4Acompetitor; PALP3_con-1; PALP3_PALP2; PALP3_Ap3AnoUV; PALP3_Ap4AnoUV; PALP2_con-1; PALP2_Ap4AnoUV		2.39947	-0.027508	-0.403174	0.0334143	-0.286867	-0.618806	-0.624842	-0.471686		10.9763	-10.9111	-10.976	-10.3343	-10.9738	-10.9763	-10.9762	-10.9759		2	2	2	16.4	16.4	16.4	19.859	0	16.687	26160000	7	P69503		22.1078	24.2181	22.5632	22.7787	23.4887	21.5708	19.0492	19.0916	18.5782	NaN
aroB	3-dehydroquinate synthase		1.69431	0.502516					-1.10584	-0.450848	0.315208	-0.957527	-0.983102	0.816548	0.931306	1.43425		-	-	-	-	-	-	-	-		4	4	4	14.6	14.6	14.6	38.881	0	179.92	2259400000	191	P07639		25.0065	24.9964	26.5672	26.6085	26.2091	26.355	25.4882	25.5709	26.6026	26.6228
artI	Putative ABC transporter arginine-binding protein 2		0.464745	0.928847					1.96107	-0.0377535	0.53245	-0.613048	-1.41566	-0.534656	-0.260606	0.368205		-	-	-	-	-	-	-	-		1	1	1	6.6	6.6	6.6	26.929	0.0022727	2.6662	3484500	1	P30859		19.856	19.7739	19.4873	19.4508	NaN	NaN	20.0682	20.0731	NaN	NaN
asnA	Aspartate--ammonia ligase		0.860103	0.778286					-0.604256	0.149814	-0.647112	0.29591	2.31254	-0.477146	-0.500136	-0.52961		-	-	-	-	-	-	-	-		2	2	2	7.9	7.9	7.9	36.65	0	6.0905	15699000	10	P00963		NaN	NaN	NaN	18.9142	NaN	NaN	NaN	19.9587	19.9611	19.9089
asnS	Asparagine--tRNA ligase		0.821815	0.781693					0.219236	1.56362	-0.959095	1.37562	-0.438207	-0.907722	-0.823378	-0.0300724		-	-	-	-	-	-	-	-		3	3	3	7.5	7.5	7.5	52.57	0	7.6784	29684000	6	P0A8M0		NaN	NaN	20.9465	NaN	21.1977	20.8637	NaN	NaN	21.0628	20.8107
aspA	Aspartate ammonia-lyase		1.62835	0.526253					-0.372294	1.29829	1.12493	0.980148	-0.257781	-0.472785	-1.06798	-1.23252		-	-	-	-	-	-	-	-		9	9	9	20.9	20.9	20.9	52.356	0	49.658	247370000	60	P0AC38		22.634	23.0509	22.1133	22.8451	24.483	24.6189	22.8549	22.7422	23.924	24.1148
aspC	Aspartate aminotransferase		2.30671	0.303013					-0.864428	1.84452	0.808903	-0.117771	-1.12643	-0.786285	-0.244007	0.485496		-	-	-	-	-	-	-	-		4	4	4	15.9	15.9	15.9	43.573	0	9.5351	139750000	13	P00509		20.0087	NaN	NaN	21.109	19.6863	19.425	22.7115	21.8441	22.3923	21.3293
aspS	Aspartate--tRNA ligase		1.50924	0.567122					0.370927	0.621763	0.375189	1.39863	0.288276	-0.199047	-1.12906	-1.72667		-	-	-	-	-	-	-	-		3	3	3	7.1	7.1	7.1	65.913	0	5.704	8032200	3	P21889		19.2409	NaN	NaN	NaN	19.7515	19.6924	19.1995	NaN	NaN	NaN
astB	N-succinylarginine dihydrolase		3.36988	0.182968					0.738326	0.23565	-0.648896	1.60013	0.326957	-1.69752	-0.648502	0.0938556		-	-	-	-	-	-	-	-		2	2	2	4.7	4.7	4.7	49.298	0.0022624	2.611	7988700	4	P76216		19.227	NaN	NaN	NaN	NaN	NaN	NaN	NaN	NaN	NaN
atpA	ATP synthase subunit alpha		0.945755	0.736738					0.0115353	0.886473	-0.64692	-0.530042	1.70914	-0.411373	0.466602	-1.48542		-	-	-	-	-	-	-	-		5	5	5	9.9	9.9	9.9	55.221	0	10.081	44522000	10	P0ABB0		20.0407	20.37	20.0515	19.9248	NaN	NaN	20.9961	21.0566	20.9488	20.9069
atpD	ATP synthase subunit beta		0.744402	0.841059					-0.394558	0.202305	0.360895	-1.61646	-1.23699	0.961599	0.615983	1.10723		-	-	-	-	-	-	-	-		6	6	6	18.3	18.3	18.3	50.325	0	16.712	58167000	37	P0ABB4		20.5997	20.3798	21.602	21.2516	21.9272	22.4857	21.2108	21.2374	21.5878	21.7347
bfr	Bacterioferritin	+	9.1977	0.00248649			Ap3Acompetitor_beads; Ap3Acompetitor_Ap4Acompetitor; Ap3Acompetitor_con-1; Ap3Acompetitor_PALP2; Ap3Acompetitor_Ap4AnoUV; Ap4Acompetitor_con-1; Ap4Acompetitor_Ap4AnoUV; PALP3_con-1; PALP3_PALP2; PALP3_Ap4AnoUV; Ap3AnoUV_beads; Ap3AnoUV_con-1; Ap3AnoUV_PALP2; Ap3AnoUV_Ap4AnoUV		0.381135	1.6073	0.860497	-0.331898	0.318177	-1.18366	-1.35237	-0.299183		3.71234	7.59415	4.83519	-5.96653	2.22654	-6.96004	-7.59415	-4.55272		3	3	3	25.9	25.9	25.9	18.495	0	12.333	86477000	27	P0ABD3		22.5022	23.2373	22.0198	21.9149	22.0912	22.2126	22.9513	22.9526	23.0225	23.164
carB	Carbamoyl-phosphate synthase large chain		0.243835	0.969413					0.799803	1.47416	-1.29929	1.01468	-0.927995	-0.745245	-0.196116	-0.120008		-	-	-	-	-	-	-	-		3	3	3	4.1	4.1	4.1	117.84	0	5.6279	9596300	5	P00968		NaN	19.2289	19.8988	19.8516	19.2908	19.6928	NaN	NaN	19.9603	20.8202
clpA	ATP-dependent Clp protease ATP-binding subunit ClpA		0.416998	0.931849					1.22715	0.906685	0.503551	-1.25847	-0.188358	-0.216899	0.580448	-1.55411		-	-	-	-	-	-	-	-		2	2	2	3	3	3	84.206	0	5.1237	12565000	7	P0ABH9		19.4731	NaN	21.4939	20.9416	19.6052	19.4743	NaN	NaN	19.8185	20.3157
clpB	Chaperone protein ClpB		3.52933	0.113979					1.5239	0.315981	-0.409993	1.01721	0.460979	-1.3984	-0.571149	-0.938524		-	-	-	-	-	-	-	-		23	23	23	36.8	36.8	36.8	95.584	0	323.31	630950000	140	P63284;P63284-2		23.7733	23.3675	25.0697	25.3334	28.317	28.029	22.6345	22.7264	22.5524	21.9496
clpX	ATP-dependent Clp protease ATP-binding subunit ClpX		0.495584	0.906595					0.972099	0.474164	-1.48756	-0.396183	1.59487	0.0858069	-0.360193	-0.883004		-	-	-	-	-	-	-	-		4	4	4	12.3	12.3	12.3	46.355	0	9.5204	20772000	7	P0A6H1		20.2245	20.1207	20.801	19.7612	NaN	NaN	NaN	NaN	20.7971	20.6983
cmk	Cytidylate kinase	+	15.3225	0	cmk	cmk	Ap3Acompetitor_beads; Ap3Acompetitor_con-1; Ap3Acompetitor_Ap3AnoUV; Ap3Acompetitor_Ap4AnoUV; Ap4Acompetitor_beads; Ap4Acompetitor_con-1; Ap4Acompetitor_Ap3AnoUV; Ap4Acompetitor_Ap4AnoUV; PALP3_beads; PALP3_Ap3Acompetitor; PALP3_Ap4Acompetitor; PALP3_con-1; PALP3_PALP2; PALP3_Ap3AnoUV; PALP3_Ap4AnoUV; PALP2_beads; PALP2_Ap4Acompetitor; PALP2_con-1; PALP2_Ap3AnoUV; PALP2_Ap4AnoUV		1.71684	0.313644	-0.902743	1.06832	0.218515	-0.758543	-0.869575	-0.786462		10.9702	-5.7246	-10.9575	7.58928	-7.78474	-10.9231	-10.9702	-10.9696		9	9	9	56.8	56.8	56.8	24.746	0	114.08	326710000	85	P0A6I0		27.0526	26.6516	26.0875	26.2307	25.7026	25.609	22.7001	22.3114	21.8737	21.7628
coaBC	Coenzyme A biosynthesis bifunctional protein CoaBC;Phosphopantothenoylcysteine decarboxylase;Phosphopantothenate--cysteine ligase		3.4331	0.148112					0.559153	-0.333472	-0.412253	2.17846	-0.136824	-0.832455	-0.0498161	-0.972792		-	-	-	-	-	-	-	-		4	4	4	14.5	14.5	14.5	43.438	0	11.371	18291000	7	P0ABQ0		NaN	NaN	19.0933	18.9565	19.1173	NaN	NaN	NaN	19.3703	NaN
cobB	NAD-dependent protein deacylase		2.18123	0.354785					0.608315	-0.472544	-0.324833	2.14895	0.152606	-1.00276	-0.693733	-0.416		-	-	-	-	-	-	-	-		2	2	2	12.4	12.4	12.4	26.716	0	42.679	18049000	11	P75960-2;P75960		NaN	NaN	NaN	NaN	20.0209	20.2865	NaN	NaN	NaN	NaN
codA	Cytosine deaminase		3.54241	0.146308					1.67041	-0.458255	0.0848928	1.31168	-0.927576	-0.649394	-0.0375328	-0.994229		-	-	-	-	-	-	-	-		1	1	1	5.6	5.6	5.6	47.59	0.0022124	2.5077	5940600	2	P25524		21.1106	NaN	NaN	20.4535	20.1492	19.5714	NaN	NaN	20.637	NaN
cpdB	2,3-cyclic-nucleotide 2-phosphodiesterase/3-nucleotidase	+	15.1322	0	cpdB		PALP3_beads; PALP3_Ap3Acompetitor; PALP3_Ap4Acompetitor; PALP3_con-1; PALP3_PALP2; PALP3_Ap3AnoUV; PALP3_Ap4AnoUV		2.46264	-0.38473	-0.480402	-0.224372	-0.210401	-0.415285	-0.302439	-0.445016		10.9755	-10.5699	-10.9755	-10.9701	-10.9722	-10.9744	-10.9731	-10.975		16	16	16	31.7	31.7	31.7	70.831	0	55.82	216420000	53	P08331		26.6862	26.8433	25.9385	25.5923	25.7461	26.099	22.4411	23.0765	18.1795	17.4929
crp	cAMP-activated global transcriptional regulator CRP		1.75125	0.444805					-0.797737	0.10131	-0.545451	-0.813561	2.28368	-0.390604	0.000504583	0.161861		-	-	-	-	-	-	-	-		6	6	6	30.5	30.5	30.5	23.64	0	24.658	130400000	28	P0ACJ8		19.3345	19.8198	22.3911	22.5869	19.0577	19.2753	21.614	19.8273	23.879	21.4798
crr	Glucose-specific phosphotransferase enzyme IIA component		0.382932	0.937088					-0.136249	1.03336	0.850752	-1.84328	0.393596	-0.186943	-0.948956	0.837714		-	-	-	-	-	-	-	-		3	3	3	26	26	26	18.251	0	26.509	125380000	46	P69783		23.3302	23.3911	22.2185	22.6398	22.1943	22.0394	23.3784	23.3667	22.2194	22.3077
cspC	Cold shock-like protein CspC		6.03242	0.0207586					1.86071	1.22091	-0.403418	-0.91003	-0.0137731	-0.712376	-0.574062	-0.46797		-	-	-	-	-	-	-	-		2	2	2	42	42	42	7.4023	0	9.645	132300000	24	P0A9Y6		24.4203	25.3803	24.7856	24.1177	23.833	23.9787	23.0681	23.6557	24.2142	23.8838
cspE	Cold shock-like protein CspE		3.79144	0.111736					1.64421	1.22983	-0.0102693	-0.168959	0.0946232	-1.07637	-1.1021	-0.610969		-	-	-	-	-	-	-	-		3	3	3	46.4	46.4	46.4	7.4634	0	10.392	182270000	44	P0A972		25.1223	25.2104	24.3684	24.5838	23.5065	23.3661	25.0734	25.1375	24.1057	24.0324
curA	NADPH-dependent curcumin reductase	+	10.4212	0.000444444			Ap3Acompetitor_beads; Ap3Acompetitor_con-1; Ap3Acompetitor_Ap3AnoUV; Ap3Acompetitor_Ap4AnoUV; Ap4Acompetitor_beads; Ap4Acompetitor_con-1; Ap4Acompetitor_Ap3AnoUV; Ap4Acompetitor_Ap4AnoUV; PALP3_beads; PALP3_con-1; PALP3_Ap3AnoUV; PALP3_Ap4AnoUV; PALP2_beads; PALP2_con-1; PALP2_Ap3AnoUV; PALP2_Ap4AnoUV		0.827409	0.769772	-0.88781	1.22195	0.888769	-0.959347	-0.925273	-0.935466		5.44908	4.36136	-4.00154	6.01462	4.90807	-6.01462	-5.9933	-5.75412		10	10	10	39.1	39.1	39.1	37.609	0	136.07	321250000	105	P76113		24.3446	23.969	22.9526	22.8753	23.4468	23.4669	21.7308	21.9359	23.4649	23.8336
cysK	Cysteine synthase A	+	13.4847	0			Ap3Acompetitor_beads; Ap3Acompetitor_con-1; Ap3Acompetitor_Ap3AnoUV; Ap3Acompetitor_Ap4AnoUV; Ap4Acompetitor_beads; Ap4Acompetitor_con-1; Ap4Acompetitor_Ap3AnoUV; Ap4Acompetitor_Ap4AnoUV; PALP3_beads; PALP3_con-1; PALP3_Ap3AnoUV; PALP3_Ap4AnoUV; PALP2_beads; PALP2_con-1; PALP2_Ap3AnoUV; PALP2_Ap4AnoUV; Ap3AnoUV_beads; Ap3AnoUV_con-1; Ap4AnoUV_con-1		0.663241	0.71282	-0.451358	1.19339	0.973646	-0.627622	-1.38416	-1.07996		8.61169	7.6196	-3.89722	9.6115	9.99367	-5.24433	-9.99367	-9.05653		19	19	19	74	74	74	34.489	0	323.31	2670600000	353	P0ABK5		27.5237	27.5107	26.9265	26.8713	26.8098	26.8422	26.2316	26.1892	27.0515	26.9218
dadA	D-amino acid dehydrogenase		0.304789	0.950833					0.691321	-0.20682	-1.19507	-0.641075	2.07791	-0.552491	-0.0546948	-0.119079		-	-	-	-	-	-	-	-		9	9	9	38	38	38	47.607	0	96.797	148820000	40	P0A6J5		21.4842	21.3518	25.5111	25.5571	20.7286	21.4842	20.8679	20.5775	24.2755	24.135
dapB	4-hydroxy-tetrahydrodipicolinate reductase		1.6301	0.504908					-0.667691	-0.188828	-0.981633	0.0771489	-1.36337	0.609134	1.53685	0.978395		-	-	-	-	-	-	-	-		9	9	9	41.4	41.4	41.4	28.756	0	323.31	8600600000	427	P04036		25.936	26.4531	28.2964	28.2537	27.8991	27.8695	27.5928	27.5641	28.6333	28.5887
dapD	2,3,4,5-tetrahydropyridine-2,6-dicarboxylate N-succinyltransferase		4.22274	0.0864578					1.1149	0.878654	0.560704	-0.171405	0.924605	-0.866156	-1.38816	-1.05314		-	-	-	-	-	-	-	-		3	3	3	16.1	16.1	16.1	29.892	0	6.3425	40144000	12	P0A9D8		21.5912	21.4124	21.184	20.9754	21.0145	20.5168	20.7915	20.9101	20.6936	21.8884
dcd	Deoxycytidine triphosphate deaminase	+	8.71567	0.00225			Ap3Acompetitor_beads; Ap3Acompetitor_con-1; Ap3Acompetitor_Ap3AnoUV; Ap4Acompetitor_beads; Ap4Acompetitor_con-1; Ap4Acompetitor_Ap3AnoUV; Ap4Acompetitor_Ap4AnoUV; PALP3_beads; PALP3_con-1; PALP3_Ap3AnoUV; PALP3_Ap4AnoUV; PALP2_beads; PALP2_con-1; PALP2_Ap3AnoUV; PALP2_Ap4AnoUV		0.768446	0.702107	-0.896802	0.830088	1.33198	-0.635912	-0.90878	-1.19113		4.12778	3.76854	-4.26533	4.83869	6.30326	-3.40418	-5.7287	-6.30326		4	4	4	22.3	22.3	22.3	21.249	0	7.2769	74046000	7	P28248		22.1785	22.3845	21.682	21.6061	21.8926	21.8727	21.8992	21.7646	21.7369	21.9191
dcp	Peptidyl-dipeptidase dcp	+	8.52101	0.00255556			Ap3Acompetitor_beads; Ap3Acompetitor_con-1; Ap3Acompetitor_Ap3AnoUV; Ap3Acompetitor_Ap4AnoUV; Ap4Acompetitor_beads; Ap4Acompetitor_con-1; Ap4Acompetitor_Ap4AnoUV; PALP3_beads; PALP3_con-1; PALP3_Ap3AnoUV; PALP3_Ap4AnoUV; PALP2_beads; PALP2_con-1; PALP2_Ap4AnoUV		1.15283	1.09863	-0.448985	0.653125	0.699051	-1.19187	-0.995004	-0.96777		5.74995	5.57525	-2.06753	2.77631	3.32469	-5.35675	-4.5618	-5.74995		5	5	5	8.8	8.8	8.8	77.515	0	8.9577	31236000	11	P24171		22.0546	21.8936	21.3727	21.4816	21.4437	20.9592	21.9255	21.4357	21.3442	21.3346
ddlB	D-alanine--D-alanine ligase B		0.439657	0.944732					0.937537	0.281549	-0.953272	1.40008	0.772234	-1.26005	-0.205099	-0.972976		-	-	-	-	-	-	-	-		1	1	1	3.9	3.9	3.9	32.839	0.0022173	2.5094	6063900	2	P07862		NaN	NaN	18.8216	18.7693	18.8835	19.1529	NaN	NaN	NaN	18.9056
deoB	Phosphopentomutase	+	9.58954	0.000833333			Ap3Acompetitor_con-1; Ap4Acompetitor_beads; Ap4Acompetitor_con-1; Ap4Acompetitor_Ap4AnoUV; PALP3_beads; PALP3_con-1; PALP3_Ap4AnoUV; PALP2_beads; PALP2_Ap3Acompetitor; PALP2_con-1; PALP2_Ap3AnoUV; PALP2_Ap4AnoUV; Ap3AnoUV_con-1		0.403876	-0.16446	-0.188117	1.81803	0.798518	-0.466677	-1.4098	-0.791367		5.72352	3.20675	-3.09279	9.10147	6.13969	-5.05397	-9.10147	-6.63311		14	14	14	38.3	38.3	38.3	44.369	0	164.66	701140000	169	P0A6K6		22.1131	22.2737	21.0142	21.9197	24.9635	25.3526	20.8138	20.8583	21.0739	20.7872
deoD	Purine nucleoside phosphorylase DeoD-type	+	12.6325	0			Ap3Acompetitor_beads; Ap3Acompetitor_con-1; Ap4Acompetitor_beads; Ap4Acompetitor_Ap3Acompetitor; Ap4Acompetitor_con-1; Ap4Acompetitor_Ap3AnoUV; Ap4Acompetitor_Ap4AnoUV; PALP3_beads; PALP3_con-1; PALP3_Ap3AnoUV; PALP3_Ap4AnoUV; PALP2_beads; PALP2_Ap3Acompetitor; PALP2_con-1; PALP2_Ap3AnoUV; PALP2_Ap4AnoUV; Ap3AnoUV_beads; Ap3AnoUV_con-1; Ap4AnoUV_con-1		0.879257	0.220911	-0.505889	1.29486	1.05685	-0.588333	-1.21872	-1.13894		7.68671	4.64704	-4.40393	9.23508	9.09454	-4.7151	-9.23508	-8.85177		11	11	11	34.3	34.3	34.3	25.95	0	323.31	3205700000	243	P0ABP8		27.0615	27.0239	26.0401	26.0798	26.8772	26.8437	25.061	25.0699	25.5293	25.5722
dksA;wza	RNA polymerase-binding transcription factor DksA;Putative polysaccharide export protein wza		2.11415	0.352					-0.583071	0.489184	-0.616897	1.71764	1.14047	-0.577228	-1.11927	-0.450822		-	-	-	-	-	-	-	-		2	2	2	11.9	11.9	11.9	17.528	0	4.5655	38060000	13	P0ABS1;P0A930		19.7331	20.1588	NaN	18.8036	19.9617	20.2543	20.6638	21.3817	NaN	NaN
dnaJ	Chaperone protein DnaJ		0.513317	0.927709					0.227505	-0.245752	0.71812	-0.176482	1.83878	-1.57113	-0.0967095	-0.694338		-	-	-	-	-	-	-	-		1	1	1	3.2	3.2	3.2	41.1	0.0022026	2.4823	4694700	2	P08622		18.5544	18.5644	19.1035	NaN	NaN	NaN	18.5114	18.7749	18.967	18.7493
dnaK	Chaperone protein DnaK		1.92515	0.496918					-1.84269	0.146955	1.56273	0.00399137	-0.00745944	-0.642854	-0.0706464	0.849974		-	-	-	-	-	-	-	-		22	22	22	46.4	46.4	46.4	69.114	0	323.31	557270000	117	P0A6Y8		23.6845	23.9199	22.988	23.1599	24.0104	23.1988	24.0575	24.4903	23.7906	24.018
dppA	Periplasmic dipeptide transport protein		3.62185	0.12568					1.07519	1.70062	0.242698	-1.51486	-0.516848	-0.366534	-0.263559	-0.356703		-	-	-	-	-	-	-	-		5	5	5	13.5	13.5	13.5	60.293	0	24.671	109580000	28	P23847		22.7357	23.0807	22.4149	22.3672	22.081	21.5887	23.0956	22.5109	23.2811	23.2275
dps	DNA protection during starvation protein		3.81224	0.145905					-1.02692	0.54798	1.90685	-1.29636	0.174566	-0.225814	-0.389313	0.309006		-	-	-	-	-	-	-	-		7	7	7	44.9	44.9	44.9	18.695	0	33.274	506580000	95	P0ABT2		23.6727	23.5431	23.5237	23.6642	22.6798	23.0531	24.6306	24.2809	24.3263	24.4473
dut	Deoxyuridine 5-triphosphate nucleotidohydrolase		6.43692	0.0150189					0.51377	-0.481466	-0.44619	1.86572	0.936392	-0.699831	-0.717138	-0.971259		-	-	-	-	-	-	-	-		2	2	2	19.7	19.7	19.7	16.286	0	9.5618	38406000	19	P06968		21.0562	21.1238	19.8866	NaN	NaN	20.6036	19.5881	19.8402	NaN	NaN
ecnB	Entericidin B		0.072214	0.991363					0.0572673	-0.0913103	-0.195871	-1.46593	1.18769	-0.689629	-0.449328	1.64711		-	-	-	-	-	-	-	-		1	1	1	39.6	39.6	39.6	4.8095	0	323.31	95925000	43	P0ADB7		21.115	20.9558	22.8142	23.126	NaN	20.4027	20.752	20.9962	21.9839	22.0557
elaB	Protein ElaB		1.56054	0.487319					-0.379196	1.69947	-0.508696	1.51924	-0.434404	-0.577916	-0.727199	-0.591299		-	-	-	-	-	-	-	-		1	1	1	10.9	10.9	10.9	11.306	0	3.2655	80929000	13	P0AEH5		NaN	NaN	NaN	22.1064	NaN	22.3148	NaN	NaN	23.0004	23.3613
eno	Enolase		2.04862	0.400123					-0.997286	0.341135	1.47494	-1.8328	0.186566	0.0432838	0.320262	0.463895		-	-	-	-	-	-	-	-		10	10	10	28.2	28.2	28.2	45.654	0	49.013	197250000	63	P0A6P9		22.5509	21.9673	20.8395	21.2565	22.04	21.8286	23.6643	23.3964	22.6527	22.3138
ettA	Energy-dependent translational throttle protein EttA		0.377015	0.94956					-0.732551	-0.809482	-0.924324	1.73166	-0.811921	0.464759	0.0436076	1.03825		-	-	-	-	-	-	-	-		7	7	7	15.7	15.7	15.7	62.442	0	16.887	149930000	28	P0A9W3		22.6147	22.5983	22.0505	22.2124	22.3766	22.2248	22.2372	22.3119	21.1519	21.8218
fabA	3-hydroxydecanoyl-[acyl-carrier-protein] dehydratase		5.9168	0.0282712					2.03845	0.892156	-0.4149	-0.183541	-0.658157	-0.0555545	-0.589002	-1.02945		-	-	-	-	-	-	-	-		7	7	7	36	36	36	18.969	0	267.28	971690000	110	P0A6Q3		27.6446	27.8155	26.7646	26.6792	26.3083	26.1056	25.8628	26.4748	25.5092	25.6162
fabB	3-oxoacyl-[acyl-carrier-protein] synthase 1		5.33459	0.0484058					-0.737482	0.455064	1.63893	-1.72504	-0.0838696	0.269019	-0.403762	0.58714		-	-	-	-	-	-	-	-		2	2	2	9.1	9.1	9.1	42.613	0	85.67	102140000	19	P0A953		21.2748	22.5189	20.8022	20.7518	21.8169	21.6388	22.3751	22.1138	21.9109	21.4892
fabG	3-oxoacyl-[acyl-carrier-protein] reductase FabG		0.97315	0.746519					-0.088588	1.13373	-0.758959	-0.121323	1.64277	-1.49701	-0.40839	0.0977782		-	-	-	-	-	-	-	-		3	3	3	15.2	15.2	15.2	25.56	0	8.5939	98159000	27	P0AEK2		21.7091	21.4037	22.0382	22.0406	22.4393	21.8162	22.3183	22.3184	23.0311	22.8927
fabH	3-oxoacyl-[acyl-carrier-protein] synthase 3		0.799451	0.812226					0.816733	1.45613	-0.498999	1.10076	-0.11125	-1.20468	-0.971177	-0.587504		-	-	-	-	-	-	-	-		3	3	3	14.5	14.5	14.5	33.515	0	5.9149	13331000	10	P0A6R0		19.5314	19.0369	NaN	19.4797	21.3164	21.1419	NaN	NaN	20.1043	19.6773
fabI	Enoyl-[acyl-carrier-protein] reductase [NADH] FabI		1.29541	0.5988					0.274756	-1.82719	0.0681894	1.49731	0.404239	-0.931667	-0.0391309	0.553491		-	-	-	-	-	-	-	-		2	2	2	7.3	7.3	7.3	27.864	0	5.5674	78138000	12	P0AEK4		22.0306	22.143	21.1265	21.0042	21.1631	20.8791	22.1947	22.1088	17.2244	NaN
fadB	Fatty acid oxidation complex subunit alpha;Enoyl-CoA hydratase/Delta(3)-cis-Delta(2)-trans-enoyl-CoA isomerase/3-hydroxybutyryl-CoA epimerase;3-hydroxyacyl-CoA dehydrogenase		5.38484	0.040918					1.03423	0.963035	-1.16689	1.23462	0.320862	-0.530389	-1.00318	-0.852289		-	-	-	-	-	-	-	-		4	4	4	7	7	7	79.593	0	6.7897	32514000	13	P21177		NaN	19.8163	20.6968	20.8007	21.2221	20.8752	NaN	NaN	20.9029	20.6843
fbaA	Fructose-bisphosphate aldolase class 2		1.71622	0.4664					-0.073177	0.550391	0.71351	0.896351	0.94107	-0.163975	-1.00492	-1.85925		-	-	-	-	-	-	-	-		5	5	5	24.8	24.8	24.8	39.147	0	58.744	123180000	45	P0AB71		22.3098	21.7056	21.8913	21.4451	23.3709	23.5146	22.7065	22.578	22.0075	22.4476
fbaB	Fructose-bisphosphate aldolase class 1		1.64506	0.475799					0.102696	0.852898	0.379432	1.48096	0.368938	-0.540512	-1.32788	-1.31653		-	-	-	-	-	-	-	-		6	6	6	28.6	28.6	28.6	38.109	0	144.88	255570000	72	P0A991		22.3209	21.6255	22.6525	23.0485	24.939	24.8446	23.208	22.6488	23.7356	23.341
fklB	FKBP-type 22 kDa peptidyl-prolyl cis-trans isomerase		1.22966	0.623053					-0.447945	-0.723526	0.833985	1.6679	0.779341	-0.96699	-1.1205	-0.0222647		-	-	-	-	-	-	-	-		3	3	3	18	18	18	22.216	0	9.1704	39786000	16	P0A9L3		NaN	NaN	NaN	NaN	21.6111	22.0412	NaN	NaN	NaN	NaN
fkpA	FKBP-type peptidyl-prolyl cis-trans isomerase FkpA		3.60717	0.110583					0.694286	0.524164	-0.485234	1.28415	1.05554	-1.01199	-0.810535	-1.25038		-	-	-	-	-	-	-	-		4	4	4	20.7	20.7	20.7	28.882	0	12.148	85740000	27	P45523		22.8755	21.8458	21.1172	21.5345	23.1451	23.3773	22.162	NaN	21.6903	21.7871
fliY	Cystine-binding periplasmic protein		0.802814	0.803641					0.380715	0.441493	1.64394	-1.5073	-0.612655	0.100894	-0.998199	0.551113		-	-	-	-	-	-	-	-		3	3	3	12.8	12.8	12.8	29.039	0	4.4581	50652000	8	P0AEM9		21.4951	21.8453	21.2863	21.2359	20.7789	21.0737	21.9402	21.8315	21.345	NaN
fmt	Methionyl-tRNA formyltransferase	+	10.109	0.000421053			Ap3Acompetitor_beads; Ap3Acompetitor_con-1; Ap3Acompetitor_Ap3AnoUV; Ap3Acompetitor_Ap4AnoUV; Ap4Acompetitor_beads; Ap4Acompetitor_con-1; Ap4Acompetitor_Ap3AnoUV; Ap4Acompetitor_Ap4AnoUV; PALP3_beads; PALP3_Ap4Acompetitor; PALP3_con-1; PALP3_PALP2; PALP3_Ap3AnoUV; PALP3_Ap4AnoUV; PALP2_beads; PALP2_Ap3AnoUV; PALP2_Ap4AnoUV		1.49962	0.882934	-1.00771	0.662272	0.52554	-0.920496	-0.670034	-0.972131		7.6261	5.74828	-6.67462	2.21846	2.79161	-7.6261	-6.02043	-7.3076		5	5	5	26	26	26	34.168	0	12.431	67830000	24	P23882		23.9511	23.9215	23.5358	23.5212	21.5331	21.6408	22.3777	22.5258	22.1158	21.7876
folC	Bifunctional protein FolC;Folylpolyglutamate synthase;Dihydrofolate synthase		4.10384	0.0851707					1.26706	-0.138826	-0.685833	1.7853	-0.0316145	-0.948168	-0.763502	-0.484418		-	-	-	-	-	-	-	-		6	6	6	20.1	20.1	20.1	45.405	0	15.423	34097000	12	P08192		20.0697	21.1158	21.052	20.7902	22.7365	22.5257	NaN	NaN	20.6032	20.1674
folD	Bifunctional protein FolD;Methylenetetrahydrofolate dehydrogenase;Methenyltetrahydrofolate cyclohydrolase	+	16.1791	0	folD	folD	Ap4Acompetitor_beads; Ap4Acompetitor_Ap3Acompetitor; Ap4Acompetitor_con-1; Ap4Acompetitor_Ap3AnoUV; Ap4Acompetitor_Ap4AnoUV; PALP3_beads; PALP3_Ap3Acompetitor; PALP3_con-1; PALP3_Ap3AnoUV; PALP3_Ap4AnoUV; PALP2_beads; PALP2_Ap3Acompetitor; PALP2_Ap4Acompetitor; PALP2_con-1; PALP2_PALP3; PALP2_Ap3AnoUV; PALP2_Ap4AnoUV		0.504518	-0.410957	-0.76969	1.89727	0.91326	-0.588086	-0.84059	-0.705723		5.77698	-10.8506	-10.9749	10.976	7.63467	-10.9389	-10.976	-10.9744		14	14	14	44.1	44.1	44.1	31.043	0	238.95	663210000	123	P24186		22.104	20.8878	20.2999	22.1319	22.5447	22.6857	18.6524	17.8891	19.4112	18.4428
fre	NAD(P)H-flavin reductase	+	9.76454	0.0004			Ap3Acompetitor_beads; Ap3Acompetitor_con-1; Ap3Acompetitor_Ap3AnoUV; Ap3Acompetitor_Ap4AnoUV; Ap4Acompetitor_beads; Ap4Acompetitor_con-1; Ap4Acompetitor_Ap4AnoUV; PALP3_beads; PALP3_Ap4Acompetitor; PALP3_con-1; PALP3_PALP2; PALP3_Ap3AnoUV; PALP3_Ap4AnoUV; PALP2_beads; PALP2_con-1; PALP2_Ap4AnoUV		1.46635	0.964019	-0.828007	0.899447	0.149134	-0.993558	-0.682038	-0.975348		7.72398	5.34986	-5.13793	3.21912	2.4654	-7.37158	-6.48871	-7.72398		8	8	8	50.2	50.2	50.2	26.242	0	141.23	429300000	65	P0AEN1		26.6642	26.8476	26.217	26.3215	25.6228	25.8938	24.7882	23.6512	24.4162	24.548
frr	Ribosome-recycling factor		0.149889	0.967459					1.91979	-0.294252	-0.368504	-1.25887	-0.109678	-0.51929	1.03186	-0.401056		-	-	-	-	-	-	-	-		2	2	2	16.8	16.8	16.8	20.638	0.0022075	2.5073	15199000	4	P0A805		21.4812	21.5586	NaN	20.4035	20.4207	NaN	21.5714	21.6004	NaN	NaN
fruK	1-phosphofructokinase		1.11211	0.686938					-0.955496	-0.522627	0.163278	2.26749	0.31858	-0.483594	-0.384306	-0.403324		-	-	-	-	-	-	-	-		3	3	3	9.6	9.6	9.6	33.755	0	5.0021	5177100	3	P0AEW9		NaN	NaN	NaN	NaN	NaN	NaN	NaN	NaN	NaN	NaN
ftnA	Bacterial non-heme ferritin		6.71448	0.01112					1.02516	0.672969	-0.360376	0.952469	0.869782	-0.597899	-1.45836	-1.10375		-	-	-	-	-	-	-	-		3	3	3	27.9	27.9	27.9	19.424	0	323.31	172360000	28	P0A998		24.7923	24.9395	22.7918	22.5091	23.833	24.1642	23.1661	22.9997	23.4079	23.3719
ftsZ	Cell division protein FtsZ		0.3507	0.94796					0.524953	0.283419	0.33057	-1.44423	0.423397	1.03193	-1.70276	0.552717		-	-	-	-	-	-	-	-		3	3	3	10.2	10.2	10.2	40.323	0	8.8834	27000000	14	P0A9A6		20.7358	20.8198	20.9411	20.9275	NaN	NaN	20.8804	20.9231	20.2161	20.7831
fucO	Lactaldehyde reductase	+	7.85499	0.00654545	fucO		Ap3Acompetitor_beads; Ap3Acompetitor_PALP2; PALP3_beads; PALP3_Ap3Acompetitor; PALP3_Ap4Acompetitor; PALP3_con-1; PALP3_PALP2; PALP3_Ap3AnoUV; PALP3_Ap4AnoUV		2.0678	0.888341	-0.570476	-0.960929	-0.0110709	-0.362734	-0.491551	-0.559379		7.57041	2.67177	-5.5289	-7.57041	-3.46059	-5.39522	-5.95285	-6.31684		1	1	1	2.6	2.6	2.6	40.513	0	2.9609	5521800	4	P0A9S1		20.1602	20.575	20.4576	20.4823	20.4528	20.5999	19.396	18.9082	19.4746	19.4136
fumA	Fumarate hydratase class I, aerobic		1.07697	0.684018					-0.857587	0.252828	0.202673	2.07709	0.506499	-0.688847	-0.73633	-0.756323		-	-	-	-	-	-	-	-		8	8	8	22.1	22.1	22.1	60.298	0	19.996	53157000	19	P0AC33		20.163	20.1515	20.4411	20.0037	20.9179	21.0064	20.1854	20.1642	21.0784	21.0747
fur	Ferric uptake regulation protein		2.68814	0.27525					-0.0943537	0.951813	0.994043	0.892699	0.451953	-1.66771	-1.0349	-0.493548		-	-	-	-	-	-	-	-		1	1	1	8.8	8.8	8.8	16.795	0	4.5489	10697000	6	P0A9A9		18.8677	19.0451	NaN	NaN	18.7485	18.9943	19.5936	19.3353	NaN	18.8657
fusA	Elongation factor G		0.718372	0.852467					-1.24812	1.05793	0.732421	1.42038	0.11584	-1.06099	-0.745727	-0.271741		-	-	-	-	-	-	-	-		19	19	19	40.5	40.5	40.5	77.58	0	323.31	736950000	197	P0A6M8		23.2211	23.4819	23.7429	23.7782	25.4886	25.5864	25.179	24.6941	24.9499	24.5667
gabT	4-aminobutyrate aminotransferase GabT		2.99081	0.178146					-0.0269761	0.614998	0.0295942	1.08799	1.20685	-0.18087	-1.6948	-1.03678		-	-	-	-	-	-	-	-		9	9	9	23.7	23.7	23.7	45.774	0	38.028	427660000	83	P22256		23.2862	23.2497	22.408	22.3611	22.0027	21.7247	23.1201	23.1746	23.3495	23.3655
gadB	Glutamate decarboxylase beta		2.49511	0.300349					-1.46189	-0.0160456	1.83019	-1.15865	0.261421	0.198678	0.210583	0.135713		-	-	-	-	-	-	-	-		10	10	1	27.7	27.7	1.9	52.668	0	247.45	475410000	155	P69910		23.3192	23.0179	23.8275	23.7688	23.2888	23.1556	24.3408	23.949	25.0339	25.3131
galF	UTP--glucose-1-phosphate uridylyltransferase		3.3084	0.151321					-0.592864	-0.690182	-0.568927	2.09668	0.902788	-0.0700705	-0.700081	-0.377339		-	-	-	-	-	-	-	-		4	4	4	23.9	23.9	23.9	32.829	0	23.259	15026000	11	P0AAB6		NaN	NaN	NaN	NaN	NaN	19.8725	NaN	NaN	NaN	NaN
galU	UTP--glucose-1-phosphate uridylyltransferase		0.512736	0.913543					-0.241844	-0.0311006	-0.630634	1.84412	1.21765	-0.852135	-0.452556	-0.853499		-	-	-	-	-	-	-	-		4	4	4	15.2	15.2	15.2	32.942	0	12.517	114420000	13	P0AEP3		21.4627	21.6089	21.2989	21.4861	22.8813	21.9872	21.4224	21.3364	21.5863	21.7574
gapA	Glyceraldehyde-3-phosphate dehydrogenase A		2.59425	0.345884					-1.41632	0.134905	1.48285	-1.20932	0.990975	0.458638	-0.331722	-0.109998		-	-	-	-	-	-	-	-		8	8	8	27.2	27.2	27.2	35.532	0	41.287	733930000	120	P0A9B2		24.9767	25.0659	24.1933	24.3689	23.9305	24.0414	25.1479	25.589	25.0675	24.9478
garR	2-hydroxy-3-oxopropionate reductase	+	7.56928	0.0051		garR	Ap3Acompetitor_beads; Ap3Acompetitor_con-1; Ap3Acompetitor_Ap4AnoUV; PALP3_beads; PALP3_Ap4Acompetitor; PALP3_con-1; PALP3_Ap4AnoUV; PALP2_beads; PALP2_Ap4Acompetitor; PALP2_con-1; PALP2_Ap4AnoUV; Ap3AnoUV_beads		0.89577	0.676105	-0.0206973	1.64543	-0.221348	-1.02286	-0.850831	-1.10157		5.28192	2.90265	1.38666	4.82838	-2.18659	-4.58824	-4.46197	-5.28192		7	7	7	29.6	29.6	29.6	30.427	0	53.205	145980000	31	P0ABQ2		21.9184	22.225	23.1616	22.4564	25.4789	24.4422	19.4568	20.1887	22.3082	22.2357
gatA	Galactitol-specific phosphotransferase enzyme IIA component		1.53404	0.545703					-0.0789909	0.655859	-1.03422	1.45705	0.957768	0.232209	-1.05988	-1.12979		-	-	-	-	-	-	-	-		2	2	2	16.7	16.7	16.7	16.907	0.0022831	2.7017	4755500	3	P69828		NaN	NaN	NaN	NaN	19.2349	19.2827	NaN	NaN	19.5425	NaN
gatB	Galactitol-specific phosphotransferase enzyme IIB component		0.61772	0.862571					-0.602225	0.619842	-1.12736	1.50116	1.19341	-0.919707	-0.677092	0.0119704		-	-	-	-	-	-	-	-		2	2	2	24.5	24.5	24.5	10.222	0	4.7108	77473000	10	P37188		19.7368	19.9412	22.1401	21.284	20.8449	21.2381	NaN	19.8756	21.9256	21.6425
gatD	Galactitol-1-phosphate 5-dehydrogenase		1.11016	0.666654					0.306469	0.162048	-1.28179	1.68176	1.05203	-0.545747	-0.51576	-0.85901		-	-	-	-	-	-	-	-		5	5	5	16.2	16.2	16.2	37.39	0	12.022	50861000	12	P0A9S3		19.4147	NaN	21.671	21.3596	20.6673	20.3586	NaN	18.662	21.7562	21.5628
gatY	D-tagatose-1,6-bisphosphate aldolase subunit GatY		0.569234	0.887719					-0.445449	0.397844	-0.0711656	-1.55857	1.98097	0.0572968	-0.509426	0.148495		-	-	-	-	-	-	-	-		10	10	10	43	43	43	30.812	0	21.74	297820000	26	P0C8J6		23.0167	22.8307	25.1414	25.133	22.0394	22.0332	23.2508	23.2914	24.2842	24.4032
gatZ	D-tagatose-1,6-bisphosphate aldolase subunit GatZ		0.342849	0.949512					-0.0984702	0.41047	-1.16434	1.04124	1.68091	-0.183663	-0.61813	-1.06802		-	-	-	-	-	-	-	-		15	15	14	56	56	53.6	47.108	0	323.31	1334700000	141	P0C8J8		23.6757	24.4181	26.7981	26.8861	24.9218	25.0462	25.143	24.249	27.2076	27.5419
gcvT	Aminomethyltransferase	+	8.31105	0.00266667			Ap3Acompetitor_beads; Ap3Acompetitor_con-1; Ap4Acompetitor_beads; Ap4Acompetitor_con-1; Ap4Acompetitor_Ap3AnoUV; Ap4Acompetitor_Ap4AnoUV; PALP3_beads; PALP3_con-1; PALP3_Ap4AnoUV; PALP2_beads; PALP2_con-1; PALP2_Ap3AnoUV; PALP2_Ap4AnoUV		0.387693	0.430278	-0.475122	1.46623	1.07637	-0.659883	-0.782331	-1.44324		3.89962	3.1516	-2.36345	5.94307	5.75448	-3.49953	-5.11377	-5.94307		11	11	11	36.8	36.8	36.8	40.146	0	127.11	456080000	81	P27248		23.7079	23.4996	23.2386	23.3589	24.8241	25.233	22.9802	22.1939	23.7399	23.8791
gdhA	NADP-specific glutamate dehydrogenase		3.41622	0.159186					-0.479521	-0.499015	-0.163876	2.38898	0.19259	-0.280633	-0.582915	-0.57561		-	-	-	-	-	-	-	-		2	2	2	6.7	6.7	6.7	48.581	0	9.518	9134500	5	P00370		NaN	NaN	NaN	NaN	NaN	NaN	NaN	NaN	NaN	NaN
glcB	Malate synthase G		0.487075	0.910534					-0.758239	1.89584	0.985663	-1.03229	0.113564	-0.846536	-0.170854	-0.187147		-	-	-	-	-	-	-	-		5	5	5	6.5	6.5	6.5	80.488	0	9.2853	64135000	20	P37330		21.2795	20.936	21.7112	NaN	21.6718	22.0546	21.6937	21.4603	22.912	22.7037
glcG	Protein GlcG		0.705799	0.850231					-0.559026	0.587903	0.286307	-1.11808	-1.29957	1.16805	1.33899	-0.404575		-	-	-	-	-	-	-	-		2	2	2	31.3	31.3	31.3	13.737	0	14.436	92954000	20	P0AEQ1		21.4613	21.5957	20.8437	21.6721	21.6331	20.8668	20.1668	21.1824	21.8598	22.0175
gldA	Glycerol dehydrogenase		4.0694	0.0833924					0.866442	0.992593	-0.464731	1.19455	0.55432	-1.14249	-0.940409	-1.06028		-	-	-	-	-	-	-	-		6	6	6	21.8	21.8	21.8	38.712	0	65.994	108930000	24	P0A9S5		22.0096	21.8545	20.9101	20.4545	25.9637	24.9759	21.0436	21.1441	22.0525	22.2813
glf	UDP-galactopyranose mutase	+	10.5429	0.000470588			Ap3Acompetitor_beads; Ap3Acompetitor_con-1; Ap3Acompetitor_Ap3AnoUV; Ap3Acompetitor_Ap4AnoUV; Ap4Acompetitor_beads; Ap4Acompetitor_con-1; Ap4Acompetitor_Ap3AnoUV; Ap4Acompetitor_Ap4AnoUV; PALP3_beads; PALP3_con-1; PALP3_Ap3AnoUV; PALP3_Ap4AnoUV; PALP2_beads; PALP2_con-1; PALP2_Ap3AnoUV; PALP2_Ap4AnoUV		0.752014	0.313119	-0.566232	1.573	0.813084	-0.708563	-1.01784	-1.15858		5.8703	3.61626	-6.17995	7.66351	4.6791	-5.24645	-7.42595	-7.66351		9	9	9	33.5	33.5	33.5	42.965	0	82.295	130440000	35	P37747		22.6792	23.8796	22.4519	22.7774	22.4761	22.2076	21.0329	21.3727	22.3777	22.189
glgC	Glucose-1-phosphate adenylyltransferase		1.49194	0.546103					1.53065	-0.0954345	-0.538862	1.47582	-0.940224	-1.09108	-0.0170736	-0.323793		-	-	-	-	-	-	-	-		4	4	4	11.4	11.4	11.4	48.697	0	10.92	12441000	5	P0A6V1		NaN	20.6077	20.2751	20.6476	20.1221	NaN	NaN	NaN	19.9819	20.2419
glk	Glucokinase		1.23216	0.665593					-1.0926	0.134081	0.0282671	2.17733	-0.788533	0.203314	-0.617749	-0.044104		-	-	-	-	-	-	-	-		2	2	2	8.7	8.7	8.7	34.723	0	3.6047	2529900	4	P0A6V8		NaN	NaN	NaN	NaN	NaN	NaN	NaN	NaN	NaN	NaN
glmM	Phosphoglucosamine mutase		2.85605	0.183206					1.06616	1.29584	-0.331555	1.13238	-0.575483	-1.05141	-1.06435	-0.471585		-	-	-	-	-	-	-	-		7	7	7	23.1	23.1	23.1	47.543	0	19.608	84651000	30	P31120		20.0543	19.9948	22.4443	22.4953	24.8918	24.9806	NaN	19.8159	22.8389	23.0284
glmU	Bifunctional protein GlmU;UDP-N-acetylglucosamine pyrophosphorylase;Glucosamine-1-phosphate N-acetyltransferase		3.05524	0.166122					0.283701	0.146939	-0.758865	1.78846	0.948709	-1.20702	-0.749595	-0.452337		-	-	-	-	-	-	-	-		5	5	5	17.8	17.8	17.8	49.19	0	10.871	96668000	18	P0ACC7		NaN	NaN	19.8896	19.9713	20.105	20.4587	NaN	NaN	NaN	20.7601
glnA	Glutamine synthetase		4.88761	0.0482286					1.36802	0.185392	0.245031	1.38452	-0.20838	-1.12988	-1.14108	-0.703618		-	-	-	-	-	-	-	-		5	5	5	18.3	18.3	18.3	51.903	0	22.475	43486000	16	P0A9C5		20.7177	19.9101	22.4511	21.9421	22.9253	22.8167	20.315	NaN	20.2739	20.0257
glnB	Nitrogen regulatory protein P-II 1		1.76136	0.442222					-0.26035	-0.233513	-0.105175	2.22538	0.562576	-0.718066	-0.75137	-0.71948		-	-	-	-	-	-	-	-		2	2	2	24.1	24.1	24.1	12.425	0	8.6868	49920000	13	P0A9Z1		NaN	NaN	NaN	NaN	21.1937	20.4407	NaN	NaN	NaN	NaN
glnE	Glutamate-ammonia-ligase adenylyltransferase		1.05572	0.680414					-0.437712	0.147372	-0.581101	-0.340546	-1.49392	0.0959071	1.89066	0.719334		-	-	-	-	-	-	-	-		20	20	20	24.8	24.8	24.8	108.42	0	323.31	2541700000	440	P30870		24.6024	24.6434	26.8719	26.8918	26.5333	26.5783	23.934	24.0418	27.4266	27.2676
glnH	Glutamine-binding periplasmic protein		2.07502	0.343949					1.29478	1.11649	0.967457	-0.517824	-0.419322	-1.07424	-0.132201	-1.23514		-	-	-	-	-	-	-	-		3	3	3	19	19	19	27.19	0	17.345	61615000	31	P0AEQ3		22.8173	23.1636	22.6701	22.4373	21.5422	21.3744	22.8495	22.7815	22.2857	22.28
glnS	Glutamine--tRNA ligase	+	9.75506	0.00096	glnS		Ap3Acompetitor_beads; Ap3Acompetitor_con-1; Ap3Acompetitor_Ap4AnoUV; Ap4Acompetitor_con-1; Ap4Acompetitor_Ap4AnoUV; PALP3_beads; PALP3_Ap3Acompetitor; PALP3_Ap4Acompetitor; PALP3_con-1; PALP3_PALP2; PALP3_Ap3AnoUV; PALP3_Ap4AnoUV; PALP2_con-1; PALP2_Ap4AnoUV; Ap3AnoUV_con-1; Ap3AnoUV_Ap4AnoUV		1.90857	0.491547	0.0754823	0.0582042	0.238747	-0.971906	-1.39221	-0.408438		9.48538	4.98305	3.14595	-3.9805	-3.51612	-8.46268	-9.48538	-6.08665		4	4	4	8.1	8.1	8.1	63.477	0	8.6433	59869000	12	P00962		24.1643	22.1706	23.5354	23.7552	22.7836	23.8952	21.3526	21.2332	21.3885	21.3676
glpK	Glycerol kinase		2.02767	0.37123					0.1963	0.355522	0.213981	1.46376	0.841092	-1.36403	-0.295463	-1.41117		-	-	-	-	-	-	-	-		6	6	6	17.3	17.3	17.3	56.23	0	16.304	50184000	23	P0A6F3		21.4822	20.5108	20.2766	19.8216	20.893	21.3455	20.8395	20.7498	21.1832	21.0135
gltA	Citrate synthase		0.474146	0.913324					-0.0907753	1.42754	0.0850971	-0.237291	1.53837	-0.728541	-1.04285	-0.951552		-	-	-	-	-	-	-	-		10	10	10	25.3	25.3	25.3	48.014	0	40.834	298620000	38	P0ABH7		21.9533	22.1086	25.6126	24.9386	23.0697	22.5799	23.746	23.7523	23.7264	24.5419
gltX	Glutamate--tRNA ligase		1.79573	0.45931					-0.43762	1.8919	0.27694	1.07398	-0.668547	-0.627491	-0.655598	-0.853562		-	-	-	-	-	-	-	-		2	2	2	7.9	7.9	7.9	53.815	0	2.8688	7705700	2	P04805		NaN	NaN	NaN	NaN	20.3477	20.4391	NaN	NaN	20.3263	20.5247
glyA	Serine hydroxymethyltransferase		0.121626	0.972702					0.390378	0.921786	1.4601	-0.96275	-0.854549	-1.387	0.525683	-0.0936418		-	-	-	-	-	-	-	-		3	3	3	11.8	11.8	11.8	45.316	0	4.2311	67388000	9	P0A825		21.1123	21.1975	20.46	20.6896	20.5418	20.7876	21.3387	21.4805	22.4355	21.9116
glyQ	Glycine--tRNA ligase alpha subunit		0.452003	0.920575					-1.01236	-0.0596784	0.661828	0.541461	0.37658	1.65663	-1.15863	-1.00583		-	-	-	-	-	-	-	-		2	2	2	9.9	9.9	9.9	34.774	0	6.7124	56785000	14	P00960		NaN	20.2147	20.8512	NaN	21.5453	20.7947	20.1267	20.5098	22.4614	22.8611
glyS	Glycine--tRNA ligase beta subunit		1.53946	0.527255					0.0102725	0.353673	0.125557	-0.931236	2.18333	-0.327997	-0.949915	-0.463683		-	-	-	-	-	-	-	-		9	9	9	19.7	19.7	19.7	76.812	0	21.729	64864000	28	P00961		21.0372	20.637	21.2709	21.4729	20.3813	NaN	21.1375	20.9783	21.6281	21.173
gmk	Guanylate kinase		0.134893	0.967367					0.328374	-0.535056	-0.0483954	0.194147	-0.858674	-1.58018	1.57169	0.928096		-	-	-	-	-	-	-	-		3	3	3	24.2	24.2	24.2	23.592	0	11.131	41563000	16	P60546		20.634	20.0473	20.8738	20.2025	21.6246	22.4182	NaN	NaN	21.9799	20.7637
gnd	6-phosphogluconate dehydrogenase, decarboxylating	+	9.65573	0.00219355			Ap3Acompetitor_beads; Ap3Acompetitor_con-1; Ap3Acompetitor_Ap4AnoUV; Ap4Acompetitor_beads; Ap4Acompetitor_con-1; Ap4Acompetitor_Ap4AnoUV; PALP3_beads; PALP3_con-1; PALP3_Ap4AnoUV; PALP2_beads; PALP2_con-1; PALP2_Ap4AnoUV; Ap3AnoUV_beads; Ap3AnoUV_con-1		0.621442	0.72137	-0.0826597	1.16365	0.930039	-0.841605	-1.21373	-1.29851		6.1906	5.64893	2.27674	4.81208	6.05846	-4.12256	-5.52416	-6.1906		15	15	15	52.1	52.1	52.1	51.481	0	109.75	715030000	185	P00350		25.8255	25.9898	24.7001	24.977	25.0466	25.0032	25.0655	25.0747	25.2215	25.2455
gor	Glutathione reductase	+	10.057	0.000545455			Ap3Acompetitor_beads; Ap3Acompetitor_con-1; Ap3Acompetitor_Ap3AnoUV; Ap3Acompetitor_Ap4AnoUV; Ap4Acompetitor_beads; Ap4Acompetitor_con-1; Ap4Acompetitor_Ap3AnoUV; PALP3_beads; PALP3_Ap4Acompetitor; PALP3_con-1; PALP3_Ap3AnoUV; PALP3_Ap4AnoUV; PALP2_beads; PALP2_con-1; PALP2_Ap3AnoUV; PALP2_Ap4AnoUV		1.21097	1.02079	-1.07974	0.885149	0.541193	-0.829426	-0.74798	-1.00095		6.60636	6.00017	-6.60636	3.52173	2.1152	-5.60342	-6.01675	-6.27322		4	4	4	16.2	16.2	16.2	48.772	0	8.9169	25707000	17	P06715		21.51	21.6715	21.0536	21.5769	21.1782	20.9297	21.0391	20.8657	21.0431	20.9839
gpmA	2,3-bisphosphoglycerate-dependent phosphoglycerate mutase		0.665991	0.84728					-1.47875	-0.665805	0.825286	1.14475	1.32267	-0.0778031	-0.693474	-0.376874		-	-	-	-	-	-	-	-		5	5	5	24.4	24.4	24.4	28.556	0	15.157	107120000	44	P62707		20.2988	21.8585	19.9897	20.4995	22.2452	22.288	21.4734	21.4538	21.7073	21.6734
gpr	L-glyceraldehyde 3-phosphate reductase		2.63034	0.223853					0.507707	1.17838	-0.550377	1.6257	-0.116799	-0.676986	-0.991106	-0.976519		-	-	-	-	-	-	-	-		6	6	6	25.1	25.1	25.1	38.832	0	37.179	67299000	12	Q46851		NaN	NaN	20.7105	21.2816	20.0701	21.1193	NaN	NaN	21.396	21.5235
grcA	Autonomous glycyl radical cofactor		1.50587	0.56936					-0.803184	1.18121	0.763764	-0.829666	0.995095	-1.49931	-0.368366	0.560461		-	-	-	-	-	-	-	-		7	7	7	57.5	57.5	57.5	14.284	0	36.926	560350000	75	P68066		25.3026	25.2538	24.3939	24.1406	23.1752	24.1388	25.7536	25.7257	24.9056	25.1544
groL	60 kDa chaperonin		1.11838	0.689956					-1.67953	0.73739	0.920055	0.310139	1.31593	-0.66275	-0.669239	-0.271997		-	-	-	-	-	-	-	-		13	13	13	30.1	30.1	30.1	57.328	0	95.366	686660000	187	P0A6F5		23.9289	23.7039	23.6348	23.85	24.851	24.9009	24.8407	24.9162	24.3672	24.4166
groS	10 kDa chaperonin		0.177159	0.967632					-0.376388	-1.54443	0.0729024	-0.548964	1.91292	-0.368147	0.491477	0.36063		-	-	-	-	-	-	-	-		3	3	3	42.3	42.3	42.3	10.387	0	13.125	38968000	15	P0A6F9		20.818	21.4576	NaN	20.3318	NaN	NaN	22.3638	22.2365	NaN	NaN
grpE	Protein GrpE		0.400204	0.945176					-1.62178	0.144037	1.32086	-1.02377	1.09586	-0.345414	-0.0528039	0.483014		-	-	-	-	-	-	-	-		2	2	2	14.2	14.2	14.2	21.798	0	3.8406	11871000	7	P09372		NaN	19.219	NaN	18.0171	19.0304	NaN	19.8134	19.7206	NaN	NaN
gstA	Glutathione S-transferase GstA		2.39451	0.288811					-0.479372	-0.229277	-0.315455	1.99719	1.04984	-0.346573	-0.869588	-0.806771		-	-	-	-	-	-	-	-		2	2	2	11.9	11.9	11.9	22.868	0	3.622	26359000	3	P0A9D2		NaN	NaN	NaN	NaN	NaN	NaN	NaN	NaN	NaN	NaN
guaA	GMP synthase [glutamine-hydrolyzing]	+	7.44367	0.00507317			Ap3Acompetitor_beads; Ap3Acompetitor_con-1; Ap4Acompetitor_beads; Ap4Acompetitor_con-1; PALP3_beads; PALP3_con-1; PALP2_beads; PALP2_con-1; PALP2_PALP3; PALP2_Ap3AnoUV; PALP2_Ap4AnoUV		0.137389	0.59061	-0.674029	1.8576	0.636769	-0.734838	-1.16891	-0.644596		2.33024	2.63264	-3.90939	6.81983	2.68264	-5.10261	-6.81983	-5.90409		18	18	18	43.4	43.4	43.4	58.679	0	77.626	325790000	79	P04079		21.5766	21.53	21.3842	19.651	24.309	24.1963	21.1695	20.3761	22.4644	23.2898
guaB	Inosine-5-monophosphate dehydrogenase		3.75168	0.105773					1.60115	0.867029	-0.231784	0.861588	-0.463264	-0.824635	-1.32675	-0.483339		-	-	-	-	-	-	-	-		11	11	11	30.1	30.1	30.1	52.022	0	31.465	157880000	33	P0ADG7		21.1639	22.0124	24.1075	24.824	23.5133	24.2263	NaN	19.6901	22.246	22.5766
gyrA	DNA gyrase subunit A		2.75733	0.200211					0.271522	0.409803	0.189395	1.68248	0.648036	-0.874392	-1.17101	-1.15584		-	-	-	-	-	-	-	-		9	9	9	12.7	12.7	12.7	96.962	0	22.45	80034000	26	P0AES4		NaN	NaN	21.1967	20.2578	21.767	21.7373	20.9591	20.8073	20.9435	20.9984
gyrB	DNA gyrase subunit B		0.715703	0.8331					0.442149	0.374023	-1.02219	1.26984	1.26185	-0.382216	-1.40783	-0.535622		-	-	-	-	-	-	-	-		3	3	3	5	5	5	89.949	0	9.0778	30639000	6	P0AES6		NaN	NaN	20.0307	19.5098	NaN	NaN	NaN	19.0237	20.804	20.9633
hchA	Molecular chaperone Hsp31 and glyoxalase 3		3.28711	0.165162					1.1475	1.06956	0.241484	0.103758	0.781801	-0.923146	-1.40577	-1.01519		-	-	-	-	-	-	-	-		2	2	2	8.5	8.5	8.5	31.19	0	52.785	166220000	49	P31658		23.805	23.7014	23.1967	23.3857	22.4729	22.5033	23.5894	23.6242	23.0618	23.109
hdeB	Acid stress chaperone HdeB		1.96	0.373333					0.0558014	0.939259	1.65786	-1.15444	0.507078	-0.130496	-0.963375	-0.911694		-	-	-	-	-	-	-	-		1	1	1	15.7	15.7	15.7	12.043	0	4.8889	27752000	12	P0AET2		21.9848	21.495	NaN	19.9922	NaN	20.0478	22.8479	22.0798	21.4631	21.3023
hemL	Glutamate-1-semialdehyde 2,1-aminomutase		0.0340352	1					0.691991	0.768573	-0.686606	-1.89472	-0.289094	1.27722	-0.203297	0.335931		-	-	-	-	-	-	-	-		2	2	2	5.6	5.6	5.6	45.366	0	3.592	16341000	5	P23893		19.5012	19.4475	19.923	19.8279	NaN	18.8896	19.4708	19.5705	20.4791	20.5983
hfq	RNA-binding protein Hfq		0.212643	0.965869					-0.672131	1.09114	1.62657	0.220731	-0.355366	0.0539347	-0.43306	-1.53182		-	-	-	-	-	-	-	-		1	1	1	12.7	12.7	12.7	11.166	0	3.9812	14914000	8	P0A6X3		NaN	NaN	NaN	NaN	20.3182	20.5749	NaN	NaN	19.9204	20.2179
hldD	ADP-L-glycero-D-manno-heptose-6-epimerase		0.00404333	0.998705					0.426074	0.979061	-1.1154	1.80295	-0.514766	-0.426143	-0.933147	-0.21863		-	-	-	-	-	-	-	-		5	5	5	19.7	19.7	19.7	34.893	0	9.8806	31927000	7	P67910		NaN	NaN	20.4954	NaN	23.0083	21.3694	NaN	NaN	NaN	20.6573
hldE	Bifunctional protein HldE;D-beta-D-heptose 7-phosphate kinase;D-beta-D-heptose 1-phosphate adenylyltransferase		3.27814	0.148226					1.36623	-0.0617477	-1.05542	1.60137	0.153872	-0.426561	-0.811679	-0.766065		-	-	-	-	-	-	-	-		11	11	11	28.1	28.1	28.1	51.05	0	40.368	123490000	36	P76658		20.0417	20.2515	22.9702	22.1368	25.0389	23.9174	19.7951	19.6551	21.2158	20.5248
hns	DNA-binding protein H-NS		0.292309	0.951871					-1.01471	-1.27741	1.1485	-0.197869	0.593541	-0.232555	1.51331	-0.532807		-	-	-	-	-	-	-	-		3	3	3	13.9	13.9	13.9	15.539	0	4.2713	67737000	3	P0ACF8		22.4213	22.4709	20.6049	20.6364	21.992	NaN	22.7284	22.791	21.9934	20.3231
hsdM	Type I restriction enzyme EcoKI M protein		0.578263	0.865449					1.21087	0.209212	-0.573128	-1.54682	1.27442	-0.843336	-0.311364	0.580142		-	-	-	-	-	-	-	-		2	2	2	6.4	6.4	6.4	59.306	0	4.4463	1569100000	40	P08957		22.6435	22.9794	24.8811	24.8671	25.1496	25.1432	23.2392	23.0543	25.6113	25.7256
hslU	ATP-dependent protease ATPase subunit HslU		0.655174	0.848328					1.00763	1.30676	-0.661299	-0.455846	1.25403	-0.816719	-0.649301	-0.985256		-	-	-	-	-	-	-	-		5	5	5	15.1	15.1	15.1	49.593	0	9.4224	44189000	16	P0A6H5		NaN	NaN	22.1257	22.105	21.6355	21.4621	NaN	NaN	22.7076	22.3251
hslV	ATP-dependent protease subunit HslV		4.42501	0.069039					-0.0386947	0.415858	0.312479	1.5759	0.692047	-0.760269	-1.72052	-0.476795		-	-	-	-	-	-	-	-		1	1	1	6.2	6.2	6.2	19.093	0	42.695	44439000	8	P0A7B8		20.5578	20.2067	NaN	NaN	21.3597	22.012	20.7473	21.1507	20.725	20.9523
htpG	Chaperone protein HtpG		1.20456	0.623522					-0.594447	-0.22034	0.26349	1.50169	0.39867	-1.89167	-0.169732	0.712341		-	-	-	-	-	-	-	-		12	12	12	27.1	27.1	27.1	71.422	0	99.101	168780000	66	P0A6Z3		21.0006	21.2239	NaN	20.4015	23.2634	22.9374	21.5345	21.5234	21.4451	21.5681
hupA	DNA-binding protein HU-alpha		4.94345	0.0576533					-1.48141	0.256257	1.36198	-1.49126	0.477709	0.425081	-0.0480795	0.499718		-	-	-	-	-	-	-	-		4	4	4	57.8	57.8	57.8	9.5349	0	71.213	248370000	76	P0ACF0		23.1503	23.3366	21.8636	22.0622	21.6401	21.8154	24.3828	24.2176	23.3871	23.4162
hupB	DNA-binding protein HU-beta		3.86627	0.119633					-1.18645	0.369484	1.45183	-1.56047	0.103633	-0.282076	0.225551	0.878496		-	-	-	-	-	-	-	-		2	2	2	34.4	34.4	34.4	9.2255	0	5.1934	63848000	18	P0ACF4		21.4615	21.2122	NaN	20.6626	20.9245	19.3269	22.7959	23.0314	21.9282	21.3353
icd	Isocitrate dehydrogenase [NADP]	+	6.93163	0.0095	icd		Ap3Acompetitor_beads; Ap3Acompetitor_con-1; Ap3Acompetitor_Ap4AnoUV; PALP3_beads; PALP3_Ap3Acompetitor; PALP3_Ap4Acompetitor; PALP3_con-1; PALP3_PALP2; PALP3_Ap3AnoUV; PALP3_Ap4AnoUV		1.64088	0.46176	-0.152519	1.1057	-0.146386	-1.02654	-0.958685	-0.924208		6.45332	2.11457	-3.27188	-2.39558	-3.27602	-5.82602	-5.95073	-6.45332		15	15	15	38.5	38.5	38.5	45.756	0	102.87	991630000	147	P08200		26.7054	27.1372	26.8681	26.9264	28.1338	28.1228	24.6946	24.7162	25.1764	24.9598
ileS	Isoleucine--tRNA ligase		2.32156	0.30845					-0.0321643	0.254631	-0.837883	1.66428	1.21316	-0.908362	-1.0298	-0.323866		-	-	-	-	-	-	-	-		4	4	4	4.8	4.8	4.8	104.3	0	7.9636	16555000	7	P00956		NaN	NaN	19.8219	NaN	20.3955	20.9153	NaN	NaN	20.5011	NaN
ilvB	Acetolactate synthase isozyme 1 large subunit		0.685199	0.846947					0.0430368	0.74	-0.321531	1.33636	0.311557	-1.57321	0.692487	-1.2287		-	-	-	-	-	-	-	-		2	2	2	7.1	7.1	7.1	60.44	0	5.1918	11619000	4	P08142		NaN	NaN	20.0072	NaN	19.5011	19.3146	NaN	NaN	20.399	20.384
infB	Translation initiation factor IF-2		2.41173	0.27811					-0.172596	0.607188	0.12203	-0.463772	2.1578	-0.690329	-0.884059	-0.676264		-	-	-	-	-	-	-	-		3	3	3	5.6	5.6	5.6	78.926	0	9.6665	20334000	11	P0A705-3;P0A705-2;P0A705		NaN	NaN	NaN	20.0177	19.5062	NaN	NaN	NaN	20.4976	NaN
iscS	Cysteine desulfurase IscS		1.33687	0.601149					0.142796	1.01506	0.525069	0.859249	0.596055	-1.05235	-0.237613	-1.84827		-	-	-	-	-	-	-	-		5	5	5	16.3	16.3	16.3	45.089	0	8.0065	55342000	10	P0A6B7		20.9659	20.5473	20.8084	20.8927	21.2308	21.418	20.8758	20.7984	21.5142	21.2715
katE	Catalase HPII		1.29438	0.634559					1.06943	1.56225	0.54888	-0.429269	0.0131477	-0.723295	-1.42286	-0.618282		-	-	-	-	-	-	-	-		3	3	3	4.4	4.4	4.4	84.162	0	11.516	45367000	19	P21179		21.0955	21.1301	20.602	19.9082	21.3695	21.2545	21.4556	21.1275	20.8418	21.4979
katG	Catalase-peroxidase		1.89758	0.444892					0.862804	0.817467	0.91192	0.38738	0.554409	-1.45917	-0.946048	-1.12877		-	-	-	-	-	-	-	-		8	8	8	16.8	16.8	16.8	80.023	0	67.99	197520000	66	P13029		23.5995	23.5778	23.2926	22.6142	24.3649	24.4477	23.5644	23.2549	23.5588	22.982
kbl	2-amino-3-ketobutyrate coenzyme A ligase		0.0713354	0.9918					0.911813	0.567959	-0.635072	-0.731974	1.5019	-1.50575	0.380315	-0.48919		-	-	-	-	-	-	-	-		2	2	2	6.3	6.3	6.3	43.117	0	4.0124	10207000	3	P0AB77		19.3874	19.3633	NaN	19.4121	19.3995	19.6896	19.6381	19.7587	NaN	NaN
kdgK	2-dehydro-3-deoxygluconokinase	+	9.01568	0.00177778		kdgK	PALP2_beads; PALP2_Ap3Acompetitor; PALP2_Ap4Acompetitor; PALP2_con-1; PALP2_PALP3; PALP2_Ap3AnoUV; PALP2_Ap4AnoUV		-0.490465	-0.305889	-0.421272	2.45239	-0.0654865	-0.335503	-0.486692	-0.347083		-8.04348	-7.57516	-7.41594	8.19061	-6.25046	-7.25787	-8.19061	-7.58523		8	8	8	32	32	32	33.962	0	323.31	255130000	62	P37647		17.6498	17.7095	18.3472	18.2278	16.7939	18.3055	NaN	16.3244	17.4412	18.3784
ldhA	D-lactate dehydrogenase		0.835804	0.771477					0.391911	0.268524	-1.25764	1.39373	0.394301	0.558039	-1.66626	-0.0826028		-	-	-	-	-	-	-	-		5	5	5	14	14	14	36.534	0	12.178	115290000	16	P52643		22.0708	22.2332	21.7285	22.0123	NaN	21.767	21.9761	21.8571	21.8231	21.5328
lepA	Elongation factor 4		0.818041	0.798617					-0.082257	0.461392	-0.957176	-1.2355	1.80049	0.0563026	-0.760481	0.717229		-	-	-	-	-	-	-	-		4	4	4	8.3	8.3	8.3	66.57	0	8.7887	23084000	5	P60785		NaN	NaN	20.7594	NaN	20.4736	20.5107	20.0257	19.8029	20.9821	20.9736
lon	Lon protease		0.233662	0.9672					0.461008	1.95005	-0.347002	0.370972	-1.51489	-0.571774	-0.0254751	-0.322888		-	-	-	-	-	-	-	-		2	2	2	2.6	2.6	2.6	87.437	0.0086022	2.2627	12729000	1	P0A9M0		NaN	NaN	20.1538	20.3936	19.1688	19.4067	NaN	NaN	20.1546	20.3204
lpdA	Dihydrolipoyl dehydrogenase		0.540184	0.911134					0.25493	0.644653	-0.667376	1.72552	0.151727	-1.53227	0.240182	-0.817362		-	-	-	-	-	-	-	-		17	17	17	44.5	44.5	44.5	50.688	0	323.31	1994700000	333	P0A9P0		27.1238	26.971	25.7837	25.8576	26.3417	26.195	26.6126	26.7912	26.4617	26.4324
lpp	Major outer membrane lipoprotein Lpp		0.179898	0.972704					0.327557	0.885157	-0.238573	-1.28952	1.0197	-1.68806	0.401835	0.581912		-	-	-	-	-	-	-	-		1	1	1	17.9	17.9	17.9	8.3234	0	76.583	62191000	14	P69776		21.4579	21.4254	22.5933	22.6949	20.5398	NaN	22.5242	22.2987	22.2457	22.2644
ltaE	Low specificity L-threonine aldolase		3.3221	0.150234					0.0303637	0.873678	-0.802435	1.61233	0.854136	-0.943649	-0.974744	-0.649684		-	-	-	-	-	-	-	-		3	3	3	10.8	10.8	10.8	36.494	0	6.0404	23448000	6	P75823		NaN	NaN	19.4421	19.9101	NaN	19.9197	NaN	NaN	20.5586	20.4963
luxS	S-ribosylhomocysteine lyase		1.70528	0.494826					-1.24964	0.835332	-0.138291	-0.407843	1.54322	-1.34057	0.167522	0.590274		-	-	-	-	-	-	-	-		1	1	1	7	7	7	19.416	0	4.0007	20174000	5	P45578		19.1496	19.8689	19.509	NaN	19.7421	19.2777	21.0718	20.4514	20.3757	19.7745
lysC	Lysine-sensitive aspartokinase 3		1.73835	0.474966					-0.78434	-0.245189	-0.561432	-0.106368	-1.29677	0.250253	1.86669	0.877153		-	-	-	-	-	-	-	-		11	11	11	24.7	24.7	24.7	48.531	0	323.31	11973000000	567	P08660		26.7806	26.6294	29.058	29.269	28.7719	28.7517	27.1305	26.8897	29.4613	29.5105
lysS	Lysine--tRNA ligase		0.0261799	0.996593					-0.071164	1.35861	0.639294	-1.05242	0.559988	-1.65319	0.639655	-0.420778		-	-	-	-	-	-	-	-		5	1	1	7.7	2.2	2.2	57.603	0.0021882	2.4559	37565000	4	P0A8N3		20.9821	20.8573	21.1129	NaN	21.3701	20.2779	21.9449	NaN	21.5961	21.7911
lysU	Lysine--tRNA ligase, heat inducible		1.1103	0.688393					-0.0525633	1.63405	1.04651	-0.179661	0.516926	-0.994604	-0.958245	-1.01241		-	-	-	-	-	-	-	-		8	8	4	14.9	14.9	9.3	57.826	0	15.732	132680000	24	P0A8N5		21.3364	21.1794	22.3289	21.6325	23.15	23.5356	21.8097	22.0061	22.7542	23.1695
maeA	NAD-dependent malic enzyme		3.48438	0.126297					0.333137	-0.138265	-0.493558	2.30346	-0.11897	-0.862105	-0.651525	-0.372173		-	-	-	-	-	-	-	-		8	8	8	22.7	22.7	22.7	63.197	0	23.68	50208000	23	P26616		NaN	21.0016	18.9483	NaN	22.4197	22.5798	NaN	NaN	19.7372	NaN
maeB	NADP-dependent malic enzyme	+	10.5078	0.00025			Ap3Acompetitor_beads; Ap3Acompetitor_con-1; Ap3Acompetitor_Ap3AnoUV; Ap3Acompetitor_Ap4AnoUV; Ap4Acompetitor_beads; Ap4Acompetitor_con-1; Ap4Acompetitor_Ap3AnoUV; Ap4Acompetitor_Ap4AnoUV; PALP3_beads; PALP3_con-1; PALP3_Ap4AnoUV; PALP2_beads; PALP2_con-1; PALP2_Ap3AnoUV; PALP2_Ap4AnoUV		0.215778	0.609579	-0.641639	1.42313	1.20206	-0.733726	-1.10219	-0.972995		4.68291	5.85252	-3.2636	7.43928	6.67863	-5.1838	-7.43928	-6.64025		22	22	22	43	43	43	82.416	0	163.07	1064300000	192	P76558		24.0899	23.8761	22.7503	23.669	27.2243	26.7734	24.4627	23.3766	25.2139	24.7326
mak	Fructokinase		2.96869	0.187622					-0.745038	-0.59684	-0.587111	1.83686	1.32194	-0.423158	-0.160384	-0.646262		-	-	-	-	-	-	-	-		4	4	4	17.2	17.2	17.2	32.499	0	16.883	26852000	7	P23917		NaN	NaN	NaN	NaN	NaN	NaN	NaN	NaN	NaN	NaN
malE	Maltose-binding periplasmic protein	+	9.36532	0.00242857			Ap3Acompetitor_beads; Ap3Acompetitor_con-1; Ap3Acompetitor_PALP2; Ap3Acompetitor_Ap4AnoUV; Ap4Acompetitor_beads; Ap4Acompetitor_con-1; Ap4Acompetitor_Ap4AnoUV; PALP3_beads; PALP3_Ap4Acompetitor; PALP3_con-1; PALP3_PALP2; PALP3_Ap3AnoUV; PALP3_Ap4AnoUV; Ap3AnoUV_beads; Ap3AnoUV_con-1; Ap3AnoUV_Ap4AnoUV		1.41448	0.988469	0.142788	0.486926	0.260651	-0.908118	-1.30982	-1.07537		6.93381	5.73502	-1.92811	-2.7018	2.346	-6.52424	-6.69881	-6.93381		13	13	13	45.5	45.5	45.5	43.387	0	48.303	476500000	123	P0AEX9		26.166	26.2753	25.7941	25.6592	25.3487	25.5981	26.0693	25.9396	25.1679	25.1236
manX	PTS system mannose-specific EIIAB component;Mannose-specific phosphotransferase enzyme IIA component;Mannose-specific phosphotransferase enzyme IIB component		1.28331	0.617864					-0.15226	0.175904	-0.892131	2.18126	0.0324135	-0.55362	-1.01678	0.225215		-	-	-	-	-	-	-	-		1	1	1	4.3	4.3	4.3	35.047	0	6.5536	23701000	8	P69797		NaN	NaN	NaN	NaN	NaN	NaN	NaN	19.4922	19.6694	NaN
mdh	Malate dehydrogenase	+	13.3119	0	mdh	mdh	Ap4Acompetitor_beads; Ap4Acompetitor_Ap3Acompetitor; Ap4Acompetitor_con-1; Ap4Acompetitor_Ap3AnoUV; Ap4Acompetitor_Ap4AnoUV; PALP3_beads; PALP3_Ap3Acompetitor; PALP3_con-1; PALP3_Ap3AnoUV; PALP3_Ap4AnoUV; PALP2_beads; PALP2_Ap3Acompetitor; PALP2_Ap4Acompetitor; PALP2_con-1; PALP2_PALP3; PALP2_Ap3AnoUV; PALP2_Ap4AnoUV		0.217896	-0.494595	-0.533649	2.04244	0.850738	-0.495584	-0.899751	-0.687494		-4.55968	-9.15549	-9.96529	10.898	6.71729	-9.94014	-10.898	-10.2558		22	22	22	79.2	79.2	79.2	32.337	0	323.31	11033000000	644	P61889		28.5355	28.4921	27.2508	27.3027	27.0225	26.9509	26.5059	26.6967	25.9546	26.0262
mdoG	Glucans biosynthesis protein G		0.197518	0.967793					-0.34468	1.94389	1.03774	-0.808428	-0.353159	0.0422514	-0.975544	-0.54207		-	-	-	-	-	-	-	-		1	1	1	2.5	2.5	2.5	57.912	0	3.9812	9421500	4	P33136		19.0066	19.3486	18.9402	18.9156	18.843	17.804	19.5112	19.799	19.2848	20.0731
metK	S-adenosylmethionine synthase		1.15503	0.664986					-0.38355	1.62559	1.27906	-0.911021	0.353759	-0.815252	-0.190237	-0.958347		-	-	-	-	-	-	-	-		1	1	1	2.9	2.9	2.9	41.951	0.0065217	2.3289	10388000	6	P0A817		NaN	NaN	19.6459	20.5556	NaN	NaN	NaN	NaN	21.3962	21.1561
metL	Bifunctional aspartokinase/homoserine dehydrogenase 2;Aspartokinase;Homoserine dehydrogenase		1.49394	0.548042					-0.538655	0.0044625	-0.493878	-0.164296	-1.52089	0.190077	1.93482	0.588361		-	-	-	-	-	-	-	-		27	27	27	37.7	37.7	37.7	88.887	0	323.31	11795000000	1038	P00562		26.9075	26.8563	29.1321	29.126	28.7208	28.7533	27.0163	26.9085	29.3414	29.3607
mglB	D-galactose-binding periplasmic protein		4.1931	0.110578					-0.166272	0.82357	1.55129	-1.65763	-0.192714	0.0238699	-0.908384	0.526268		-	-	-	-	-	-	-	-		8	8	8	33.4	33.4	33.4	35.712	0	97.187	276770000	83	P0AEE5		24.4331	24.2859	23.2453	23.3479	23.1443	23.0495	24.5925	24.4512	23.8842	23.6362
minD	Septum site-determining protein MinD		0.220383	0.967195					0.307607	0.516984	-0.187598	-0.74285	1.95604	-0.207712	-0.175867	-1.4666		-	-	-	-	-	-	-	-		6	6	6	32.2	32.2	32.2	29.614	0	17.533	71670000	32	P0AEZ3		21.1589	21.0501	22.4974	22.57	21.1621	21.188	21.5022	20.6712	22.1965	21.5365
mlaC	Probable phospholipid-binding protein MlaC		1.51895	0.549592					1.36795	1.54385	-0.674716	0.0472153	0.205799	-0.973254	-0.486579	-1.03026		-	-	-	-	-	-	-	-		3	3	3	17.1	17.1	17.1	23.962	0	5.0627	10885000	7	P0ADV7		20.9117	20.8331	20.268	19.629	19.5626	19.8468	20.2216	21.288	20.2699	20.1744
mnmA	tRNA-specific 2-thiouridylase MnmA		1.51166	0.548767					-0.558584	-0.157736	-0.259638	2.38638	-0.205958	-0.824535	-0.420633	0.0407007		-	-	-	-	-	-	-	-		3	3	3	12	12	12	40.959	0	4.4282	11394000	3	P25745		NaN	NaN	NaN	NaN	NaN	NaN	NaN	NaN	NaN	NaN
moaB	Molybdenum cofactor biosynthesis protein B		2.34772	0.285415					-0.282634	0.404682	0.419692	1.56785	0.832962	-0.893087	-0.509711	-1.53975		-	-	-	-	-	-	-	-		4	4	4	27.6	27.6	27.6	18.665	0	13.157	64083000	21	P0AEZ9		NaN	19.7221	19.022	19.5925	22.0828	22.1987	20.3986	19.9753	20.3321	20.8785
moaD	Molybdopterin synthase sulfur carrier subunit		1.55264	0.525545					0.551492	-0.137807	-0.989814	-1.2727	-0.885085	0.251969	1.51526	0.966693		-	-	-	-	-	-	-	-		1	1	1	25.9	25.9	25.9	8.7578	0	323.31	1132800000	165	P30748		27.8451	27.7678	25.6537	25.6243	26.0164	25.5162	25.2187	25.057	27.0849	27.1087
mog	Molybdopterin adenylyltransferase		2.41816	0.309711					-0.28569	0.737305	-0.128165	1.21736	1.3779	-1.22437	-0.994269	-0.700071		-	-	-	-	-	-	-	-		2	2	2	11.3	11.3	11.3	21.222	0	3.467	20398000	6	P0AF03		NaN	19.6703	19.099	19.2101	NaN	NaN	19.0402	19.2441	19.4495	19.5919
mpl	UDP-N-acetylmuramate--L-alanyl-gamma-D-glutamyl-meso-2,6-diaminoheptandioate ligase		3.14373	0.182176					-0.107532	-0.471005	-0.2725	2.31324	0.171675	-1.02843	-0.490943	-0.114504		-	-	-	-	-	-	-	-		1	1	1	4.4	4.4	4.4	49.874	0	11.724	7382400	5	P37773		NaN	NaN	NaN	18.36	19.7628	19.9129	NaN	NaN	NaN	NaN
mreB	Rod shape-determining protein MreB		0.609719	0.864395					-0.673198	1.04746	-0.281369	-0.9973	0.736069	1.05671	0.633495	-1.52187		-	-	-	-	-	-	-	-		4	4	4	15.6	15.6	15.6	36.952	0	9.5579	43599000	10	P0A9X4		NaN	NaN	21.9919	22.5046	NaN	20.7931	21.6057	21.9152	22.0389	21.74
mtlD	Mannitol-1-phosphate 5-dehydrogenase		1.71448	0.488889					-0.380084	-0.560874	0.045208	2.2561	0.424253	-0.260682	-0.903082	-0.620836		-	-	-	-	-	-	-	-		1	1	1	3.1	3.1	3.1	41.139	0	2.9129	13709000	4	P09424		NaN	NaN	NaN	NaN	19.1036	NaN	NaN	NaN	NaN	NaN
mtnN	5-methylthioadenosine/S-adenosylhomocysteine nucleosidase		6.15074	0.0202182					2.38235	-0.697562	-0.000624791	-0.470347	-0.231847	-0.525653	0.0738399	-0.530157		-	-	-	-	-	-	-	-		1	1	1	4.7	4.7	4.7	24.354	0	3.0588	14724000	7	P0AF12		21.9599	22.1445	21.129	21.0296	22.2512	22.0656	NaN	NaN	NaN	NaN
murF	UDP-N-acetylmuramoyl-tripeptide--D-alanyl-D-alanine ligase		2.27242	0.331039					0.171356	-0.743722	-0.00819332	2.15236	0.480646	-0.776364	-0.899606	-0.376477		-	-	-	-	-	-	-	-		2	2	2	5.1	5.1	5.1	47.447	0	4.3506	7235300	5	P11880		NaN	NaN	NaN	NaN	20.4083	18.8744	NaN	NaN	NaN	NaN
nadE	NH(3)-dependent NAD(+) synthetase		2.60244	0.253803					-0.388966	-0.482635	0.17815	2.37124	-0.241664	-0.341511	-0.853202	-0.241409		-	-	-	-	-	-	-	-		5	5	5	23.6	23.6	23.6	30.636	0	26.998	22888000	14	P18843		19.9144	NaN	NaN	NaN	NaN	NaN	NaN	NaN	NaN	NaN
nagB	Glucosamine-6-phosphate deaminase	+	12.5411	0			Ap3Acompetitor_beads; Ap3Acompetitor_con-1; Ap3Acompetitor_Ap3AnoUV; Ap3Acompetitor_Ap4AnoUV; Ap4Acompetitor_beads; Ap4Acompetitor_con-1; Ap4Acompetitor_Ap3AnoUV; Ap4Acompetitor_Ap4AnoUV; PALP3_beads; PALP3_con-1; PALP3_Ap3AnoUV; PALP3_Ap4AnoUV; PALP2_beads; PALP2_con-1; PALP2_Ap3AnoUV; PALP2_Ap4AnoUV; Ap3AnoUV_beads		1.2572	0.84964	-0.825372	0.873723	0.692454	-0.733938	-1.03553	-1.07817		9.14715	7.75561	-4.70245	7.1325	6.24314	-6.07793	-8.88428	-9.14715		8	8	8	35.7	35.7	35.7	29.774	0	323.31	1662100000	138	P0A759		28.1322	28.1259	25.8677	26.0965	28.0365	28.0552	25.8223	25.8048	26.5745	26.5275
nanA	N-acetylneuraminate lyase		4.25374	0.08275					0.844081	0.897725	-0.559457	0.812943	1.08911	-0.785725	-0.972925	-1.32576		-	-	-	-	-	-	-	-		3	3	3	17.5	17.5	17.5	32.593	0	15.242	24684000	12	P0A6L4		21.3385	21.0447	20.8736	21.1454	20.6814	20.3612	20.5751	20.7688	21.7056	21.5623
ndk	Nucleoside diphosphate kinase		0.226379	0.970107					0.0874582	0.427496	0.76706	-1.27458	0.292703	0.435553	-1.79098	1.0553		-	-	-	-	-	-	-	-		2	2	2	28	28	28	15.463	0	4.4591	20570000	5	P0A763		20.4423	20.139	NaN	NaN	20.3532	20.5035	20.441	20.6581	NaN	20.2835
nikA	Nickel-binding periplasmic protein		0.181305	0.969994					0.889502	-0.738381	-1.04432	-1.10408	-0.668704	0.921405	0.354572	1.39		-	-	-	-	-	-	-	-		2	2	2	3.6	3.6	3.6	58.718	0	4.2762	195000000	11	P33590		23.8866	23.6046	23.1192	22.9503	23.4677	23.5581	23.8631	23.6555	22.5479	22.3577
nuoC	NADH-quinone oxidoreductase subunit C/D		0.102501	0.977266					1.51674	0.845003	-1.17022	-1.10763	-0.228775	0.943978	-0.651033	-0.148069		-	-	-	-	-	-	-	-		5	5	5	8.9	8.9	8.9	68.235	0	10.436	25574000	10	P33599		19.3871	21.42	21.3935	21.2839	NaN	NaN	21.1179	NaN	22.0041	21.9506
nusA	Transcription termination/antitermination protein NusA		0.515582	0.913043					1.72352	-1.55729	0.0746138	0.669204	0.598273	-0.481067	-0.383379	-0.643878		-	-	-	-	-	-	-	-		3	3	3	8.5	8.5	8.5	54.87	0	9.5724	23678000	12	P0AFF6		21.6747	21.2356	21.0449	19.4037	20.0281	19.7952	NaN	NaN	NaN	NaN
ompC	Outer membrane protein C		0.739672	0.815004					-0.15771	-0.392734	-0.156201	-0.215174	2.0616	0.207217	-1.5538	0.206799		-	-	-	-	-	-	-	-		15	15	13	45.8	45.8	40.9	40.368	0	323.31	1318600000	204	P06996		24.6445	24.6676	27.1869	27.2269	24.6686	24.7314	24.5366	24.0089	25.4356	25.5615
ompF	Outer membrane protein F		0.313123	0.949634					0.0516452	-1.0364	-0.439471	-1.05158	2.1302	0.0528424	0.00347261	0.289283		-	-	-	-	-	-	-	-		6	6	5	17.7	17.7	15.7	39.333	0	11.9	177730000	46	P02931		21.2273	21.5136	23.9255	23.9398	22.1827	21.8339	21.1689	21.3107	22.6059	22.7378
ompR	Transcriptional regulatory protein OmpR		1.36928	0.605852					-0.0714356	0.481478	-2.04007	0.113234	1.23397	-0.665204	0.179196	0.768829		-	-	-	-	-	-	-	-		2	2	2	12.1	12.1	12.1	27.353	0	3.0455	22654000	7	P0AA16		19.8933	19.7055	20.0556	19.8065	19.4193	19.877	20.1688	NaN	20.5731	20.6555
ompW	Outer membrane protein W		0.315944	0.953289					0.143379	-0.301812	-0.209147	-0.860753	2.27696	0.0470305	-0.945786	-0.149868		-	-	-	-	-	-	-	-		3	3	3	17.9	17.9	17.9	22.928	0	56.325	217010000	30	P0A915		20.9754	21.4148	24.88	24.694	21.9081	21.1833	21.2011	21.1604	23.6109	22.7369
oppA	Periplasmic oligopeptide-binding protein		2.72775	0.266462					0.231685	1.32214	1.71303	-0.487387	-0.475132	-0.695506	-0.91077	-0.698056		-	-	-	-	-	-	-	-		13	13	13	33	33	33	60.898	0	49.846	602580000	111	P23843		25.9052	25.5631	24.5853	24.8533	24.434	24.4646	25.8089	25.8664	25.4104	25.128
osmC	Peroxiredoxin OsmC		1.06235	0.70207					-0.338463	0.583772	0.212176	0.695689	1.72117	-0.52104	-1.25648	-1.09682		-	-	-	-	-	-	-	-		3	3	3	34.3	34.3	34.3	15.088	0	3.9216	31089000	11	P0C0L2		20.3699	20.3912	20.292	NaN	20.6221	20.5808	19.964	20.0143	21.2499	20.9851
osmE	Osmotically-inducible lipoprotein E		0.18146	0.964659					0.484546	-0.488297	-0.728743	-0.953147	1.85241	0.987432	-0.662776	-0.491428		-	-	-	-	-	-	-	-		3	3	3	19.6	19.6	19.6	12.021	0	6.5906	47428000	10	P0ADB1		20.2416	20.288	23.8804	23.7132	19.7379	19.8655	NaN	19.618	21.3405	21.4774
osmY	Osmotically-inducible protein Y		0.27432	0.959387					-0.879691	-0.547856	-0.512531	0.249801	-0.104636	0.331673	-0.753206	2.21645		-	-	-	-	-	-	-	-		2	2	2	15.9	15.9	15.9	21.073	0	3.3495	11429000	1	P0AFH8		NaN	NaN	NaN	NaN	NaN	NaN	NaN	NaN	20.3877	NaN
otsA	Alpha,alpha-trehalose-phosphate synthase [UDP-forming]		1.26581	0.6276					0.0458604	0.324487	-1.0514	1.93049	0.586225	-0.683377	-0.0349349	-1.11735		-	-	-	-	-	-	-	-		2	2	2	7.2	7.2	7.2	53.61	0	5.2197	14102000	7	P31677		NaN	NaN	19.9506	19.6289	19.9834	NaN	NaN	NaN	19.9365	20.1461
paaY	Phenylacetic acid degradation protein PaaY		3.77663	0.10693					1.32868	0.430241	-0.919825	1.29905	0.460524	-0.93213	-0.681111	-0.985421		-	-	-	-	-	-	-	-		5	5	5	21.4	21.4	21.4	21.324	0	19.781	292250000	32	P77181		25.4663	25.1649	24.8208	23.8633	24.0803	24.4704	24.6083	25.1103	23.1191	23.631
panB	3-methyl-2-oxobutanoate hydroxymethyltransferase		4.55867	0.0581081					0.571876	0.856093	-0.0621653	1.50081	0.388122	-1.05534	-1.08105	-1.11835		-	-	-	-	-	-	-	-		3	3	3	17	17	17	28.237	0	10.625	56209000	20	P31057		19.6095	19.9154	20.9379	20.0376	23.2233	22.9411	19.151	19.5188	20.6298	21.193
panC	Pantothenate synthetase		5.10935	0.044625					0.250766	-0.378289	-0.73023	2.34967	-0.236318	-0.636025	-0.518988	-0.100584		-	-	-	-	-	-	-	-		7	7	7	27.6	27.6	27.6	31.597	0	38.54	38485000	17	P31663		19.5568	NaN	NaN	NaN	19.2436	19.4465	NaN	NaN	NaN	NaN
pckA	Phosphoenolpyruvate carboxykinase [ATP]		3.0917	0.22403					-0.716538	0.739948	0.576268	1.88597	-0.020542	-0.724103	-0.800583	-0.940422		-	-	-	-	-	-	-	-		11	11	11	28.1	28.1	28.1	59.643	0	105.51	307790000	107	P22259		23.4261	23.7651	22.6334	22.4928	23.144	22.5525	24.3667	24.1026	23.8832	23.7488
pepN	Aminopeptidase N	+	7.279	0.00613953			Ap4Acompetitor_beads; Ap4Acompetitor_Ap3Acompetitor; Ap4Acompetitor_con-1; Ap4Acompetitor_PALP3; Ap4Acompetitor_Ap3AnoUV; Ap4Acompetitor_Ap4AnoUV; PALP2_beads; PALP2_Ap3Acompetitor; PALP2_con-1; PALP2_PALP3; PALP2_Ap3AnoUV; PALP2_Ap4AnoUV		-0.354518	-0.143179	-0.311704	2.10785	0.832304	-0.471014	-0.725738	-0.933999		-3.28733	-3.00509	-3.38666	6.19402	4.25447	-4.60993	-5.44594	-6.19402		17	17	17	28.6	28.6	28.6	98.918	0	63.453	332390000	81	P04825		19.5402	20.0491	18.5005	19.8153	22.9868	20.9099	20.1818	20.3028	20.6831	20.7536
pepP	Xaa-Pro aminopeptidase		6.63435	0.0116078					0.879324	0.524323	-0.533401	1.15213	1.06723	-0.931929	-1.03036	-1.12732		-	-	-	-	-	-	-	-		6	6	6	19.5	19.5	19.5	49.815	0	42.944	138960000	61	P15034		22.7576	23.1347	22.1667	22.2681	24.3695	24.655	21.0787	21.4692	22.2985	22.099
pepQ	Xaa-Pro dipeptidase	+	13.3388	0			Ap3Acompetitor_beads; Ap3Acompetitor_con-1; Ap3Acompetitor_Ap3AnoUV; Ap3Acompetitor_Ap4AnoUV; Ap4Acompetitor_beads; Ap4Acompetitor_con-1; Ap4Acompetitor_Ap3AnoUV; Ap4Acompetitor_Ap4AnoUV; PALP3_beads; PALP3_con-1; PALP3_Ap3AnoUV; PALP3_Ap4AnoUV; PALP2_beads; PALP2_con-1; PALP2_Ap3AnoUV; PALP2_Ap4AnoUV		0.779322	0.524785	-0.510846	1.2889	0.982218	-0.764779	-1.12427	-1.17533		7.67461	6.09365	-5.20163	8.85047	9.03213	-6.16584	-8.99447	-9.03213		10	10	10	33.2	33.2	33.2	50.176	0	118.14	533910000	124	P21165		24.625	25.0189	23.9084	23.8336	24.4835	24.6978	23.6311	22.9875	23.9623	24.0558
pfkA	ATP-dependent 6-phosphofructokinase isozyme 1		4.94347	0.0531111					-0.909288	-0.123045	-0.196338	2.33752	0.143849	-0.445568	-0.168476	-0.638657		-	-	-	-	-	-	-	-		3	3	3	11.2	11.2	11.2	34.842	0	4.2587	9994000	3	P0A796		NaN	NaN	NaN	NaN	NaN	NaN	NaN	NaN	NaN	NaN
pfkB	ATP-dependent 6-phosphofructokinase isozyme 2		4.85008	0.0495522					0.109435	-0.228291	-0.52419	2.27608	0.302028	-0.488152	-0.951826	-0.495084		-	-	-	-	-	-	-	-		5	5	5	31.4	31.4	31.4	32.456	0	14.99	61297000	18	P06999		NaN	NaN	19.4154	19.4454	21.8343	22.0469	NaN	NaN	19.0951	NaN
pflB	Formate acetyltransferase 1		0.813772	0.850839					-0.88822	0.452637	0.707374	0.597705	1.58127	-0.166586	-1.06575	-1.21842		-	-	-	-	-	-	-	-		15	15	14	23.9	23.9	22.5	85.356	0	42.548	873890000	152	P09373		25.1598	25.2564	25.3696	25.6715	25.5269	25.6067	25.5839	25.7755	26.0377	26.298
pgk	Phosphoglycerate kinase	+	16.9789	0	pgk	pgk	Ap3Acompetitor_beads; Ap3Acompetitor_Ap4Acompetitor; Ap3Acompetitor_con-1; Ap3Acompetitor_Ap3AnoUV; Ap3Acompetitor_Ap4AnoUV; Ap4Acompetitor_beads; Ap4Acompetitor_con-1; Ap4Acompetitor_Ap4AnoUV; PALP3_beads; PALP3_Ap3Acompetitor; PALP3_Ap4Acompetitor; PALP3_con-1; PALP3_Ap3AnoUV; PALP3_Ap4AnoUV; PALP2_beads; PALP2_Ap4Acompetitor; PALP2_con-1; PALP2_Ap3AnoUV; PALP2_Ap4AnoUV; Ap3AnoUV_beads; Ap3AnoU…		1.54906	0.548854	-0.468429	1.25495	-0.162437	-0.832277	-0.933675	-0.956047		10.9754	7.42152	-9.59957	10.472	-8.94803	-10.9737	-10.9754	-10.9754		30	30	30	85.3	85.3	85.3	41.118	0	323.31	17163000000	993	P0A799		31.4402	31.3638	30.8416	30.9643	30.8402	30.8237	29.2086	29.0985	28.8603	28.826
pmbA	Metalloprotease PmbA		0.590979	0.891353					0.0562657	0.387098	-0.892922	2.20292	-0.067927	-0.568062	-0.208489	-0.90888		-	-	-	-	-	-	-	-		2	2	2	5.6	5.6	5.6	48.369	0	3.4229	7031600	5	P0AFK0		NaN	NaN	NaN	19.7491	NaN	NaN	NaN	NaN	20.0494	20.073
pnp	Polyribonucleotide nucleotidyltransferase		1.61958	0.489569					1.03176	0.520205	-0.879577	1.04589	0.931135	-1.46366	-0.386736	-0.799015		-	-	-	-	-	-	-	-		5	5	5	10.8	10.8	10.8	77.1	0	9.2228	24916000	8	P05055		NaN	NaN	20.8022	21.2495	21.2982	20.4571	NaN	NaN	20.6866	NaN
ppa	Inorganic pyrophosphatase		4.11955	0.0856296					0.630116	0.809651	0.593183	0.209377	0.63328	-2.21079	-0.47748	-0.18734		-	-	-	-	-	-	-	-		3	3	3	16.5	16.5	16.5	19.703	0	3.814	88860000	10	P0A7A9		23.2935	23.2643	22.1461	22.2315	22.6287	22.8574	22.982	22.3926	22.9992	22.8589
ppc	Phosphoenolpyruvate carboxylase		3.76977	0.119111					0.761798	0.63494	-0.829543	1.77333	0.0617574	-0.57128	-0.617813	-1.21319		-	-	-	-	-	-	-	-		4	4	4	5.7	5.7	5.7	99.061	0	7.0133	12208000	5	P00864		NaN	NaN	19.2155	19.2215	20.0832	20.261	NaN	NaN	19.7216	20.1776
ppsA	Phosphoenolpyruvate synthase		0.482467	0.916029					-1.46544	1.489	-0.269396	0.845856	0.855733	-0.0373204	-0.941242	-0.477195		-	-	-	-	-	-	-	-		11	11	11	18.1	18.1	18.1	87.434	0	35.749	118180000	35	P23538		NaN	NaN	20.4037	20.6836	22.8015	23.1125	21.4778	20.5091	22.5431	23.0772
pqqL	Probable zinc protease PqqL	+	9.10666	0.00226667	pqqL	pqqL	PALP3_beads; PALP3_Ap3Acompetitor; PALP3_Ap4Acompetitor; PALP3_con-1; PALP3_Ap3AnoUV; PALP3_Ap4AnoUV; PALP2_beads; PALP2_Ap3Acompetitor; PALP2_Ap4Acompetitor; PALP2_con-1; PALP2_Ap3AnoUV; PALP2_Ap4AnoUV		1.73935	-0.537686	-0.566074	1.46954	-0.758097	-0.477075	-0.323592	-0.546372		7.57684	-5.90352	-6.93628	3.72308	-7.57684	-6.46614	-5.99897	-6.87849		2	2	2	3.7	3.7	3.7	104.66	0	4.023	27167000	4	P31828		21.556	21.3813	21.7078	21.5096	22.1139	22.3327	NaN	20.2256	NaN	NaN
preT	NAD-dependent dihydropyrimidine dehydrogenase subunit PreT		1.02361	0.69786					-1.24753	0.766991	-0.586305	1.25865	0.864377	-0.427639	0.634378	-1.26292		-	-	-	-	-	-	-	-		4	4	4	11.9	11.9	11.9	44.329	0	7.6869	20245000	8	P76440		NaN	NaN	NaN	19.743	19.8098	NaN	19.2413	19.8669	21.1079	21.0716
proB	Glutamate 5-kinase		0.497927	0.927371					0.275602	-1.63954	0.298786	1.14026	1.18937	0.251977	-0.427648	-1.08881		-	-	-	-	-	-	-	-		2	2	2	6.8	6.8	6.8	39.056	0.0022371	2.524	3233200	2	P0A7B5		NaN	NaN	NaN	NaN	NaN	NaN	NaN	NaN	19.2448	NaN
proC	Pyrroline-5-carboxylate reductase		2.69779	0.228088					0.563192	0.198821	-0.702192	1.84975	0.640593	-0.533746	-1.02259	-0.993832		-	-	-	-	-	-	-	-		3	3	3	20.1	20.1	20.1	28.145	0	9.8044	25861000	7	P0A9L8		NaN	NaN	19.633	20.002	20.234	20.1314	NaN	NaN	19.4206	19.3976
prs	Ribose-phosphate pyrophosphokinase		0.335542	0.949368					1.08139	-0.314346	0.0993124	0.346788	-0.332915	1.19111	-0.0541247	-2.01721		-	-	-	-	-	-	-	-		1	1	1	4.1	4.1	4.1	34.218	0.0065076	2.3287	6904900	3	P0A717		NaN	NaN	20.4531	20.1829	NaN	NaN	18.9216	NaN	NaN	20.0664
pta	Phosphate acetyltransferase		0.430169	0.928207					-0.147352	0.331968	-0.124241	0.819592	1.89534	-1.03524	-0.908479	-0.831589		-	-	-	-	-	-	-	-		9	9	9	18.3	18.3	18.3	77.171	0	38.975	92530000	17	P0A9M8		21.6084	NaN	21.2297	21.1216	21.9757	21.9861	21.3466	21.6119	21.7784	21.5961
ptsI	Phosphoenolpyruvate-protein phosphotransferase		3.51919	0.129059					-0.542177	-0.0940727	-0.370075	0.662105	2.10986	-1.22529	-0.377523	-0.162829		-	-	-	-	-	-	-	-		6	6	6	16.3	16.3	16.3	63.561	0	59.42	61595000	22	P08839		19.2006	19.407	19.5084	18.6708	20.7758	21.2421	19.8035	19.64	20.0115	20.0552
purA	Adenylosuccinate synthetase		3.21431	0.150037					0.442428	0.321724	-0.16443	2.01943	0.151332	-0.829602	-0.99264	-0.948238		-	-	-	-	-	-	-	-		12	12	12	31.9	31.9	31.9	47.344	0	43.766	300340000	81	P0A7D4		20.5513	19.9503	22.574	22.1411	23.8468	25.2315	21.0949	21.4875	21.9082	22.2653
purB	Adenylosuccinate lyase		1.21429	0.673534					1.80139	-0.446778	-1.36562	0.376015	-1.03107	0.597219	0.286365	-0.217529		-	-	-	-	-	-	-	-		1	1	1	5.7	5.7	5.7	51.542	0	3.204	4915000	1	P0AB89		NaN	NaN	19.7368	19.5987	19.4801	19.205	NaN	NaN	NaN	NaN
purC	Phosphoribosylaminoimidazole-succinocarboxamide synthase		3.18263	0.172134					1.54557	0.128752	-0.605768	1.54701	-0.444905	-0.831076	-0.825611	-0.513974		-	-	-	-	-	-	-	-		3	3	3	17.3	17.3	17.3	26.995	0	7.393	14165000	11	P0A7D7		20.2096	20.1729	19.9037	19.9617	20.9295	21.4302	NaN	NaN	20.0803	NaN
putA	Bifunctional protein PutA;Proline dehydrogenase;Delta-1-pyrroline-5-carboxylate dehydrogenase		0.564194	0.873618					-0.146961	-0.187082	-0.291687	-1.2093	2.28053	0.144688	-0.293535	-0.296657		-	-	-	-	-	-	-	-		25	25	25	23.4	23.4	23.4	143.81	0	99.923	463710000	81	P09546		21.0481	21.8686	26.5568	27.2709	21.3417	20.7537	21.783	21.3167	25.7116	25.4211
pykA	Pyruvate kinase II		2.55567	0.235768					0.347496	0.737192	0.380069	1.42691	0.494796	-1.34891	-0.931895	-1.10565		-	-	-	-	-	-	-	-		14	14	14	37.9	37.9	37.9	51.357	0	69.09	204250000	53	P21599		22.4164	21.79	22.3779	22.4572	25.3053	25.1368	20.0242	20.4717	23.0468	22.9693
pyrB	Aspartate carbamoyltransferase catalytic chain	+	6.86467	0.00915556			Ap3Acompetitor_beads; Ap3Acompetitor_Ap4Acompetitor; Ap3Acompetitor_con-1; Ap3Acompetitor_PALP2; Ap3Acompetitor_Ap4AnoUV; PALP3_beads; PALP3_con-1; PALP3_Ap4AnoUV; Ap3AnoUV_Ap4AnoUV		0.864474	1.6837	0.119342	0.647406	-0.415071	-0.933573	-1.04429	-0.921993		3.12678	5.48303	1.35727	-2.76883	-2.61936	-5.48303	-5.22722	-5.26407		10	10	10	34.1	34.1	34.1	34.427	0	101.81	846940000	90	P0A786		23.7558	24.6297	25.4525	25.597	27.481	27.6945	26.2785	26.3183	27.2297	27.0118
pyrG	CTP synthase		3.32594	0.150545					-0.270492	0.887028	-0.880079	0.261176	1.81605	-0.192896	-0.240948	-1.37984		-	-	-	-	-	-	-	-		6	6	6	14.7	14.7	14.7	60.373	0	15.559	31944000	16	P0A7E5		NaN	NaN	19.519	20.2571	20.0242	19.648	20.4117	20.3491	21.1947	20.7611
pyrH	Uridylate kinase	+	7.13894	0.00895652		pyrH	Ap3Acompetitor_con-1; Ap3Acompetitor_Ap3AnoUV; Ap3Acompetitor_Ap4AnoUV; PALP3_con-1; PALP3_Ap3AnoUV; PALP3_Ap4AnoUV; PALP2_beads; PALP2_Ap4Acompetitor; PALP2_con-1; PALP2_Ap3AnoUV; PALP2_Ap4AnoUV		0.584305	0.517121	-0.84434	1.95755	0.0788629	-0.803623	-0.950309	-0.53957		2.67134	2.05065	-5.35641	5.75307	-1.66939	-5.30979	-5.75307	-4.07429		4	4	4	27	27	27	25.97	0	31.859	56594000	28	P0A7E9		20.2638	20.1924	19.5936	20.0162	20.9734	20.751	20.3343	19.9706	19.3235	20.2536
pyrI	Aspartate carbamoyltransferase regulatory chain		5.22434	0.0410323					0.656009	1.74728	1.0017	-0.493172	-0.681135	-0.848154	-0.947221	-0.435311		-	-	-	-	-	-	-	-		5	5	5	57.5	57.5	57.5	17.12	0	16.237	158010000	30	P0A7F3		22.4717	22.1547	21.868	23.4329	25.3572	24.9414	24.1864	24.3691	23.2753	23.3222
qorA	Quinone oxidoreductase 1	+	11.4098	0			Ap3Acompetitor_beads; Ap3Acompetitor_con-1; Ap3Acompetitor_Ap4AnoUV; Ap4Acompetitor_beads; Ap4Acompetitor_con-1; Ap4Acompetitor_Ap4AnoUV; PALP3_beads; PALP3_con-1; PALP3_Ap3AnoUV; PALP3_Ap4AnoUV; PALP2_beads; PALP2_con-1; PALP2_Ap3AnoUV; PALP2_Ap4AnoUV; Ap3AnoUV_beads		0.955517	0.574369	-0.584395	1.41575	0.635517	-0.903086	-1.04324	-1.05043		7.66871	5.15508	-2.91238	7.81009	4.59387	-6.73072	-7.2993	-7.81009		12	12	12	48	48	48	35.172	0	198.11	242120000	55	P28304		23.3016	22.9214	22.1779	21.9217	25.1689	25.1102	21.5227	21.724	22.1022	22.1218
qorB	Quinone oxidoreductase 2		3.85575	0.111785					0.352317	0.211757	-1.14268	1.34737	1.4307	-0.553078	-0.793168	-0.853216		-	-	-	-	-	-	-	-		3	3	3	12.6	12.6	12.6	29.733	0	5.4323	16833000	12	P39315		20.231	20.391	19.2378	19.7383	NaN	NaN	20.5778	19.3001	NaN	NaN
rbsB	D-ribose-binding periplasmic protein		5.77704	0.0392					1.09336	1.15818	0.813591	-1.15628	0.51073	-0.858682	-1.13251	-0.428395		-	-	-	-	-	-	-	-		10	10	10	40.5	40.5	40.5	30.95	0	54.185	527320000	202	P02925		25.9428	26.2179	25.0589	24.7822	24.4154	24.6258	26.3153	26.0517	24.8337	24.9671
recA	Protein RecA		0.10081	0.97981					0.418956	-0.153517	-0.761051	-1.8302	0.921417	1.38174	0.249632	-0.226977		-	-	-	-	-	-	-	-		7	7	7	26.1	26.1	26.1	37.973	0	164.42	315080000	82	P0A7G6		22.2666	22.3221	25.295	25.1093	22.9303	22.74	22.2487	22.7063	25.3909	25.5342
rfbD	dTDP-4-dehydrorhamnose reductase		6.30301	0.0166667					1.16908	0.90148	-0.45805	1.48108	-0.673347	-0.757702	-0.893105	-0.769435		-	-	-	-	-	-	-	-		2	2	2	10.7	10.7	10.7	32.694	0	5.8275	36126000	15	P37760		21.3036	21.4121	21.3349	21.4971	22.2874	22.2266	19.7908	19.633	21.0841	20.968
rho	Transcription termination factor Rho		0.287241	0.95609					0.510338	1.68725	-1.05694	0.787027	-0.692215	-1.24001	-0.261758	0.266304		-	-	-	-	-	-	-	-		4	4	4	9.8	9.8	9.8	47.004	0	10.333	23691000	7	P0AG30		NaN	NaN	20.5338	20.5583	19.387	19.7715	20.3759	NaN	20.4626	19.9077
ribE	6,7-dimethyl-8-ribityllumazine synthase		1.1185	0.699307					-0.0982832	-0.0196971	-0.500399	2.22234	0.260098	-1.0669	-0.770818	-0.0263369		-	-	-	-	-	-	-	-		1	1	1	7.7	7.7	7.7	16.156	0	3.5073	4753600	5	P61714		NaN	NaN	NaN	NaN	19.133	18.9639	NaN	NaN	NaN	NaN
ridA	2-iminobutanoate/2-iminopropanoate deaminase		0.779212	0.804764					0.766833	0.920781	1.6238	-1.17789	-0.306663	-0.155798	-0.948287	-0.722772		-	-	-	-	-	-	-	-		1	1	1	10.2	10.2	10.2	13.611	0	4.0515	67503000	11	P0AF93		23.0312	23.0565	22.249	21.7507	NaN	22.058	23.0647	NaN	22.2746	22.2669
rnb	Exoribonuclease 2		0.864148	0.777941					-0.557407	1.23073	-0.157402	1.81004	-0.748093	-1.08966	-0.18318	-0.305022		-	-	-	-	-	-	-	-		4	4	4	7.1	7.1	7.1	72.49	0	7.422	13351000	5	P30850		NaN	NaN	NaN	NaN	NaN	19.7436	NaN	NaN	NaN	20.4238
rplA	50S ribosomal protein L1		2.12516	0.3634					-0.560779	0.35963	1.42757	-2.00771	0.195666	0.534164	0.310682	-0.259224		-	-	-	-	-	-	-	-		3	3	3	16.7	16.7	16.7	24.729	0	6.883	142840000	35	P0A7L0		22.1308	21.9796	22.3277	22.2304	20.9699	21.1431	23.1975	23.0868	22.6285	22.6175
rplC	50S ribosomal protein L3		1.14082	0.666312					-1.15602	0.60986	1.37575	-1.72361	0.18459	0.0641451	0.0211543	0.62413		-	-	-	-	-	-	-	-		3	3	3	19.6	19.6	19.6	22.243	0	9.9242	67406000	12	P60438		21.2782	21.1903	21.0546	20.9418	20.2193	NaN	22.2633	22.2891	21.9923	22.0651
rplD	50S ribosomal protein L4		0.151613	0.973394					-0.67466	1.15642	0.203907	-0.384177	1.33151	-0.490307	0.513132	-1.65582		-	-	-	-	-	-	-	-		5	5	5	31.3	31.3	31.3	22.086	0	13.287	34131000	29	P60723		NaN	21.4091	NaN	21.5045	NaN	20.5425	21.4709	21.4757	21.4552	NaN
rplE	50S ribosomal protein L5		3.19631	0.187281					-1.54861	0.580933	1.16959	-1.53319	0.0856666	0.501861	0.301403	0.442342		-	-	-	-	-	-	-	-		5	5	5	31.3	31.3	31.3	20.301	0	14.737	207110000	26	P62399		22.0045	22.2174	22.9874	22.9745	22.0241	21.4761	23.5013	23.6442	23.9279	23.0456
rplF	50S ribosomal protein L6		0.347058	0.951152					-0.808476	0.594427	0.507908	-1.22242	0.826498	1.50284	-1.09914	-0.301639		-	-	-	-	-	-	-	-		4	4	4	21.5	21.5	21.5	18.904	0	10.178	288030000	32	P0AG55		22.164	21.8943	22.5417	22.691	23.1951	21.145	23.6257	23.6467	22.957	23.1199
rplI	50S ribosomal protein L9		3.99823	0.110826					-1.23902	0.393057	1.56247	-1.40123	0.529461	0.14218	-0.543432	0.556517		-	-	-	-	-	-	-	-		4	4	4	34.9	34.9	34.9	15.769	0	13.298	122190000	37	P0A7R1		22.2977	22.3438	21.3392	21.503	20.5511	21.0259	23.0484	23.0482	22.2223	22.4724
rplJ	50S ribosomal protein L10		2.9922	0.203045					-1.31076	0.468842	1.24403	-1.39073	0.899268	-0.444808	-0.197229	0.731385		-	-	-	-	-	-	-	-		4	4	4	31.5	31.5	31.5	17.711	0	11.114	187250000	47	P0A7J3		22.7848	22.3573	22.372	22.4479	22.3143	22.1713	23.0498	23.303	22.2659	23.2409
rplK	50S ribosomal protein L11		0.206693	0.964025					-0.344456	1.34904	0.503509	-2.03515	0.777641	0.0752908	-0.198873	-0.127004		-	-	-	-	-	-	-	-		2	2	2	16.9	16.9	16.9	14.875	0	10.09	63409000	17	P0A7J7		20.6654	20.8156	20.7647	20.8221	NaN	NaN	22.3957	21.8995	22.6391	22.6338
rplL	50S ribosomal protein L7/L12		0.583535	0.876507					-1.4243	0.76913	0.858237	-0.348179	0.29096	-1.22517	-0.283087	1.36241		-	-	-	-	-	-	-	-		2	2	2	15.7	15.7	15.7	12.295	0	4.3659	143670000	17	P0A7K2		22.0765	21.8068	21.405	21.2859	21.8441	21.827	23.1266	23.368	22.2848	22.3605
rplN	50S ribosomal protein L14		0.406135	0.929416					0.116687	0.739223	-0.661255	0.0912758	0.864051	-2.17305	0.477693	0.545374		-	-	-	-	-	-	-	-		2	2	2	13	13	13	13.541	0.0085837	2.2591	47461000	5	P0ADY3		21.9407	20.6387	21.3607	21.352	20.8479	20.7687	22.6773	21.966	NaN	22.4733
rplO	50S ribosomal protein L15		4.19351	0.105318					-1.06115	-0.0199314	1.40827	-1.71652	0.671501	0.626875	-0.173463	0.26442		-	-	-	-	-	-	-	-		3	3	3	27.1	27.1	27.1	14.98	0	22.949	66076000	58	P02413		21.2547	21.4843	20.3435	20.7651	20.1056	20.6917	22.5339	22.2238	21.6163	21.2288
rplP	50S ribosomal protein L16		1.2583	0.624231					-0.697307	0.390279	1.14438	-2.04175	0.526013	0.769576	0.0251394	-0.116339		-	-	-	-	-	-	-	-		1	1	1	11.8	11.8	11.8	15.281	0	4.4612	31818000	4	P0ADY7		20.8737	20.7919	20.2642	19.869	19.4307	20.2057	21.4341	21.658	20.8529	20.9953
rplS	50S ribosomal protein L19		5.46294	0.049					-1.49871	0.510113	1.27182	-1.43267	0.565284	-0.171743	0.0706842	0.685227		-	-	-	-	-	-	-	-		2	2	2	23.5	23.5	23.5	13.133	0	5.1401	74868000	12	P0A7K6		21.2749	21.1134	20.6263	20.6775	20.1833	20.4124	22.4002	21.8867	21.7312	21.4474
rplT	50S ribosomal protein L20		7.92118	0.0116923					-1.08845	-0.154825	0.885417	-1.90075	0.301787	0.663053	0.530985	0.762783		-	-	-	-	-	-	-	-		1	1	1	6.8	6.8	6.8	13.497	0	3.5708	60958000	2	P0A7L3		21.8917	21.6697	21.0067	21.116	21.0336	21.1483	22.3103	22.4259	21.5055	21.4824
rplX	50S ribosomal protein L24		1.10063	0.680271					-0.0459523	-0.118533	-0.400412	-0.0360324	2.30702	-0.0873469	-0.507674	-1.11107		-	-	-	-	-	-	-	-		1	1	1	17.3	17.3	17.3	11.316	0	4.5575	8073500	3	P60624		20.5248	NaN	NaN	NaN	NaN	NaN	21.4991	21.4562	NaN	NaN
rpmA	50S ribosomal protein L27		1.03799	0.705066					0.318687	-0.52786	2.23567	-1.09834	0.123664	-0.490718	-0.251097	-0.310004		-	-	-	-	-	-	-	-		1	1	1	16.5	16.5	16.5	9.1244	0.0065502	2.3641	6406100	4	P0A7L8		19.8373	19.4825	NaN	18.9767	NaN	NaN	21.0303	20.9293	NaN	NaN
rpmC	50S ribosomal protein L29		0.279045	0.961436					-0.793115	1.12463	-1.03519	-0.953466	1.30374	-0.799412	0.329252	0.823556		-	-	-	-	-	-	-	-		1	1	1	22.2	22.2	22.2	7.2734	0	5.9664	7161700	8	P0A7M6		NaN	NaN	NaN	NaN	NaN	NaN	20.8256	21.3435	NaN	20.2756
rpoA	DNA-directed RNA polymerase subunit alpha		0.472823	0.932819					-0.194895	-0.161001	0.344263	-1.29179	-0.778372	1.11466	-0.706565	1.6737		-	-	-	-	-	-	-	-		4	4	4	14	14	14	36.511	0	5.8973	347200000	17	P0A7Z4		23.2058	23.275	23.4671	23.3539	25.57	25.5662	23.1062	23.5111	23.1358	23.9283
rpoB	DNA-directed RNA polymerase subunit beta		1.08991	0.688269					0.193761	-1.04077	-1.536	0.203296	-0.103759	0.263735	1.83408	0.185656		-	-	-	-	-	-	-	-		15	15	15	13.8	13.8	13.8	150.63	0	323.31	1082300000	180	P0A8V2		23.3556	24.5597	26.0412	26.0828	25.3483	25.1402	23.1344	23.6392	26.1265	26.3264
rpoC	DNA-directed RNA polymerase subunit beta		0.600959	0.896264					-0.578218	0.327287	0.276354	-2.02661	-0.00306686	0.532986	0.0254759	1.44579		-	-	-	-	-	-	-	-		5	5	5	5.5	5.5	5.5	155.16	0	11.441	41839000	26	P0A8T7		20.3934	20.2483	20.5945	20.3947	19.4604	19.6101	20.6262	20.7774	20.4877	20.7239
rpsA	30S ribosomal protein S1		1.2036	0.639981					-0.714695	1.16207	-0.296021	0.0172492	1.48173	-1.67076	-0.168284	0.188708		-	-	-	-	-	-	-	-		15	15	15	36.1	36.1	36.1	61.157	0	64.165	377570000	72	P0AG67		20.2309	21.2624	23.564	22.9625	23.2219	23.1633	24.2689	23.0051	23.804	24.2908
rpsB	30S ribosomal protein S2		1.88571	0.446262					-0.353803	0.709442	1.26671	-1.79557	0.595937	-0.6407	-0.504807	0.722795		-	-	-	-	-	-	-	-		4	4	4	20.7	20.7	20.7	26.743	0	8.0242	120510000	28	P0A7V0		21.9695	21.6439	21.9724	22.0288	20.9613	20.6601	22.2877	22.4006	21.9081	21.8325
rpsC	30S ribosomal protein S3		1.46031	0.597751					-0.27613	-0.118565	0.766561	-2.25187	0.91442	0.583357	0.162407	0.219819		-	-	-	-	-	-	-	-		5	5	5	26.6	26.6	26.6	25.983	0	18.958	150990000	79	P0A7V3		22.2004	22.2867	22.2368	22.4081	21.2546	21.4889	22.8814	22.842	22.2094	21.9452
rpsD	30S ribosomal protein S4		1.31768	0.612804					-0.711457	0.196297	1.4311	-1.82759	0.604991	-0.542124	0.271041	0.577742		-	-	-	-	-	-	-	-		6	6	6	28.6	28.6	28.6	23.469	0	36.036	123380000	27	P0A7V8		21.7274	21.7903	22.017	22.2313	21.3798	20.8705	22.6761	22.7048	22.1945	22.2676
rpsE	30S ribosomal protein S5		2.40683	0.359019					0.135285	0.848154	1.144	-2.0243	-0.66372	0.503139	-0.254532	0.311972		-	-	-	-	-	-	-	-		3	3	3	25.1	25.1	25.1	17.603	0	9.4463	183260000	47	P0A7W1		22.8658	23.1089	23.0532	23.2342	21.6353	22.2615	23.7607	23.6039	23.2901	23.2853
rpsG	30S ribosomal protein S7		1.85065	0.472655					-0.189854	0.745283	1.07552	-1.93174	0.859022	-0.444389	-0.594621	0.480784		-	-	-	-	-	-	-	-		2	2	2	16.2	16.2	16.2	20.019	0	4.059	45674000	8	P02359		21.0837	21.3966	21.5994	21.6103	20.2471	20.7991	22.2182	22.3848	21.7503	21.4838
rpsI	30S ribosomal protein S9		1.86333	0.461133					-0.409877	0.136795	0.813012	-2.2498	0.478323	0.42623	-0.0192107	0.82453		-	-	-	-	-	-	-	-		1	1	1	6.2	6.2	6.2	14.856	0	3.5708	37063000	7	P0A7X3		20.9554	20.8059	20.1421	20.914	20.0025	20.5464	21.5909	21.8933	21.0071	21.0025
rpsJ	30S ribosomal protein S10		3.01508	0.187535					-1.14714	1.13438	0.905143	-1.68541	0.732989	0.237954	-0.341583	0.163664		-	-	-	-	-	-	-	-		4	4	4	41.7	41.7	41.7	11.735	0	10.802	136400000	32	P0A7R5		21.677	22.4676	21.8299	21.9733	21.3471	21.3519	23.4879	23.9609	23.0945	23.2086
rpsK	30S ribosomal protein S11		0.892555	0.770525					-1.00357	1.20229	0.123433	-0.274765	-0.617181	0.0627836	-1.15064	1.65765		-	-	-	-	-	-	-	-		2	2	2	21.7	21.7	21.7	13.845	0	3.4846	9884300	3	P0A7R9		NaN	NaN	NaN	NaN	NaN	NaN	NaN	NaN	20.578	20.7047
rpsM	30S ribosomal protein S13		1.10433	0.683036					-1.37988	0.109355	1.28329	-1.28124	1.22551	0.455449	-0.230332	-0.182157		-	-	-	-	-	-	-	-		4	4	4	41.5	41.5	41.5	13.099	0	8.3661	94336000	34	P0A7S9		20.8522	20.5291	21.2152	21.1741	20.4582	20.6329	22.4043	22.3651	21.5161	19.3829
rpsR	30S ribosomal protein S18		0.458169	0.91559					0.221027	0.778422	0.831382	-1.32529	0.468844	-1.81944	0.350487	0.49457		-	-	-	-	-	-	-	-		2	2	2	29.3	29.3	29.3	8.9863	0	4.6091	29283000	17	P0A7T7		20.8988	20.9267	20.708	20.5723	20.6316	NaN	22.2284	21.9887	21.5916	21.1
secA	Protein translocase subunit SecA		0.512805	0.911064					-0.0938863	0.371839	0.125279	-1.58234	2.00465	-0.434542	-0.0380866	-0.352911		-	-	-	-	-	-	-	-		1	1	1	1.2	1.2	1.2	102.02	0	3.2655	8945800	5	P10408		17.8196	NaN	18.8989	18.9477	NaN	NaN	18.8015	18.5363	19.556	19.7451
serC	Phosphoserine aminotransferase	+	11.8788	0	serC		Ap4Acompetitor_beads; Ap4Acompetitor_con-1; Ap4Acompetitor_Ap3AnoUV; Ap4Acompetitor_Ap4AnoUV; PALP3_beads; PALP3_Ap3Acompetitor; PALP3_Ap4Acompetitor; PALP3_con-1; PALP3_PALP2; PALP3_Ap3AnoUV; PALP3_Ap4AnoUV; PALP2_con-1		2.15288	0.0818064	-0.749214	0.39182	0.27976	-0.678308	-0.816427	-0.662316		10.6838	-7.72333	-10.0634	-6.74004	-5.62063	-10.1843	-10.6838	-10.4977		5	5	5	19.1	19.1	19.1	39.783	0	18.31	66774000	23	P23721		24.7632	24.6195	22.8737	23.3224	25.0895	24.3416	NaN	20.2827	20.1642	20.1615
slp	Outer membrane protein slp		0.00553778	1					0.226438	-0.775715	-0.984904	-1.31158	1.04713	1.37873	0.744355	-0.324461		-	-	-	-	-	-	-	-		3	3	3	26.1	26.1	26.1	20.964	0	12.972	39860000	16	P37194		NaN	NaN	22.1219	22.4317	NaN	20.6383	NaN	NaN	20.797	20.526
sodA	Superoxide dismutase [Mn]		0.812374	0.843825					0.369443	0.0612689	1.72898	-1.13848	0.253175	-0.116136	-1.53461	0.376365		-	-	-	-	-	-	-	-		3	3	3	15.5	15.5	15.5	23.097	0	13.021	37897000	5	P00448		21.053	21.0523	20.5888	20.6985	20.6651	20.4692	21.2606	21.7407	20.6392	20.6028
sodB	Superoxide dismutase [Fe]		4.83043	0.0710769					0.381497	0.973293	1.68562	-1.50074	-0.452671	-0.329636	-0.705212	-0.0521542		-	-	-	-	-	-	-	-		5	5	5	31.6	31.6	31.6	21.265	0	16.43	217750000	95	P0AGD3		23.7958	23.6491	23.1661	23.6539	22.8094	22.9136	24.1629	24.2109	23.8355	23.7647
sra	Stationary-phase-induced ribosome-associated protein		0.280532	0.953286					-0.734973	0.515947	0.456364	-1.6878	-0.996036	1.12491	0.606595	0.714986		-	-	-	-	-	-	-	-		1	1	1	37.8	37.8	37.8	5.0958	0.0086207	2.2849	58458000	7	P68191		22.2589	NaN	21.5314	21.3715	21.1446	21.0577	NaN	22.053	22.0716	22.4074
ssb	Single-stranded DNA-binding protein		0.524957	0.909314					-1.66914	1.37869	1.12624	0.0539395	-0.803148	0.448751	-0.106179	-0.429144		-	-	-	-	-	-	-	-		3	3	3	19.7	19.7	19.7	18.975	0	5.3959	33327000	13	P0AGE0		NaN	NaN	NaN	19.9223	20.6028	20.1773	20.0625	19.3403	20.738	21.2242
ssnA	Protein SsnA	+	8.65071	0.00258824			Ap3Acompetitor_beads; Ap3Acompetitor_con-1; Ap3Acompetitor_Ap3AnoUV; Ap3Acompetitor_Ap4AnoUV; Ap4Acompetitor_beads; Ap4Acompetitor_con-1; Ap4Acompetitor_Ap4AnoUV; PALP3_beads; PALP3_con-1; PALP3_Ap3AnoUV; PALP3_Ap4AnoUV; PALP2_beads; PALP2_con-1; PALP2_Ap3AnoUV; PALP2_Ap4AnoUV		1.07215	0.748003	-0.346585	0.953592	0.829488	-1.11232	-0.935896	-1.20844		5.29884	4.07003	-2.61308	4.34728	3.29258	-5.29884	-4.84172	-5.15713		4	4	4	9.7	9.7	9.7	48.841	0	5.8486	31238000	4	Q46812		21.617	21.4069	21.2556	20.7918	21.537	22.6675	20.7543	20.5415	21.1508	20.8507
sspA	Stringent starvation protein A		0.597875	0.868394					-0.794769	1.19332	0.390814	1.76565	-0.465353	-0.667238	-0.729597	-0.692825		-	-	-	-	-	-	-	-		3	3	3	18.4	18.4	18.4	24.305	0	11.275	29613000	12	P0ACA3		NaN	NaN	NaN	NaN	22.2688	21.9625	NaN	NaN	NaN	21.8947
sthA	Soluble pyridine nucleotide transhydrogenase		0.192734	0.968149					1.15638	0.571837	-0.122296	1.29066	0.233645	-0.61288	-1.0909	-1.42645		-	-	-	-	-	-	-	-		6	6	6	23.8	23.8	23.8	51.56	0	20.179	86353000	33	P27306		NaN	NaN	21.7849	22.538	22.7994	21.9815	19.3028	19.7021	22.1993	22.4764
sucA	2-oxoglutarate dehydrogenase E1 component		0.570516	0.875747					1.30155	1.35855	-0.694137	0.523403	-0.0193063	-0.270086	-1.42498	-0.774999		-	-	-	-	-	-	-	-		10	10	10	11.4	11.4	11.4	105.06	0	97.915	141000000	40	P0AFG3		19.8491	19.7855	23.3382	23.2647	22.8138	22.6455	22.5077	NaN	23.671	23.5653
sucB	Dihydrolipoyllysine-residue succinyltransferase component of 2-oxoglutarate dehydrogenase complex		5.12282	0.0415873					0.809426	0.97819	-0.694319	1.09438	0.785653	-0.681713	-1.16109	-1.13054		-	-	-	-	-	-	-	-		11	11	11	30.9	30.9	30.9	44.011	0	323.31	816310000	86	P0AFG6		22.8933	22.8569	25.6382	25.2741	24.8717	25.0882	22.8054	22.7946	25.2997	25.2388
sucC	Succinyl-CoA ligase [ADP-forming] subunit beta		1.89618	0.448407					0.779963	0.98338	0.249141	1.38393	-0.327858	-0.666571	-1.12772	-1.27426		-	-	-	-	-	-	-	-		14	14	14	46.1	46.1	46.1	41.392	0	185.08	488550000	107	P0A836		23.5539	24.0115	24.0667	24.3151	25.6381	26.0277	23.5418	23.8309	24.4291	24.2574
sucD	Succinyl-CoA ligase [ADP-forming] subunit alpha		0.154585	0.970949					-0.440932	-0.439866	2.04645	-1.1309	0.266181	-0.0794871	0.611608	-0.833052		-	-	-	-	-	-	-	-		3	3	3	13.1	13.1	13.1	29.777	0	6.0478	28657000	4	P0AGE9		NaN	NaN	20.4505	NaN	20.4752	NaN	NaN	NaN	20.9443	21.0291
surA	Chaperone SurA		5.14524	0.0446769					0.903328	0.984881	-1.74011	0.772974	0.718941	-0.767522	-0.210468	-0.662024		-	-	-	-	-	-	-	-		3	3	3	8.9	8.9	8.9	47.283	0	5.1005	18772000	7	P0ABZ6		20.8993	20.9852	20.2918	19.9862	20.226	20.8111	20.8678	20.5424	20.8094	20.6585
tabA	Toxin-antitoxin biofilm protein TabA		6.01239	0.0202105					1.1314	1.06666	-0.921676	0.699071	0.809464	-0.890031	-0.921866	-0.973019		-	-	-	-	-	-	-	-		1	1	1	8	8	8	16.865	0	3.7539	41469000	23	P0AF96		22.8859	23.1426	22.0346	21.9519	21.3204	21.4029	21.8549	21.9108	21.5451	21.4106
talB	Transaldolase B	+	9.76093	0.00153846			Ap3Acompetitor_beads; Ap3Acompetitor_con-1; Ap3Acompetitor_PALP2; Ap3Acompetitor_Ap4AnoUV; Ap4Acompetitor_PALP2; PALP3_beads; PALP3_Ap4Acompetitor; PALP3_con-1; PALP3_PALP2; PALP3_Ap3AnoUV; PALP3_Ap4AnoUV; Ap3AnoUV_beads; Ap3AnoUV_con-1; Ap3AnoUV_PALP2; Ap3AnoUV_Ap4AnoUV		1.76567	0.973679	0.530375	-0.547462	-0.0783323	-0.803697	-0.856719	-0.983516		7.5424	5.30041	2.86476	-7.5424	-3.13684	-5.92096	-6.82232	-7.01462		12	12	11	43.8	43.8	38.8	35.219	0	40.983	398390000	82	P0A870		25.5633	25.7298	25.4578	25.786	25.025	24.6831	24.6116	24.5202	25.0744	25.1026
tdcB	L-threonine dehydratase catabolic TdcB		3.72805	0.111021					-0.56574	0.929854	-0.909888	-0.466441	1.96482	-0.819462	-0.404908	0.271766		-	-	-	-	-	-	-	-		4	4	4	17.3	17.3	17.3	35.232	0	16.357	29105000	15	P0AGF6		NaN	NaN	NaN	20.212	19.2376	NaN	NaN	20.7246	21.67	21.9168
tdcE	PFL-like enzyme TdcE		0.835656	0.803311					-0.354892	0.174543	0.176904	2.29473	-0.195052	-0.619217	-0.607666	-0.86935		-	-	-	-	-	-	-	-		8	7	7	13.2	11.8	11.8	85.935	0	16.168	37364000	18	P42632		20.2664	19.9915	20.6309	20.4974	19.5348	NaN	20.4901	19.6426	20.4674	21.6591
tdcF	Putative reactive intermediate deaminase TdcF		2.54816	0.25427					0.483197	1.18401	1.49534	-1.01828	-0.1154	-0.205196	-1.34391	-0.479763		-	-	-	-	-	-	-	-		1	1	1	7	7	7	14.007	0	7.0053	89238000	26	P0AGL2		23.7127	23.6443	22.2862	21.9337	21.6846	21.4459	23.7611	23.8296	22.4065	22.6659
tdh	L-threonine 3-dehydrogenase	+	9.60044	0.000869565	tdh	tdh	Ap3Acompetitor_beads; Ap3Acompetitor_con-1; Ap4Acompetitor_beads; Ap4Acompetitor_con-1; PALP3_beads; PALP3_Ap3Acompetitor; PALP3_Ap4Acompetitor; PALP3_con-1; PALP3_Ap3AnoUV; PALP3_Ap4AnoUV; PALP2_beads; PALP2_Ap3Acompetitor; PALP2_Ap4Acompetitor; PALP2_con-1; PALP2_Ap3AnoUV; PALP2_Ap4AnoUV		1.3047	0.119586	-0.362478	1.53852	0.0781295	-0.425906	-1.30022	-0.952341		7.91962	2.52805	-3.81006	7.49896	2.7978	-4.37341	-7.91962	-6.55812		6	6	6	17.9	17.9	17.9	37.239	0	323.31	512980000	85	P07913		25.3703	25.6024	24.5249	24.5988	25.788	26.2148	21.1591	21.2602	22.9483	22.8643
thiD	Hydroxymethylpyrimidine/phosphomethylpyrimidine kinase		1.2045	0.642704					-0.688697	-0.0830633	-1.8268	0.265377	-0.49024	0.566094	1.09253	1.16479		-	-	-	-	-	-	-	-		4	4	4	22.6	22.6	22.6	28.633	0	323.31	3101400000	312	P76422		24.4702	23.911	27.2002	27.2914	26.6151	26.3542	25.574	25.6087	27.7718	27.7505
thrS	Threonine--tRNA ligase		3.75984	0.106713					0.0204229	-0.164433	-0.195352	2.33321	0.0758424	-0.598241	-0.884511	-0.58694		-	-	-	-	-	-	-	-		13	13	13	25.5	25.5	25.5	74.013	0	64.012	159700000	36	P0A8M3		20.4731	20.1524	19.3315	19.464	22.1471	22.3327	19.0397	20.6314	19.119	18.6406
tig	Trigger factor		1.00252	0.716948					0.27131	0.344973	0.413635	1.66906	0.445076	-1.38578	-1.18432	-0.573956		-	-	-	-	-	-	-	-		8	8	8	25.7	25.7	25.7	48.192	0	48.294	337260000	74	P0A850		23.7987	23.6182	22.6986	22.1218	25.4739	24.4118	23.791	23.6149	23.7396	23.278
tnaA	Tryptophanase	+	8.63615	0.00251429			Ap3Acompetitor_beads; Ap3Acompetitor_con-1; Ap3Acompetitor_Ap4AnoUV; Ap4Acompetitor_beads; Ap4Acompetitor_con-1; Ap4Acompetitor_Ap3AnoUV; Ap4Acompetitor_Ap4AnoUV; PALP3_beads; PALP3_con-1; PALP3_Ap4AnoUV; PALP2_beads; PALP2_con-1; PALP2_Ap3AnoUV; PALP2_Ap4AnoUV		0.537402	0.483468	-0.69741	1.54522	0.935168	-0.667144	-1.09083	-1.04587		3.73734	2.74047	-3.2736	6.11796	4.30527	-5.47235	-6.11796	-5.77816		36	36	36	77.1	77.1	77.1	52.773	0	323.31	54996000000	1367	P0A853		31.2337	31.2367	30.9925	31.0432	31.3535	31.2681	29.9509	29.9574	31.0975	31.1839
tpx	Thiol peroxidase		4.42779	0.110274					-1.20915	0.184305	1.80233	-1.14324	0.630286	-0.0604642	-0.615285	0.41123		-	-	-	-	-	-	-	-		5	5	5	48.2	48.2	48.2	17.835	0	14.344	128430000	38	P0A862		21.9112	22.1043	21.9262	21.8084	21.6222	21.4987	23.2533	22.7939	22.3746	22.4784
treC	Trehalose-6-phosphate hydrolase		5.46327	0.045697					1.02231	1.48938	-1.18336	0.722764	-0.242577	-1.15982	-0.640169	-0.00852514		-	-	-	-	-	-	-	-		2	2	2	4.7	4.7	4.7	63.837	0	7.0396	5163100	3	P28904		19.7269	19.5482	19.2123	19.1725	19.3485	19.3513	NaN	NaN	19.7067	19.7063
tsaC	Threonylcarbamoyl-AMP synthase	+	12.3392	0	tsaC		PALP3_beads; PALP3_Ap3Acompetitor; PALP3_Ap4Acompetitor; PALP3_con-1; PALP3_PALP2; PALP3_Ap3AnoUV; PALP3_Ap4AnoUV		2.42451	-0.123821	-0.572435	-0.333652	-0.0988987	-0.177994	-0.533402	-0.58431		10.7283	-10.0656	-10.7283	-10.4471	-9.89117	-9.49172	-10.7203	-10.6802		2	2	2	16.3	16.3	16.3	20.767	0	15.888	9173100	7	P45748		22.0219	22.59	21.6758	21.4956	21.2188	21.1967	NaN	NaN	NaN	NaN
tsf	Elongation factor Ts		5.41767	0.0574247					0.28905	1.44521	0.685418	-0.750362	0.742158	-1.49251	-1.00461	0.0856427		-	-	-	-	-	-	-	-		10	10	10	38.5	38.5	38.5	30.423	0	24.849	698580000	72	P0A6P1		26.6041	26.3757	25.5268	25.3315	25.5159	25.6623	25.8209	26.1295	26.0248	25.9415
tufB;tufA	Elongation factor Tu 2;Elongation factor Tu 1		2.9198	0.242014					-0.945891	1.2359	0.968575	-0.850752	1.3654	-0.543709	-0.6223	-0.607226		-	-	-	-	-	-	-	-		27	27	27	75.4	75.4	75.4	43.313	0	323.31	6071600000	624	P0CE48;P0CE47		27.3935	27.2767	27.5232	27.509	27.4461	27.4345	28.2233	28.3417	28.4422	28.4626
typA	GTP-binding protein TypA/BipA		0.828018	0.783167					-1.10691	0.66902	-0.170885	0.573543	1.73498	-1.34241	0.0369173	-0.394252		-	-	-	-	-	-	-	-		7	7	7	14.2	14.2	14.2	67.355	0	15.303	39980000	17	P32132		NaN	NaN	NaN	19.989	NaN	20.5185	20.3258	20.753	19.9166	20.4177
ubiD	3-octaprenyl-4-hydroxybenzoate carboxy-lyase		2.31835	0.275145					0.401049	0.619556	-0.732513	1.56503	0.935135	-0.898948	-0.912154	-0.97715		-	-	-	-	-	-	-	-		8	8	8	23.9	23.9	23.9	55.603	0	26.98	112530000	36	P0AAB4		21.0704	21.8704	19.0603	NaN	23.6323	23.5013	21.2278	NaN	21.8111	22.1414
udp	Uridine phosphorylase		2.7869	0.195455					0.0847438	0.561073	0.145978	1.39833	0.74974	-0.0699769	-1.3448	-1.52508		-	-	-	-	-	-	-	-		4	4	4	26.5	26.5	26.5	27.159	0	25.373	112340000	36	P12758		NaN	NaN	21.2439	20.7898	22.7686	22.5507	21.434	22.3435	21.1479	21.4231
upp	Uracil phosphoribosyltransferase		0.326687	0.946325					-1.05813	0.347229	-0.855849	0.957678	1.3676	-1.36725	0.608671	5.21291e-05		-	-	-	-	-	-	-	-		6	6	6	39.9	39.9	39.9	22.533	0	30.241	128000000	59	P0A8F0		21.5962	21.1682	21.9535	22.0359	22.9595	22.5041	22.6977	22.5643	22.0852	22.2834
ushA	Protein UshA;UDP-sugar hydrolase;5-nucleotidase		1.45074	0.599899					0.068139	0.101518	-0.198757	2.20283	-0.962106	-1.07447	-0.110587	-0.0265735		-	-	-	-	-	-	-	-		2	2	2	4.4	4.4	4.4	60.823	0	3.1368	5237600	4	P07024		19.4374	19.3074	NaN	18.2443	NaN	NaN	18.8409	18.7629	NaN	NaN
uspA	Universal stress protein A		1.61719	0.520856					-1.03267	0.592297	0.00472383	-0.732412	1.69516	-1.1699	0.867984	-0.225181		-	-	-	-	-	-	-	-		1	1	1	9	9	9	16.066	0	3.2083	96872000	30	P0AED0		21.3386	20.8807	21.1801	21.7836	21.3207	21.3549	22.3923	22.0507	22.7135	22.3284
uspE	Universal stress protein E		0.185772	0.965859					-0.786641	0.28684	0.267175	2.06492	0.0849089	-0.555467	-0.0805606	-1.28117		-	-	-	-	-	-	-	-		1	1	1	6.3	6.3	6.3	35.706	0	7.0563	18698000	8	P0AAC0		NaN	NaN	NaN	NaN	19.3874	19.7273	NaN	NaN	19.7344	19.6617
uspF	Universal stress protein F		0.673944	0.851519					-1.58384	-0.175409	-0.535627	1.64889	0.661446	-0.827825	0.373193	0.439168		-	-	-	-	-	-	-	-		4	4	4	37.5	37.5	37.5	16.016	0	10.627	102910000	41	P37903		17.983	20.6931	20.7829	20.3359	21.0534	20.4469	21.3764	21.7838	21.5934	21.5894
uspG	Universal stress protein G		0.528145	0.908863					-1.27927	0.336967	1.16766	-0.214945	-0.705468	-1.10415	0.397162	1.40204		-	-	-	-	-	-	-	-		2	2	2	19.7	19.7	19.7	15.935	0	3.2368	37185000	9	P39177		21.3849	20.4596	NaN	20.5078	19.8854	20.2456	20.8324	20.4116	20.6228	21.3874
uxaB	Altronate oxidoreductase	+	8.12785	0.00358974	uxaB	uxaB	PALP3_beads; PALP3_Ap3Acompetitor; PALP3_Ap4Acompetitor; PALP3_con-1; PALP3_Ap3AnoUV; PALP3_Ap4AnoUV; PALP2_beads; PALP2_Ap3Acompetitor; PALP2_Ap4Acompetitor; PALP2_con-1; PALP2_Ap3AnoUV; PALP2_Ap4AnoUV		0.973714	-0.723286	-0.446159	2.07383	-0.173274	-0.627041	-0.650452	-0.427333		3.28397	-6.19327	-5.34093	6.25416	-4.21218	-6.25416	-6.21117	-5.17128		6	6	6	14.3	14.3	14.3	54.808	0	17.896	50675000	22	P0A6L7		21.012	20.9663	19.7174	20.7617	21.6114	21.7599	19.3038	NaN	NaN	NaN
valS	Valine--tRNA ligase		3.81835	0.105169					-0.351979	0.193135	-0.504119	2.31069	0.200323	-0.462501	-0.567342	-0.818209		-	-	-	-	-	-	-	-		7	7	7	9.5	9.5	9.5	108.19	0	13.32	100860000	13	P07118		NaN	NaN	NaN	NaN	20.3039	18.3286	NaN	18.4138	19.7384	19.7171
wecB	UDP-N-acetylglucosamine 2-epimerase		3.14984	0.177567					-1.04886	-0.113726	-0.169022	2.29273	0.241907	-0.587445	-0.373827	-0.241758		-	-	-	-	-	-	-	-		2	2	2	6.6	6.6	6.6	42.244	0	4.0588	23186000	7	P27828		NaN	NaN	17.2847	NaN	NaN	19.1379	NaN	NaN	NaN	NaN
wecC	UDP-N-acetyl-D-mannosamine dehydrogenase		1.99742	0.444353					-0.485723	0.0170684	-0.524628	2.40954	-0.585315	-0.0827287	-0.210806	-0.537405		-	-	-	-	-	-	-	-		3	3	3	10.2	10.2	10.2	45.838	0	11.668	5563700	5	P27829		NaN	NaN	NaN	NaN	NaN	NaN	NaN	NaN	NaN	NaN
wrbA	NAD(P)H dehydrogenase (quinone)		0.700975	0.850564					-1.03656	-0.546936	0.912432	1.80047	0.30803	0.235269	-0.87476	-0.797951		-	-	-	-	-	-	-	-		7	7	7	50.5	50.5	50.5	20.845	0	163.71	344300000	64	P0A8G6		22.2934	22.708	22.652	23.105	23.001	22.5574	23.181	23.2219	23.069	22.9359
yaeH	UPF0325 protein YaeH		0.257129	0.969503					0.059398	-1.65756	0.0910219	1.00648	-0.0141249	-1.25976	1.0689	0.705652		-	-	-	-	-	-	-	-		2	2	2	18.8	18.8	18.8	15.096	0	6.0963	25804000	7	P62768		20.6682	20.7613	19.5719	19.61	20.1986	20.7292	20.6977	NaN	NaN	NaN
yahK	Aldehyde reductase YahK	+	8.83075	0.00234483			Ap3Acompetitor_beads; Ap3Acompetitor_con-1; Ap3Acompetitor_Ap3AnoUV; Ap3Acompetitor_Ap4AnoUV; Ap4Acompetitor_con-1; Ap4Acompetitor_Ap4AnoUV; PALP3_beads; PALP3_Ap4Acompetitor; PALP3_con-1; PALP3_Ap3AnoUV; PALP3_Ap4AnoUV; PALP2_beads; PALP2_con-1; PALP2_Ap4AnoUV		1.41045	1.12343	-0.317555	0.66148	0.185884	-1.13303	-1.08382	-0.846841		6.40842	5.82677	-2.57248	3.32697	1.98204	-6.05958	-6.40842	-4.94526		9	9	9	36.7	36.7	36.7	37.978	0	133.79	231020000	47	P75691		24.0397	24.0713	21.5267	21.619	25.4853	24.797	22.2165	22.2014	23.2686	23.5029
yahO	Uncharacterized protein YahO		3.09586	0.186338					0.128524	1.35113	1.11516	-1.81917	-0.0281711	-0.138252	-0.751548	0.14233		-	-	-	-	-	-	-	-		1	1	1	16.5	16.5	16.5	9.8953	0.0084926	2.2083	15235000	5	P75694		20.2174	20.4126	19.6593	20.0729	19.2946	19.562	21.1897	20.4931	21.2775	21.2245
yaiE	UPF0345 protein YaiE		3.25668	0.150128					2.02892	0.538277	-0.359072	0.619253	-0.746776	-0.580402	-0.574781	-0.925421		-	-	-	-	-	-	-	-		1	1	1	11.7	11.7	11.7	10.234	0	3.0122	25355000	4	P0C037		22.455	22.5946	22.3151	22.2311	NaN	22.5266	21.6728	21.7727	NaN	NaN
ybeZ	PhoH-like protein		0.452759	0.930118					-1.39503	0.568164	-0.936496	0.63508	1.79478	0.0105403	-0.348057	-0.328983		-	-	-	-	-	-	-	-		2	2	2	8.1	8.1	8.1	39.038	0	7.437	7570800	4	P0A9K3		NaN	NaN	NaN	19.5127	NaN	NaN	NaN	NaN	21.125	20.6942
ybgI	Putative GTP cyclohydrolase 1 type 2		1.88079	0.409285					-0.303748	0.0126161	-0.866131	2.39921	-0.34573	-0.228133	-0.390698	-0.277391		-	-	-	-	-	-	-	-		4	4	4	26.3	26.3	26.3	26.892	0	86.043	41407000	16	P0AFP6		NaN	NaN	NaN	NaN	21.7824	21.7211	NaN	NaN	NaN	NaN
ybhB	UPF0098 protein YbhB		2.95237	0.195908					1.57553	1.61625	-0.55511	-0.263134	-0.785593	-0.531699	-0.715726	-0.340513		-	-	-	-	-	-	-	-		1	1	1	7.6	7.6	7.6	17.085	0.0022422	2.5553	7605700	1	P12994		NaN	20.4868	21.0173	21.9084	NaN	20.0194	NaN	20.8562	20.6498	20.4941
ybiB	Uncharacterized protein YbiB		2.6827	0.250514					-0.363078	1.50181	-0.150466	1.2194	0.551711	-0.847154	-1.31164	-0.600592		-	-	-	-	-	-	-	-		1	1	1	3.8	3.8	3.8	35.048	0.0022222	2.5102	8097500	11	P30177		NaN	NaN	NaN	NaN	19.9121	19.9267	NaN	NaN	20.3994	19.8582
yceF	Maf-like protein YceF	+	6.96215	0.0093617			Ap4Acompetitor_beads; Ap4Acompetitor_Ap3Acompetitor; Ap4Acompetitor_con-1; Ap4Acompetitor_PALP3; Ap4Acompetitor_Ap3AnoUV; Ap4Acompetitor_Ap4AnoUV; PALP2_beads; PALP2_con-1; PALP2_Ap3AnoUV; PALP2_Ap4AnoUV		0.352647	0.256645	-0.600975	1.31984	1.43693	-0.689641	-1.11683	-0.958611		-1.57828	-1.46156	-3.87353	4.22314	5.4898	-4.00402	-5.4898	-4.72833		4	4	4	32.5	32.5	32.5	21.691	0	38.008	84955000	33	P0A729		20.4285	20.4124	NaN	NaN	20.9784	20.5798	19.4343	NaN	20.437	20.0418
ycfP	UPF0227 protein YcfP		2.20516	0.325699					-0.853784	1.05657	-0.541953	1.06983	1.38555	-1.15357	-0.517707	-0.444942		-	-	-	-	-	-	-	-		1	1	1	6.7	6.7	6.7	21.226	0	3.5869	16059000	3	P0A8E1		NaN	NaN	NaN	NaN	NaN	NaN	NaN	NaN	20.7445	21.1777
ychF	Ribosome-binding ATPase YchF		4.04082	0.0882381					1.13663	0.777046	-0.541055	-0.00791879	1.28023	-1.62985	-0.486727	-0.528365		-	-	-	-	-	-	-	-		8	8	8	25.1	25.1	25.1	39.667	0	16.621	76158000	29	P0ABU2		21.102	20.919	22.2976	21.283	25.3045	24.378	21.0305	20.3657	21.4968	21.1716
ydcS	Putative ABC transporter periplasmic-binding protein YdcS	+	8.17712	0.00357895	ydcS		Ap3Acompetitor_Ap4Acompetitor; Ap3Acompetitor_Ap3AnoUV; PALP3_beads; PALP3_Ap3Acompetitor; PALP3_Ap4Acompetitor; PALP3_con-1; PALP3_PALP2; PALP3_Ap3AnoUV; PALP3_Ap4AnoUV		2.23697	0.610904	-0.680231	-0.0219653	-0.614721	-0.494371	-0.52113	-0.515457		7.46914	-2.26217	-7.46914	-3.8984	-7.09301	-6.47283	-5.38047	-6.47356		6	6	6	27	27	27	42.295	0	10.293	20420000	8	P76108		22.6339	22.6526	22.4461	22.7738	21.9102	21.9058	21.8274	21.4542	20.8835	NaN
ydeQ	Uncharacterized fimbrial-like protein YdeQ		0.299223	0.952832					0.297537	1.29688	0.414465	-1.89356	-0.910793	0.671083	0.365992	-0.241599		-	-	-	-	-	-	-	-		1	1	1	3.9	3.9	3.9	32.069	0.0022321	2.5177	1927100000	9	P77588		23.0524	23.2245	24.67	24.7981	23.5842	23.5615	22.421	NaN	28.2007	29.6457
ydgH	Protein YdgH		1.83721	0.469636					-0.0347225	1.10817	-0.0315495	-0.293318	1.81725	-0.95386	-0.512541	-1.09944		-	-	-	-	-	-	-	-		2	2	2	11.1	11.1	11.1	33.903	0	4.5156	5560700	5	P76177		19.0369	NaN	18.7273	19.7274	NaN	NaN	19.5873	19.2416	NaN	NaN
ydhF	Oxidoreductase YdhF		0.713773	0.851039					-0.218938	0.824698	-0.205117	1.69995	-0.481215	-1.73525	0.270872	-0.154996		-	-	-	-	-	-	-	-		2	2	2	8.4	8.4	8.4	33.675	0	3.0938	8907200	2	P76187		NaN	NaN	NaN	NaN	20.8516	20.5671	NaN	NaN	NaN	NaN
yeaG	Uncharacterized protein YeaG		0.148724	0.969					0.259601	-0.640066	-1.40817	-0.269436	1.73725	0.0770403	0.962624	-0.718844		-	-	-	-	-	-	-	-		4	4	4	5.6	5.6	5.6	74.479	0	6.285	53348000	13	P0ACY3		19.5578	20.8554	21.5397	22.0757	20.2041	20.5757	NaN	NaN	21.5512	21.9738
yfcZ	UPF0381 protein YfcZ		0.974769	0.737436					0.500585	-0.166098	0.859975	-0.261912	1.68708	-1.57521	-0.664943	-0.379472		-	-	-	-	-	-	-	-		2	2	2	27.7	27.7	27.7	10.318	0	3.6858	18523000	9	P0AD33		20.5958	NaN	20.1802	NaN	20.5355	20.1406	NaN	20.6151	NaN	NaN
ygaM	Uncharacterized protein YgaM		0.783865	0.803741					0.431012	-0.297598	-0.419129	2.22551	-0.000577735	-0.175096	-0.954039	-0.810086		-	-	-	-	-	-	-	-		2	2	2	22.9	22.9	22.9	11.847	0	3.2844	18582000	3	P0ADQ7		19.9552	NaN	20.5808	20.4255	NaN	NaN	NaN	NaN	NaN	NaN
ygfZ	tRNA-modifying protein YgfZ		3.17307	0.165379					-0.0394765	0.606357	-0.304451	-0.532862	1.99222	-1.17084	-0.892946	0.342001		-	-	-	-	-	-	-	-		2	2	2	7.4	7.4	7.4	36.094	0	4.3684	25563000	7	P0ADE8		20.3886	20.4913	19.4592	19.0919	19.4315	19.3386	20.1438	NaN	20.2256	20.3311
yhjJ	Protein YhjJ	+	10.0567	0.000380952			Ap3Acompetitor_beads; Ap3Acompetitor_con-1; Ap3Acompetitor_Ap3AnoUV; Ap3Acompetitor_Ap4AnoUV; Ap4Acompetitor_beads; Ap4Acompetitor_con-1; Ap4Acompetitor_Ap4AnoUV; PALP3_beads; PALP3_con-1; PALP3_Ap3AnoUV; PALP3_Ap4AnoUV; PALP2_beads; PALP2_con-1; PALP2_Ap3AnoUV; PALP2_Ap4AnoUV		1.18801	0.906586	-0.724022	0.911784	0.67281	-1.14593	-0.838842	-0.970398		6.64643	5.04727	-4.72458	6.52487	2.76334	-6.64643	-5.45117	-5.34482		4	4	4	11.8	11.8	11.8	55.527	0	27.491	60419000	16	P37648		23.0551	22.7162	21.8734	21.7718	21.3244	21.9246	21.44	22.0167	21.2272	21.4217
ynjB	Protein YnjB	+	7.69021	0.00495238			Ap3Acompetitor_beads; Ap3Acompetitor_con-1; Ap3Acompetitor_Ap4AnoUV; Ap4Acompetitor_beads; Ap4Acompetitor_con-1; Ap4Acompetitor_Ap4AnoUV; PALP3_beads; PALP3_con-1; PALP3_PALP2; PALP3_Ap3AnoUV; PALP3_Ap4AnoUV		1.46199	0.831241	-0.680299	0.79565	0.499056	-0.971185	-0.9028	-1.03366		6.49611	2.61939	-4.60754	-2.31651	2.26128	-6.49611	-5.52049	-6.42203		3	3	3	11.1	11.1	11.1	42.844	0	15.459	36005000	21	P76223		22.9307	23.2206	22.008	22.0266	21.4581	22.0232	21.0374	NaN	21.1076	20.9315
yqjD	Uncharacterized protein YqjD		3.02159	0.169186					0.54757	1.43454	-0.20682	1.05981	0.155669	-0.697228	-1.55651	-0.737031		-	-	-	-	-	-	-	-		3	3	3	36.6	36.6	36.6	11.051	0	323.31	178920000	47	P64581		21.6485	21.5416	22.8364	22.6271	23.1681	23.2403	22.0793	22.2922	24.2413	23.898
yqjG	Glutathionyl-hydroquinone reductase YqjG		3.46766	0.160947					1.24872	-0.0367254	-1.11163	1.13111	-1.03163	-0.71521	1.03732	-0.52194		-	-	-	-	-	-	-	-		1	1	1	4	4	4	37.386	0	4.0215	5722400	7	P42620		20.0874	20.3817	18.5691	19.1621	19.3836	19.4677	NaN	NaN	NaN	NaN
ytfQ	ABC transporter periplasmic-binding protein YtfQ		0.626876	0.891321					0.0265561	0.34776	1.47719	-2.07461	-0.187416	0.582766	-0.122852	-0.0493933		-	-	-	-	-	-	-	-		2	2	2	5.7	5.7	5.7	34.344	0.0022989	2.8517	34600000	6	P39325		19.5713	19.184	19.07	19.2461	NaN	NaN	19.9296	20.0777	19.4017	19.1868
[truncated: 38 more columns]
