# Supplementary material for: Chemical proteomic profiling reveals protein interactors of the alarmones diadenosine triphosphate and tetraphosphate
Source: Nat Commun. 2021 Oct 4;12:5808. doi: 10.1038/s41467-021-26075-4 (PMC8490401; doi:10.1038/s41467-021-26075-4)
Supplement: Supplementary file 6 — Supplementary Dataset 4 [file 41467_2021_26075_MOESM6_ESM.xlsx]

## Sheet: AP3A_Ecoli_BP
File created with bingo (c) on 24.06.2021 at 16:52:37
proteins found for Ap3A probe (PALP-3) in E. coli K12 lysates
Overrepresentation
Selected statistical test : Hypergeometric test
Selected correction : Benjamini & Hochberg False Discovery Rate (FDR) correction
Selected significance level : 0.05
Testing option : Use whole annotation as reference set
namespace: biological_process
GO-ID	p-value	corr p-value	x	n	X	N	Description	Genes in test set			% of hits	% of global proteome
9117	2.1745e-06	0.00045693	7	151	16	3456	nucleotide metabolic process	CMK|FOLD|MDH|ACS|CPDB|APT|PGK			43.75	4.36921
6753	2.5962e-06	0.00045693	7	155	16	3456	nucleoside phosphate metabolic process	CMK|FOLD|MDH|ACS|CPDB|APT|PGK			43.75	4.48495
44281	4.3413e-06	0.00050938	13	878	16	3456	small molecule metabolic process	CMK|FOLD|UXAB|SERC|APT|GLNS|ICD|MDH|ACS|CPDB|PGK|TDH|FUCO			81.25	25.4051
19637	1.5441e-05	0.0013588	8	289	16	3456	organophosphate metabolic process	CMK|FOLD|MDH|ACS|CPDB|SERC|APT|PGK			50	8.36227
6163	3.1629e-05	0.0022267	5	87	16	3456	purine nucleotide metabolic process	FOLD|MDH|ACS|APT|PGK			31.25	2.51736
55086	4.751e-05	0.0027872	7	240	16	3456	nucleobase-containing small molecule metabolic process	CMK|FOLD|MDH|ACS|CPDB|APT|PGK			43.75	6.94444
72521	8.6214e-05	0.0043353	5	107	16	3456	purine-containing compound metabolic process	FOLD|MDH|ACS|APT|PGK			31.25	3.09606
6564	0.00011995	0.0046604	2	4	16	3456	L-serine biosynthetic process	SERC|TDH			12.5	0.115741
71704	0.00012102	0.0046604	16	1970	16	3456	organic substance metabolic process	CMK|FOLD|UXAB|SERC|APT|TSAC|GLNS|ICD|MDH|ACS|YDCS|CPDB|PGK|TDH|PQQL|FUCO			100	57.0023
19752	0.0001324	0.0046604	9	509	16	3456	carboxylic acid metabolic process	FOLD|MDH|ACS|UXAB|SERC|PGK|TDH|GLNS|ICD			56.25	14.728
43436	0.00019412	0.0060751	9	534	16	3456	oxoacid metabolic process	FOLD|MDH|ACS|UXAB|SERC|PGK|TDH|GLNS|ICD			56.25	15.4514
44238	0.00020711	0.0060751	15	1704	16	3456	primary metabolic process	CMK|FOLD|UXAB|SERC|APT|TSAC|GLNS|ICD|MDH|ACS|CPDB|PGK|TDH|PQQL|FUCO			93.75	49.3056
6082	0.00022822	0.0061795	9	545	16	3456	organic acid metabolic process	FOLD|MDH|ACS|UXAB|SERC|PGK|TDH|GLNS|ICD			56.25	15.7697
9150	0.0004114	0.010344	4	81	16	3456	purine ribonucleotide metabolic process	MDH|ACS|APT|PGK			25	2.34375
6796	0.00056957	0.013366	8	476	16	3456	phosphate-containing compound metabolic process	CMK|FOLD|MDH|ACS|CPDB|SERC|APT|PGK			50	13.7731
6793	0.00078978	0.016959	8	499	16	3456	phosphorus metabolic process	CMK|FOLD|MDH|ACS|CPDB|SERC|APT|PGK			50	14.4387
9259	0.00081906	0.016959	4	97	16	3456	ribonucleotide metabolic process	MDH|ACS|APT|PGK			25	2.80671
9165	0.00088487	0.017304	4	99	16	3456	nucleotide biosynthetic process	CMK|FOLD|ACS|APT			25	2.86458
1901293	0.00099051	0.018086	4	102	16	3456	nucleoside phosphate biosynthetic process	CMK|FOLD|ACS|APT			25	2.95139
19693	0.0010276	0.018086	4	103	16	3456	ribose phosphate metabolic process	MDH|ACS|APT|PGK			25	2.98032
90407	0.0013272	0.021654	5	192	16	3456	organophosphate biosynthetic process	CMK|FOLD|ACS|SERC|APT			31.25	5.55556
6164	0.0013979	0.021654	3	50	16	3456	purine nucleotide biosynthetic process	FOLD|ACS|APT			18.75	1.44676
8152	0.0014149	0.021654	16	2296	16	3456	metabolic process	CMK|FOLD|UXAB|SERC|APT|TSAC|GLNS|ICD|MDH|ACS|YDCS|CPDB|PGK|TDH|PQQL|FUCO			100	66.4352
6563	0.0015218	0.02232	2	13	16	3456	L-serine metabolic process	SERC|TDH			12.5	0.376157
72522	0.0019437	0.026489	3	56	16	3456	purine-containing compound biosynthetic process	FOLD|ACS|APT			18.75	1.62037
46483	0.0019566	0.026489	10	885	16	3456	heterocycle metabolic process	CMK|FOLD|MDH|ACS|CPDB|SERC|APT|PGK|TSAC|GLNS			62.5	25.6076
44283	0.0021243	0.027694	6	319	16	3456	small molecule biosynthetic process	FOLD|CPDB|SERC|APT|PGK|TDH			37.5	9.23032
6725	0.0022472	0.028251	10	900	16	3456	cellular aromatic compound metabolic process	CMK|FOLD|MDH|ACS|CPDB|SERC|APT|PGK|TSAC|GLNS			62.5	26.0417
32787	0.0025436	0.030203	5	222	16	3456	monocarboxylic acid metabolic process	MDH|ACS|UXAB|PGK|ICD			31.25	6.42361
9066	0.0026072	0.030203	3	62	16	3456	aspartate family amino acid metabolic process	FOLD|SERC|TDH			18.75	1.79398
16052	0.0029654	0.030203	4	137	16	3456	carbohydrate catabolic process	MDH|UXAB|PGK|FUCO			25	3.96412
1901360	0.0029905	0.030203	10	932	16	3456	organic cyclic compound metabolic process	CMK|FOLD|MDH|ACS|CPDB|SERC|APT|PGK|TSAC|GLNS			62.5	26.9676
6139	0.0029975	0.030203	9	763	16	3456	nucleobase-containing compound metabolic process	CMK|FOLD|MDH|ACS|CPDB|APT|PGK|TSAC|GLNS			56.25	22.0775
1901576	0.0035222	0.030203	10	951	16	3456	organic substance biosynthetic process	CMK|FOLD|ACS|YDCS|CPDB|SERC|APT|PGK|TDH|GLNS			62.5	27.5174
1901575	0.0035963	0.030203	7	482	16	3456	organic substance catabolic process	MDH|ACS|UXAB|CPDB|PGK|TDH|FUCO			43.75	13.9468
6096	0.0040096	0.030203	2	21	16	3456	glycolytic process	MDH|PGK			12.5	0.607639
1901564	0.0041652	0.030203	10	971	16	3456	organonitrogen compound metabolic process	CMK|FOLD|MDH|ACS|SERC|APT|PGK|TDH|PQQL|GLNS			62.5	28.0961
9056	0.0043455	0.030203	7	498	16	3456	catabolic process	MDH|ACS|UXAB|CPDB|PGK|TDH|FUCO			43.75	14.4097
6757	0.0043987	0.030203	2	22	16	3456	ATP generation from ADP	MDH|PGK			12.5	0.636574
34313	0.0046296	0.030203	1	1	16	3456	diol catabolic process	FUCO			6.25	0.0289352
2082	0.0046296	0.030203	1	1	16	3456	regulation of oxidative phosphorylation	PGK			6.25	0.0289352
34421	0.0046296	0.030203	1	1	16	3456	post-translational protein acetylation	ACS			6.25	0.0289352
42618	0.0046296	0.030203	1	1	16	3456	poly-hydroxybutyrate metabolic process	YDCS			6.25	0.0289352
42619	0.0046296	0.030203	1	1	16	3456	poly-hydroxybutyrate biosynthetic process	YDCS			6.25	0.0289352
1903862	0.0046296	0.030203	1	1	16	3456	positive regulation of oxidative phosphorylation	PGK			6.25	0.0289352
6425	0.0046296	0.030203	1	1	16	3456	glutaminyl-tRNA aminoacylation	GLNS			6.25	0.0289352
42844	0.0046296	0.030203	1	1	16	3456	glycol metabolic process	FUCO			6.25	0.0289352
42846	0.0046296	0.030203	1	1	16	3456	glycol catabolic process	FUCO			6.25	0.0289352
1901441	0.0046296	0.030203	1	1	16	3456	poly(hydroxyalkanoate) biosynthetic process	YDCS			6.25	0.0289352
1901440	0.0046296	0.030203	1	1	16	3456	poly(hydroxyalkanoate) metabolic process	YDCS			6.25	0.0289352
1903580	0.0046296	0.030203	1	1	16	3456	positive regulation of ATP metabolic process	PGK			6.25	0.0289352
1903578	0.0046296	0.030203	1	1	16	3456	regulation of ATP metabolic process	PGK			6.25	0.0289352
51143	0.0046296	0.030203	1	1	16	3456	propanediol metabolic process	FUCO			6.25	0.0289352
9058	0.0046335	0.030203	10	984	16	3456	biosynthetic process	CMK|FOLD|ACS|YDCS|CPDB|SERC|APT|PGK|TDH|GLNS			62.5	28.4722
46031	0.0048047	0.03075	2	23	16	3456	ADP metabolic process	MDH|PGK			12.5	0.665509
9070	0.0052273	0.031724	2	24	16	3456	serine family amino acid biosynthetic process	SERC|TDH			12.5	0.694444
9135	0.0052273	0.031724	2	24	16	3456	purine nucleoside diphosphate metabolic process	MDH|PGK			12.5	0.694444
9179	0.0052273	0.031724	2	24	16	3456	purine ribonucleoside diphosphate metabolic process	MDH|PGK			12.5	0.694444
9185	0.0056666	0.033807	2	25	16	3456	ribonucleoside diphosphate metabolic process	MDH|PGK			12.5	0.72338
6165	0.0065942	0.03796	2	27	16	3456	nucleoside diphosphate phosphorylation	MDH|PGK			12.5	0.78125
46939	0.0065942	0.03796	2	27	16	3456	nucleotide phosphorylation	MDH|PGK			12.5	0.78125
44271	0.0066861	0.03796	7	537	16	3456	cellular nitrogen compound biosynthetic process	CMK|FOLD|ACS|CPDB|SERC|APT|GLNS			43.75	15.5382
34641	0.0068101	0.03805	10	1033	16	3456	cellular nitrogen compound metabolic process	CMK|FOLD|MDH|ACS|CPDB|SERC|APT|PGK|TSAC|GLNS			62.5	29.89
19438	0.0069694	0.038332	6	403	16	3456	aromatic compound biosynthetic process	CMK|FOLD|ACS|CPDB|SERC|APT			37.5	11.6609
6099	0.0075865	0.041084	2	29	16	3456	tricarboxylic acid cycle	MDH|ICD			12.5	0.83912
9132	0.0086422	0.043852	2	31	16	3456	nucleoside diphosphate metabolic process	MDH|PGK			12.5	0.896991
34311	0.0092392	0.043852	1	2	16	3456	diol metabolic process	FUCO			6.25	0.0578704
6168	0.0092392	0.043852	1	2	16	3456	adenine salvage	APT			6.25	0.0578704
19518	0.0092392	0.043852	1	2	16	3456	L-threonine catabolic process to glycine	TDH			6.25	0.0578704
33359	0.0092392	0.043852	1	2	16	3456	lysine biosynthetic process via diaminopimelate and N-succinyl-2-amino-6-ketopimelate	SERC			6.25	0.0578704
45733	0.0092392	0.043852	1	2	16	3456	acetate catabolic process	ACS			6.25	0.0578704
35601	0.0092392	0.043852	1	2	16	3456	protein deacylation	ACS			6.25	0.0578704
6476	0.0092392	0.043852	1	2	16	3456	protein deacetylation	ACS			6.25	0.0578704
19427	0.0092392	0.043852	1	2	16	3456	acetyl-CoA biosynthetic process from acetate	ACS			6.25	0.0578704
18130	0.0093689	0.043852	6	428	16	3456	heterocycle biosynthetic process	CMK|FOLD|ACS|CPDB|SERC|APT			37.5	12.3843
5996	0.009468	0.043852	3	98	16	3456	monosaccharide metabolic process	UXAB|PGK|FUCO			18.75	2.83565
6807	0.01059	0.048198	12	1501	16	3456	nitrogen compound metabolic process	CMK|FOLD|MDH|ACS|CPDB|SERC|APT|PGK|TSAC|TDH|PQQL|GLNS			75	43.4317
34654	0.010715	0.048198	5	310	16	3456	nucleobase-containing compound biosynthetic process	CMK|FOLD|ACS|CPDB|APT			31.25	8.96991
9067	0.01094	0.048198	2	35	16	3456	aspartate family amino acid biosynthetic process	FOLD|SERC			12.5	1.01273
1901362	0.010954	0.048198	6	442	16	3456	organic cyclic compound biosynthetic process	CMK|FOLD|ACS|CPDB|SERC|APT			37.5	12.7894

## Sheet: Ap4A_Ecoli_BP
File created with bingo (c) on 24.06.2021 at 16:54:17
proteins found for Ap4A probe (PALP-2) in E. coli K12 lysates
Overrepresentation
Selected statistical test : Hypergeometric test
Selected correction : Benjamini & Hochberg False Discovery Rate (FDR) correction
Selected significance level : 0.05
Testing option : Use whole annotation as reference set
namespace: biological_process
GO-ID	p-value	corr p-value	x	n	X	N	Description	Genes in test set			% of hits	% of global proteome
9117	1.7464e-07	2.8791e-05	7	151	12	3456	nucleotide metabolic process	CMK|FOLD|MDH|ACS|PGK|ACKA|PYRH			58.3333	4.36921
6753	2.0939e-07	2.8791e-05	7	155	12	3456	nucleoside phosphate metabolic process	CMK|FOLD|MDH|ACS|PGK|ACKA|PYRH			58.3333	4.48495
32787	2.47e-06	0.0001723	7	222	12	3456	monocarboxylic acid metabolic process	MDH|ACS|UXAB|PGK|ACKA|GARR|KDGK			58.3333	6.42361
44281	2.5062e-06	0.0001723	11	878	12	3456	small molecule metabolic process	CMK|FOLD|MDH|ACS|UXAB|PGK|ACKA|TDH|PYRH|GARR|KDGK			91.6667	25.4051
55086	4.1916e-06	0.00020348	7	240	12	3456	nucleobase-containing small molecule metabolic process	CMK|FOLD|MDH|ACS|PGK|ACKA|PYRH			58.3333	6.94444
19752	4.4396e-06	0.00020348	9	509	12	3456	carboxylic acid metabolic process	FOLD|MDH|ACS|UXAB|PGK|ACKA|TDH|GARR|KDGK			75	14.728
6163	6.2111e-06	0.0002305	5	87	12	3456	purine nucleotide metabolic process	FOLD|MDH|ACS|PGK|ACKA			41.6667	2.51736
43436	6.7054e-06	0.0002305	9	534	12	3456	oxoacid metabolic process	FOLD|MDH|ACS|UXAB|PGK|ACKA|TDH|GARR|KDGK			75	15.4514
6082	7.9871e-06	0.00024405	9	545	12	3456	organic acid metabolic process	FOLD|MDH|ACS|UXAB|PGK|ACKA|TDH|GARR|KDGK			75	15.7697
9259	1.0648e-05	0.0002872	5	97	12	3456	ribonucleotide metabolic process	MDH|ACS|PGK|ACKA|PYRH			41.6667	2.80671
9165	1.1777e-05	0.0002872	5	99	12	3456	nucleotide biosynthetic process	CMK|FOLD|ACS|ACKA|PYRH			41.6667	2.86458
1901293	1.3644e-05	0.0002872	5	102	12	3456	nucleoside phosphate biosynthetic process	CMK|FOLD|ACS|ACKA|PYRH			41.6667	2.95139
19693	1.4315e-05	0.0002872	5	103	12	3456	ribose phosphate metabolic process	MDH|ACS|PGK|ACKA|PYRH			41.6667	2.98032
19637	1.4621e-05	0.0002872	7	289	12	3456	organophosphate metabolic process	CMK|FOLD|MDH|ACS|PGK|ACKA|PYRH			58.3333	8.36227
72521	1.7265e-05	0.00031652	5	107	12	3456	purine-containing compound metabolic process	FOLD|MDH|ACS|PGK|ACKA			41.6667	3.09606
6796	3.6466e-05	0.00062676	8	476	12	3456	phosphate-containing compound metabolic process	CMK|FOLD|MDH|ACS|PGK|ACKA|PYRH|KDGK			66.6667	13.7731
16310	4.0499e-05	0.00065513	6	219	12	3456	phosphorylation	CMK|MDH|PGK|ACKA|PYRH|KDGK			50	6.33681
6793	5.1921e-05	0.00079323	8	499	12	3456	phosphorus metabolic process	CMK|FOLD|MDH|ACS|PGK|ACKA|PYRH|KDGK			66.6667	14.4387
16052	5.7596e-05	0.00083363	5	137	12	3456	carbohydrate catabolic process	MDH|UXAB|PGK|GARR|KDGK			41.6667	3.96412
6083	6.6073e-05	0.00086524	2	4	12	3456	acetate metabolic process	ACS|ACKA			16.6667	0.115741
6085	6.6073e-05	0.00086524	2	4	12	3456	acetyl-CoA biosynthetic process	ACS|ACKA			16.6667	0.115741
9185	7.0509e-05	0.00088136	3	25	12	3456	ribonucleoside diphosphate metabolic process	MDH|PGK|PYRH			25	0.72338
9150	0.0001202	0.0014372	4	81	12	3456	purine ribonucleotide metabolic process	MDH|ACS|PGK|ACKA			33.3333	2.34375
9132	0.00013619	0.0015605	3	31	12	3456	nucleoside diphosphate metabolic process	MDH|PGK|PYRH			25	0.896991
19698	0.00016455	0.0016759	2	6	12	3456	D-galacturonate catabolic process	UXAB|KDGK			16.6667	0.173611
46396	0.00016455	0.0016759	2	6	12	3456	D-galacturonate metabolic process	UXAB|KDGK			16.6667	0.173611
46940	0.00016455	0.0016759	2	6	12	3456	nucleoside monophosphate phosphorylation	CMK|PYRH			16.6667	0.173611
44238	0.00020239	0.0019759	12	1704	12	3456	primary metabolic process	CMK|FOLD|MDH|ACS|UXAB|PGK|ACKA|TDH|PQQL|PYRH|GARR|KDGK			100	49.3056
35384	0.00022992	0.0019759	2	7	12	3456	thioester biosynthetic process	ACS|ACKA			16.6667	0.202546
19586	0.00022992	0.0019759	2	7	12	3456	galacturonate metabolic process	UXAB|KDGK			16.6667	0.202546
46397	0.00022992	0.0019759	2	7	12	3456	galacturonate catabolic process	UXAB|KDGK			16.6667	0.202546
71616	0.00022992	0.0019759	2	7	12	3456	acyl-CoA biosynthetic process	ACS|ACKA			16.6667	0.202546
46395	0.00024247	0.0020206	5	185	12	3456	carboxylic acid catabolic process	ACS|UXAB|TDH|GARR|KDGK			41.6667	5.35301
90407	0.00028896	0.0023267	5	192	12	3456	organophosphate biosynthetic process	CMK|FOLD|ACS|ACKA|PYRH			41.6667	5.55556
16054	0.00029612	0.0023267	5	193	12	3456	organic acid catabolic process	ACS|UXAB|TDH|GARR|KDGK			41.6667	5.58449
6084	0.00030597	0.0023373	2	8	12	3456	acetyl-CoA metabolic process	ACS|ACKA			16.6667	0.231481
6063	0.00039263	0.0029182	2	9	12	3456	uronic acid metabolic process	UXAB|KDGK			16.6667	0.260417
1901575	0.00041306	0.0029892	7	482	12	3456	organic substance catabolic process	MDH|ACS|UXAB|PGK|TDH|GARR|KDGK			58.3333	13.9468
9056	0.00050811	0.0035828	7	498	12	3456	catabolic process	MDH|ACS|UXAB|PGK|TDH|GARR|KDGK			58.3333	14.4097
6164	0.00057208	0.003933	3	50	12	3456	purine nucleotide biosynthetic process	FOLD|ACS|ACKA			25	1.44676
72522	0.00079959	0.0053631	3	56	12	3456	purine-containing compound biosynthetic process	FOLD|ACS|ACKA			25	1.62037
9260	0.00093221	0.0058846	3	59	12	3456	ribonucleotide biosynthetic process	ACS|ACKA|PYRH			25	1.70718
33866	0.00098294	0.0058846	2	14	12	3456	nucleoside bisphosphate biosynthetic process	ACS|ACKA			16.6667	0.405093
34030	0.00098294	0.0058846	2	14	12	3456	ribonucleoside bisphosphate biosynthetic process	ACS|ACKA			16.6667	0.405093
34033	0.00098294	0.0058846	2	14	12	3456	purine nucleoside bisphosphate biosynthetic process	ACS|ACKA			16.6667	0.405093
1901564	0.00098434	0.0058846	9	971	12	3456	organonitrogen compound metabolic process	CMK|FOLD|MDH|ACS|PGK|ACKA|TDH|PQQL|PYRH			75	28.0961
46390	0.0010781	0.0063082	3	62	12	3456	ribose phosphate biosynthetic process	ACS|ACKA|PYRH			25	1.79398
71704	0.0011599	0.0066455	12	1970	12	3456	organic substance metabolic process	CMK|FOLD|MDH|ACS|UXAB|PGK|ACKA|TDH|PQQL|PYRH|GARR|KDGK			100	57.0023
44272	0.0012942	0.0072636	3	66	12	3456	sulfur compound biosynthetic process	FOLD|ACS|ACKA			25	1.90972
35383	0.0016399	0.0088427	2	18	12	3456	thioester metabolic process	ACS|ACKA			16.6667	0.520833
6637	0.0016399	0.0088427	2	18	12	3456	acyl-CoA metabolic process	ACS|ACKA			16.6667	0.520833
44282	0.0019435	0.010278	5	290	12	3456	small molecule catabolic process	ACS|UXAB|TDH|GARR|KDGK			41.6667	8.3912
6096	0.0022379	0.011612	2	21	12	3456	glycolytic process	MDH|PGK			16.6667	0.607639
6757	0.0024569	0.012512	2	22	12	3456	ATP generation from ADP	MDH|PGK			16.6667	0.636574
34654	0.0026229	0.013115	5	310	12	3456	nucleobase-containing compound biosynthetic process	CMK|FOLD|ACS|ACKA|PYRH			41.6667	8.96991
46031	0.0026857	0.013189	2	23	12	3456	ADP metabolic process	MDH|PGK			16.6667	0.665509
9135	0.0029242	0.013262	2	24	12	3456	purine nucleoside diphosphate metabolic process	MDH|PGK			16.6667	0.694444
9179	0.0029242	0.013262	2	24	12	3456	purine ribonucleoside diphosphate metabolic process	MDH|PGK			16.6667	0.694444
33865	0.0034301	0.013262	2	26	12	3456	nucleoside bisphosphate metabolic process	ACS|ACKA			16.6667	0.752315
33875	0.0034301	0.013262	2	26	12	3456	ribonucleoside bisphosphate metabolic process	ACS|ACKA			16.6667	0.752315
34032	0.0034301	0.013262	2	26	12	3456	purine nucleoside bisphosphate metabolic process	ACS|ACKA			16.6667	0.752315
2082	0.0034722	0.013262	1	1	12	3456	regulation of oxidative phosphorylation	PGK			8.33333	0.0289352
51790	0.0034722	0.013262	1	1	12	3456	short-chain fatty acid biosynthetic process	ACKA			8.33333	0.0289352
6225	0.0034722	0.013262	1	1	12	3456	UDP biosynthetic process	PYRH			8.33333	0.0289352
19542	0.0034722	0.013262	1	1	12	3456	propionate biosynthetic process	ACKA			8.33333	0.0289352
34421	0.0034722	0.013262	1	1	12	3456	post-translational protein acetylation	ACS			8.33333	0.0289352
1903862	0.0034722	0.013262	1	1	12	3456	positive regulation of oxidative phosphorylation	PGK			8.33333	0.0289352
1903580	0.0034722	0.013262	1	1	12	3456	positive regulation of ATP metabolic process	PGK			8.33333	0.0289352
1903578	0.0034722	0.013262	1	1	12	3456	regulation of ATP metabolic process	PGK			8.33333	0.0289352
46048	0.0034722	0.013262	1	1	12	3456	UDP metabolic process	PYRH			8.33333	0.0289352
9193	0.0034722	0.013262	1	1	12	3456	pyrimidine ribonucleoside diphosphate metabolic process	PYRH			8.33333	0.0289352
9194	0.0034722	0.013262	1	1	12	3456	pyrimidine ribonucleoside diphosphate biosynthetic process	PYRH			8.33333	0.0289352
6165	0.0036973	0.01374	2	27	12	3456	nucleoside diphosphate phosphorylation	MDH|PGK			16.6667	0.78125
46939	0.0036973	0.01374	2	27	12	3456	nucleotide phosphorylation	MDH|PGK			16.6667	0.78125
72329	0.0040387	0.014614	3	98	12	3456	monocarboxylic acid catabolic process	ACS|UXAB|KDGK			25	2.83565
5996	0.0040387	0.014614	3	98	12	3456	monosaccharide metabolic process	UXAB|PGK|KDGK			25	2.83565
6220	0.0042602	0.015215	2	29	12	3456	pyrimidine nucleotide metabolic process	CMK|PYRH			16.6667	0.83912
17144	0.0057128	0.020141	4	225	12	3456	drug metabolic process	ACS|ACKA|TDH|GARR			33.3333	6.51042
44248	0.0064335	0.020953	5	380	12	3456	cellular catabolic process	ACS|UXAB|TDH|GARR|KDGK			41.6667	10.9954
6090	0.006522	0.020953	2	36	12	3456	pyruvate metabolic process	MDH|PGK			16.6667	1.04167
6139	0.0068932	0.020953	7	763	12	3456	nucleobase-containing compound metabolic process	CMK|FOLD|MDH|ACS|PGK|ACKA|PYRH			58.3333	22.0775
19518	0.0069334	0.020953	1	2	12	3456	L-threonine catabolic process to glycine	TDH			8.33333	0.0578704
45733	0.0069334	0.020953	1	2	12	3456	acetate catabolic process	ACS			8.33333	0.0578704
44210	0.0069334	0.020953	1	2	12	3456	'de novo' CTP biosynthetic process	PYRH			8.33333	0.0578704
35601	0.0069334	0.020953	1	2	12	3456	protein deacylation	ACS			8.33333	0.0578704
6476	0.0069334	0.020953	1	2	12	3456	protein deacetylation	ACS			8.33333	0.0578704
9138	0.0069334	0.020953	1	2	12	3456	pyrimidine nucleoside diphosphate metabolic process	PYRH			8.33333	0.0578704
9139	0.0069334	0.020953	1	2	12	3456	pyrimidine nucleoside diphosphate biosynthetic process	PYRH			8.33333	0.0578704
19413	0.0069334	0.020953	1	2	12	3456	acetate biosynthetic process	ACKA			8.33333	0.0578704
19427	0.0069334	0.020953	1	2	12	3456	acetyl-CoA biosynthetic process from acetate	ACS			8.33333	0.0578704
9188	0.0069334	0.020953	1	2	12	3456	ribonucleoside diphosphate biosynthetic process	PYRH			8.33333	0.0578704
5975	0.0071189	0.021279	5	389	12	3456	carbohydrate metabolic process	MDH|UXAB|PGK|GARR|KDGK			41.6667	11.2558
8152	0.0073211	0.021648	12	2296	12	3456	metabolic process	CMK|FOLD|MDH|ACS|UXAB|PGK|ACKA|TDH|PQQL|PYRH|GARR|KDGK			100	66.4352
1901135	0.0077713	0.022735	5	397	12	3456	carbohydrate derivative metabolic process	MDH|ACS|PGK|ACKA|PYRH			41.6667	11.4873
6790	0.0081778	0.023673	3	126	12	3456	sulfur compound metabolic process	FOLD|ACS|ACKA			25	3.64583
19438	0.0082882	0.023742	5	403	12	3456	aromatic compound biosynthetic process	CMK|FOLD|ACS|ACKA|PYRH			41.6667	11.6609
98732	0.010384	0.028616	1	3	12	3456	macromolecule deacylation	ACS			8.33333	0.0868056
9133	0.010384	0.028616	1	3	12	3456	nucleoside diphosphate biosynthetic process	PYRH			8.33333	0.0868056
43467	0.010384	0.028616	1	3	12	3456	regulation of generation of precursor metabolites and energy	PGK			8.33333	0.0868056
9123	0.01051	0.028616	2	46	12	3456	nucleoside monophosphate metabolic process	CMK|PYRH			16.6667	1.33102
9152	0.01051	0.028616	2	46	12	3456	purine ribonucleotide biosynthetic process	ACS|ACKA			16.6667	1.33102
18130	0.010711	0.028879	5	428	12	3456	heterocycle biosynthetic process	CMK|FOLD|ACS|ACKA|PYRH			41.6667	12.3843
46034	0.01141	0.030464	2	48	12	3456	ATP metabolic process	MDH|PGK			16.6667	1.38889
6732	0.011815	0.031242	3	144	12	3456	coenzyme metabolic process	FOLD|ACS|ACKA			25	4.16667
1901362	0.01227	0.032136	5	442	12	3456	organic cyclic compound biosynthetic process	CMK|FOLD|ACS|ACKA|PYRH			41.6667	12.7894
6241	0.013823	0.032214	1	4	12	3456	CTP biosynthetic process	PYRH			8.33333	0.115741
19580	0.013823	0.032214	1	4	12	3456	galactarate metabolic process	GARR			8.33333	0.115741
46392	0.013823	0.032214	1	4	12	3456	galactarate catabolic process	GARR			8.33333	0.115741
10562	0.013823	0.032214	1	4	12	3456	positive regulation of phosphorus metabolic process	PGK			8.33333	0.115741
42836	0.013823	0.032214	1	4	12	3456	D-glucarate metabolic process	GARR			8.33333	0.115741
42838	0.013823	0.032214	1	4	12	3456	D-glucarate catabolic process	GARR			8.33333	0.115741
42327	0.013823	0.032214	1	4	12	3456	positive regulation of phosphorylation	PGK			8.33333	0.115741
45937	0.013823	0.032214	1	4	12	3456	positive regulation of phosphate metabolic process	PGK			8.33333	0.115741
6564	0.013823	0.032214	1	4	12	3456	L-serine biosynthetic process	TDH			8.33333	0.115741
19392	0.013823	0.032214	1	4	12	3456	glucarate metabolic process	GARR			8.33333	0.115741
19394	0.013823	0.032214	1	4	12	3456	glucarate catabolic process	GARR			8.33333	0.115741
46036	0.013823	0.032214	1	4	12	3456	CTP metabolic process	PYRH			8.33333	0.115741
9209	0.013823	0.032214	1	4	12	3456	pyrimidine ribonucleoside triphosphate biosynthetic process	PYRH			8.33333	0.115741
44237	0.014657	0.033871	11	2015	12	3456	cellular metabolic process	CMK|FOLD|MDH|ACS|UXAB|PGK|ACKA|TDH|PYRH|GARR|KDGK			91.6667	58.3044
46365	0.01482	0.033962	2	55	12	3456	monosaccharide catabolic process	UXAB|KDGK			16.6667	1.59144
16999	0.015866	0.03606	2	57	12	3456	antibiotic metabolic process	ACS|ACKA			16.6667	1.64931
46483	0.016146	0.036394	7	885	12	3456	heterocycle metabolic process	CMK|FOLD|MDH|ACS|PGK|ACKA|PYRH			58.3333	25.6076
17000	0.017251	0.037651	1	5	12	3456	antibiotic biosynthetic process	ACKA			8.33333	0.144676
19577	0.017251	0.037651	1	5	12	3456	aldaric acid metabolic process	GARR			8.33333	0.144676
19579	0.017251	0.037651	1	5	12	3456	aldaric acid catabolic process	GARR			8.33333	0.144676
9208	0.017251	0.037651	1	5	12	3456	pyrimidine ribonucleoside triphosphate metabolic process	PYRH			8.33333	0.144676
6725	0.017739	0.038411	7	900	12	3456	cellular aromatic compound metabolic process	CMK|FOLD|MDH|ACS|PGK|ACKA|PYRH			58.3333	26.0417
9066	0.018618	0.040001	2	62	12	3456	aspartate family amino acid metabolic process	FOLD|TDH			16.6667	1.79398
44283	0.019395	0.041346	4	319	12	3456	small molecule biosynthetic process	FOLD|PGK|ACKA|TDH			33.3333	9.23032
19585	0.020668	0.042102	1	6	12	3456	glucuronate metabolic process	KDGK			8.33333	0.173611
35999	0.020668	0.042102	1	6	12	3456	tetrahydrofolate interconversion	FOLD			8.33333	0.173611
42839	0.020668	0.042102	1	6	12	3456	D-glucuronate metabolic process	KDGK			8.33333	0.173611
42840	0.020668	0.042102	1	6	12	3456	D-glucuronate catabolic process	KDGK			8.33333	0.173611
6064	0.020668	0.042102	1	6	12	3456	glucuronate catabolic process	KDGK			8.33333	0.173611
6108	0.020668	0.042102	1	6	12	3456	malate metabolic process	MDH			8.33333	0.173611
1901360	0.021536	0.043548	7	932	12	3456	organic cyclic compound metabolic process	CMK|FOLD|MDH|ACS|PGK|ACKA|PYRH			58.3333	26.9676
72527	0.022789	0.045744	2	69	12	3456	pyrimidine-containing compound metabolic process	CMK|PYRH			16.6667	1.99653
1901566	0.023445	0.046623	5	517	12	3456	organonitrogen compound biosynthetic process	FOLD|ACS|ACKA|TDH|PYRH			41.6667	14.9595
1901576	0.024064	0.046623	7	951	12	3456	organic substance biosynthetic process	CMK|FOLD|ACS|PGK|ACKA|TDH|PYRH			58.3333	27.5174
43687	0.024075	0.046623	1	7	12	3456	post-translational protein modification	ACS			8.33333	0.202546
9148	0.024075	0.046623	1	7	12	3456	pyrimidine nucleoside triphosphate biosynthetic process	PYRH			8.33333	0.202546
18394	0.024075	0.046623	1	7	12	3456	peptidyl-lysine acetylation	ACS			8.33333	0.202546
55114	0.024947	0.047974	5	525	12	3456	oxidation-reduction process	FOLD|MDH|UXAB|TDH|GARR			41.6667	15.191

## Sheet: combined_Ecoli_BP
File created with bingo (c) on 24.06.2021 at 16:59:03
proteins found for Ap3A (PALP-3) and/or Ap4A (PALP-2) probe in E. coli K12 lysates
Overrepresentation
Selected statistical test : Hypergeometric test
Selected correction : Benjamini & Hochberg False Discovery Rate (FDR) correction
Selected significance level : 0.05
Testing option : Use whole annotation as reference set
namespace: biological_process
GO-ID	p-value	corr p-value	x	n	X	N	Description	Genes in test set			% of hits	% of global proteome
44281	3.4575e-08	8.7043e-06	17	878	20	3456	small molecule metabolic process	CMK|FOLD|UXAB|SERC|APT|ACKA|GLNS|ICD|MDH|ACS|CPDB|PGK|TDH|FUCO|PYRH|GARR|KDGK			85	25.4051
9117	5.0987e-08	8.7043e-06	9	151	20	3456	nucleotide metabolic process	CMK|FOLD|MDH|ACS|CPDB|APT|PGK|ACKA|PYRH			45	4.36921
6753	6.4159e-08	8.7043e-06	9	155	20	3456	nucleoside phosphate metabolic process	CMK|FOLD|MDH|ACS|CPDB|APT|PGK|ACKA|PYRH			45	4.48495
19637	1.2467e-06	0.00012685	10	289	20	3456	organophosphate metabolic process	CMK|FOLD|MDH|ACS|CPDB|SERC|APT|PGK|ACKA|PYRH			50	8.36227
55086	2.7668e-06	0.00022522	9	240	20	3456	nucleobase-containing small molecule metabolic process	CMK|FOLD|MDH|ACS|CPDB|APT|PGK|ACKA|PYRH			45	6.94444
19752	3.7511e-06	0.00025445	12	509	20	3456	carboxylic acid metabolic process	FOLD|MDH|ACS|UXAB|SERC|PGK|ACKA|TDH|GLNS|ICD|GARR|KDGK			60	14.728
6163	6.2514e-06	0.00032096	6	87	20	3456	purine nucleotide metabolic process	FOLD|MDH|ACS|APT|PGK|ACKA			30	2.51736
43436	6.3087e-06	0.00032096	12	534	20	3456	oxoacid metabolic process	FOLD|MDH|ACS|UXAB|SERC|PGK|ACKA|TDH|GLNS|ICD|GARR|KDGK			60	15.4514
6082	7.8607e-06	0.00035548	12	545	20	3456	organic acid metabolic process	FOLD|MDH|ACS|UXAB|SERC|PGK|ACKA|TDH|GLNS|ICD|GARR|KDGK			60	15.7697
9259	1.1808e-05	0.00040044	6	97	20	3456	ribonucleotide metabolic process	MDH|ACS|APT|PGK|ACKA|PYRH			30	2.80671
71704	1.2582e-05	0.00040044	20	1970	20	3456	organic substance metabolic process	CMK|FOLD|UXAB|SERC|APT|TSAC|ACKA|GLNS|ICD|MDH|ACS|YDCS|CPDB|PGK|TDH|PQQL|FUCO|PYRH|GARR|KDGK			100	57.0023
9165	1.3295e-05	0.00040044	6	99	20	3456	nucleotide biosynthetic process	CMK|FOLD|ACS|APT|ACKA|PYRH			30	2.86458
44238	1.4845e-05	0.00040044	19	1704	20	3456	primary metabolic process	CMK|FOLD|UXAB|SERC|APT|TSAC|ACKA|GLNS|ICD|MDH|ACS|CPDB|PGK|TDH|PQQL|FUCO|PYRH|GARR|KDGK			95	49.3056
6796	1.5717e-05	0.00040044	11	476	20	3456	phosphate-containing compound metabolic process	CMK|FOLD|MDH|ACS|CPDB|SERC|APT|PGK|ACKA|PYRH|KDGK			55	13.7731
1901293	1.5808e-05	0.00040044	6	102	20	3456	nucleoside phosphate biosynthetic process	CMK|FOLD|ACS|APT|ACKA|PYRH			30	2.95139
32787	1.6432e-05	0.00040044	8	222	20	3456	monocarboxylic acid metabolic process	MDH|ACS|UXAB|PGK|ACKA|ICD|GARR|KDGK			40	6.42361
19693	1.6726e-05	0.00040044	6	103	20	3456	ribose phosphate metabolic process	MDH|ACS|APT|PGK|ACKA|PYRH			30	2.98032
72521	2.0843e-05	0.00047129	6	107	20	3456	purine-containing compound metabolic process	FOLD|MDH|ACS|APT|PGK|ACKA			30	3.09606
6793	2.4946e-05	0.00053437	11	499	20	3456	phosphorus metabolic process	CMK|FOLD|MDH|ACS|CPDB|SERC|APT|PGK|ACKA|PYRH|KDGK			55	14.4387
90407	6.1182e-05	0.0012451	7	192	20	3456	organophosphate biosynthetic process	CMK|FOLD|ACS|SERC|APT|ACKA|PYRH			35	5.55556
9150	7.3487e-05	0.0014242	5	81	20	3456	purine ribonucleotide metabolic process	MDH|ACS|APT|PGK|ACKA			25	2.34375
16052	8.5191e-05	0.001576	6	137	20	3456	carbohydrate catabolic process	MDH|UXAB|PGK|FUCO|GARR|KDGK			30	3.96412
6164	0.00015845	0.002804	4	50	20	3456	purine nucleotide biosynthetic process	FOLD|ACS|APT|ACKA			20	1.44676
6564	0.00018962	0.0029683	2	4	20	3456	L-serine biosynthetic process	SERC|TDH			10	0.115741
6083	0.00018962	0.0029683	2	4	20	3456	acetate metabolic process	ACS|ACKA			10	0.115741
6085	0.00018962	0.0029683	2	4	20	3456	acetyl-CoA biosynthetic process	ACS|ACKA			10	0.115741
72522	0.00024712	0.0037251	4	56	20	3456	purine-containing compound biosynthetic process	FOLD|ACS|APT|ACKA			20	1.62037
8152	0.0002728	0.0039653	20	2296	20	3456	metabolic process	CMK|FOLD|UXAB|SERC|APT|TSAC|ACKA|GLNS|ICD|MDH|ACS|YDCS|CPDB|PGK|TDH|PQQL|FUCO|PYRH|GARR|KDGK			100	66.4352
9260	0.00030281	0.0042497	4	59	20	3456	ribonucleotide biosynthetic process	ACS|APT|ACKA|PYRH			20	1.70718
9185	0.00035164	0.0047706	3	25	20	3456	ribonucleoside diphosphate metabolic process	MDH|PGK|PYRH			15	0.72338
46390	0.00036701	0.0048185	4	62	20	3456	ribose phosphate biosynthetic process	ACS|APT|ACKA|PYRH			20	1.79398
19698	0.00047077	0.0056354	2	6	20	3456	D-galacturonate catabolic process	UXAB|KDGK			10	0.173611
46396	0.00047077	0.0056354	2	6	20	3456	D-galacturonate metabolic process	UXAB|KDGK			10	0.173611
46940	0.00047077	0.0056354	2	6	20	3456	nucleoside monophosphate phosphorylation	CMK|PYRH			10	0.173611
19586	0.00065679	0.0070145	2	7	20	3456	galacturonate metabolic process	UXAB|KDGK			10	0.202546
46397	0.00065679	0.0070145	2	7	20	3456	galacturonate catabolic process	UXAB|KDGK			10	0.202546
35384	0.00065679	0.0070145	2	7	20	3456	thioester biosynthetic process	ACS|ACKA			10	0.202546
71616	0.00065679	0.0070145	2	7	20	3456	acyl-CoA biosynthetic process	ACS|ACKA			10	0.202546
9132	0.00067215	0.0070145	3	31	20	3456	nucleoside diphosphate metabolic process	MDH|PGK|PYRH			15	0.896991
1901575	0.00074454	0.0075757	9	482	20	3456	organic substance catabolic process	MDH|ACS|UXAB|CPDB|PGK|TDH|FUCO|GARR|KDGK			45	13.9468
6084	0.00087268	0.008663	2	8	20	3456	acetyl-CoA metabolic process	ACS|ACKA			10	0.231481
9056	0.00095092	0.0092148	9	498	20	3456	catabolic process	MDH|ACS|UXAB|CPDB|PGK|TDH|FUCO|GARR|KDGK			45	14.4097
16310	0.0011042	0.010081	6	219	20	3456	phosphorylation	CMK|MDH|PGK|ACKA|PYRH|KDGK			30	6.33681
6063	0.0011181	0.010081	2	9	20	3456	uronic acid metabolic process	UXAB|KDGK			10	0.260417
19438	0.0011263	0.010081	8	403	20	3456	aromatic compound biosynthetic process	CMK|FOLD|ACS|CPDB|SERC|APT|ACKA|PYRH			40	11.6609
46483	0.0011394	0.010081	12	885	20	3456	heterocycle metabolic process	CMK|FOLD|MDH|ACS|CPDB|SERC|APT|PGK|TSAC|ACKA|PYRH|GLNS			60	25.6076
34654	0.0012122	0.010497	7	310	20	3456	nucleobase-containing compound biosynthetic process	CMK|FOLD|ACS|CPDB|APT|ACKA|PYRH			35	8.96991
17144	0.0012731	0.010795	6	225	20	3456	drug metabolic process	ACS|SERC|APT|ACKA|TDH|GARR			30	6.51042
6139	0.0013117	0.010895	11	763	20	3456	nucleobase-containing compound metabolic process	CMK|FOLD|MDH|ACS|CPDB|APT|PGK|TSAC|ACKA|PYRH|GLNS			55	22.0775
6725	0.0013392	0.010901	12	900	20	3456	cellular aromatic compound metabolic process	CMK|FOLD|MDH|ACS|CPDB|SERC|APT|PGK|TSAC|ACKA|PYRH|GLNS			60	26.0417
44283	0.0014378	0.011474	7	319	20	3456	small molecule biosynthetic process	FOLD|CPDB|SERC|APT|PGK|ACKA|TDH			35	9.23032
44271	0.0016599	0.012913	9	537	20	3456	cellular nitrogen compound biosynthetic process	CMK|FOLD|ACS|CPDB|SERC|APT|ACKA|PYRH|GLNS			45	15.5382
18130	0.0016815	0.012913	8	428	20	3456	heterocycle biosynthetic process	CMK|FOLD|ACS|CPDB|SERC|APT|ACKA|PYRH			40	12.3843
1901360	0.0018683	0.014081	12	932	20	3456	organic cyclic compound metabolic process	CMK|FOLD|MDH|ACS|CPDB|SERC|APT|PGK|TSAC|ACKA|PYRH|GLNS			60	26.9676
5996	0.0020774	0.015069	4	98	20	3456	monosaccharide metabolic process	UXAB|PGK|FUCO|KDGK			20	2.83565
1901362	0.0020783	0.015069	8	442	20	3456	organic cyclic compound biosynthetic process	CMK|FOLD|ACS|CPDB|SERC|APT|ACKA|PYRH			40	12.7894
9123	0.0021475	0.015069	3	46	20	3456	nucleoside monophosphate metabolic process	CMK|APT|PYRH			15	1.33102
9152	0.0021475	0.015069	3	46	20	3456	purine ribonucleotide biosynthetic process	ACS|APT|ACKA			15	1.33102
1901576	0.0022601	0.015591	12	951	20	3456	organic substance biosynthetic process	CMK|FOLD|ACS|YDCS|CPDB|SERC|APT|PGK|ACKA|TDH|PYRH|GLNS			60	27.5174
6563	0.0023892	0.016207	2	13	20	3456	L-serine metabolic process	SERC|TDH			10	0.376157
1901564	0.0027463	0.017393	12	971	20	3456	organonitrogen compound metabolic process	CMK|FOLD|MDH|ACS|SERC|APT|PGK|ACKA|TDH|PQQL|PYRH|GLNS			60	28.0961
33866	0.0027777	0.017393	2	14	20	3456	nucleoside bisphosphate biosynthetic process	ACS|ACKA			10	0.405093
34030	0.0027777	0.017393	2	14	20	3456	ribonucleoside bisphosphate biosynthetic process	ACS|ACKA			10	0.405093
34033	0.0027777	0.017393	2	14	20	3456	purine nucleoside bisphosphate biosynthetic process	ACS|ACKA			10	0.405093
46487	0.0027777	0.017393	2	14	20	3456	glyoxylate metabolic process	ICD|GARR			10	0.405093
6081	0.0028921	0.017835	3	51	20	3456	cellular aldehyde metabolic process	SERC|ICD|GARR			15	1.47569
9058	0.0031079	0.018879	12	984	20	3456	biosynthetic process	CMK|FOLD|ACS|YDCS|CPDB|SERC|APT|PGK|ACKA|TDH|PYRH|GLNS			60	28.4722
46395	0.0033407	0.019995	5	185	20	3456	carboxylic acid catabolic process	ACS|UXAB|TDH|GARR|KDGK			25	5.35301
46365	0.00359	0.021176	3	55	20	3456	monosaccharide catabolic process	UXAB|FUCO|KDGK			15	1.59144
16054	0.0040163	0.023352	5	193	20	3456	organic acid catabolic process	ACS|UXAB|TDH|GARR|KDGK			25	5.58449
5975	0.0045533	0.024282	7	389	20	3456	carbohydrate metabolic process	MDH|UXAB|PGK|FUCO|ICD|GARR|KDGK			35	11.2558
6637	0.0046059	0.024282	2	18	20	3456	acyl-CoA metabolic process	ACS|ACKA			10	0.520833
35383	0.0046059	0.024282	2	18	20	3456	thioester metabolic process	ACS|ACKA			10	0.520833
44282	0.0046774	0.024282	6	290	20	3456	small molecule catabolic process	ACS|UXAB|TDH|FUCO|GARR|KDGK			30	8.3912
34641	0.0048558	0.024282	12	1033	20	3456	cellular nitrogen compound metabolic process	CMK|FOLD|MDH|ACS|CPDB|SERC|APT|PGK|TSAC|ACKA|PYRH|GLNS			60	29.89
9066	0.0050432	0.024282	3	62	20	3456	aspartate family amino acid metabolic process	FOLD|SERC|TDH			15	1.79398
1901566	0.0056779	0.024282	8	517	20	3456	organonitrogen compound biosynthetic process	FOLD|ACS|SERC|APT|ACKA|TDH|PYRH|GLNS			40	14.9595
2082	0.005787	0.024282	1	1	20	3456	regulation of oxidative phosphorylation	PGK			5	0.0289352
6225	0.005787	0.024282	1	1	20	3456	UDP biosynthetic process	PYRH			5	0.0289352
19542	0.005787	0.024282	1	1	20	3456	propionate biosynthetic process	ACKA			5	0.0289352
1903862	0.005787	0.024282	1	1	20	3456	positive regulation of oxidative phosphorylation	PGK			5	0.0289352
6425	0.005787	0.024282	1	1	20	3456	glutaminyl-tRNA aminoacylation	GLNS			5	0.0289352
34313	0.005787	0.024282	1	1	20	3456	diol catabolic process	FUCO			5	0.0289352
51790	0.005787	0.024282	1	1	20	3456	short-chain fatty acid biosynthetic process	ACKA			5	0.0289352
34421	0.005787	0.024282	1	1	20	3456	post-translational protein acetylation	ACS			5	0.0289352
42618	0.005787	0.024282	1	1	20	3456	poly-hydroxybutyrate metabolic process	YDCS			5	0.0289352
42619	0.005787	0.024282	1	1	20	3456	poly-hydroxybutyrate biosynthetic process	YDCS			5	0.0289352
42844	0.005787	0.024282	1	1	20	3456	glycol metabolic process	FUCO			5	0.0289352
42846	0.005787	0.024282	1	1	20	3456	glycol catabolic process	FUCO			5	0.0289352
1901441	0.005787	0.024282	1	1	20	3456	poly(hydroxyalkanoate) biosynthetic process	YDCS			5	0.0289352
1901440	0.005787	0.024282	1	1	20	3456	poly(hydroxyalkanoate) metabolic process	YDCS			5	0.0289352
1903580	0.005787	0.024282	1	1	20	3456	positive regulation of ATP metabolic process	PGK			5	0.0289352
1903578	0.005787	0.024282	1	1	20	3456	regulation of ATP metabolic process	PGK			5	0.0289352
51143	0.005787	0.024282	1	1	20	3456	propanediol metabolic process	FUCO			5	0.0289352
46048	0.005787	0.024282	1	1	20	3456	UDP metabolic process	PYRH			5	0.0289352
9193	0.005787	0.024282	1	1	20	3456	pyrimidine ribonucleoside diphosphate metabolic process	PYRH			5	0.0289352
9194	0.005787	0.024282	1	1	20	3456	pyrimidine ribonucleoside diphosphate biosynthetic process	PYRH			5	0.0289352
44272	0.0060125	0.02497	3	66	20	3456	sulfur compound biosynthetic process	FOLD|ACS|ACKA			15	1.90972
6096	0.0062563	0.025721	2	21	20	3456	glycolytic process	MDH|PGK			10	0.607639
6757	0.0068582	0.027913	2	22	20	3456	ATP generation from ADP	MDH|PGK			10	0.636574
46031	0.0074854	0.030164	2	23	20	3456	ADP metabolic process	MDH|PGK			10	0.665509
9070	0.0081376	0.031846	2	24	20	3456	serine family amino acid biosynthetic process	SERC|TDH			10	0.694444
9135	0.0081376	0.031846	2	24	20	3456	purine nucleoside diphosphate metabolic process	MDH|PGK			10	0.694444
9179	0.0081376	0.031846	2	24	20	3456	purine ribonucleoside diphosphate metabolic process	MDH|PGK			10	0.694444
6732	0.0083155	0.032232	4	144	20	3456	coenzyme metabolic process	FOLD|ACS|SERC|ACKA			20	4.16667
33865	0.0095162	0.035862	2	26	20	3456	nucleoside bisphosphate metabolic process	ACS|ACKA			10	0.752315
33875	0.0095162	0.035862	2	26	20	3456	ribonucleoside bisphosphate metabolic process	ACS|ACKA			10	0.752315
34032	0.0095162	0.035862	2	26	20	3456	purine nucleoside bisphosphate metabolic process	ACS|ACKA			10	0.752315
6165	0.010242	0.037885	2	27	20	3456	nucleoside diphosphate phosphorylation	MDH|PGK			10	0.78125
46939	0.010242	0.037885	2	27	20	3456	nucleotide phosphorylation	MDH|PGK			10	0.78125
44237	0.010732	0.037885	17	2015	20	3456	cellular metabolic process	CMK|FOLD|UXAB|SERC|APT|TSAC|ACKA|GLNS|ICD|MDH|ACS|CPDB|PGK|TDH|PYRH|GARR|KDGK			85	58.3044
6168	0.011542	0.037885	1	2	20	3456	adenine salvage	APT			5	0.0578704
19518	0.011542	0.037885	1	2	20	3456	L-threonine catabolic process to glycine	TDH			5	0.0578704
44210	0.011542	0.037885	1	2	20	3456	'de novo' CTP biosynthetic process	PYRH			5	0.0578704
6476	0.011542	0.037885	1	2	20	3456	protein deacetylation	ACS			5	0.0578704
34311	0.011542	0.037885	1	2	20	3456	diol metabolic process	FUCO			5	0.0578704
33359	0.011542	0.037885	1	2	20	3456	lysine biosynthetic process via diaminopimelate and N-succinyl-2-amino-6-ketopimelate	SERC			5	0.0578704
45733	0.011542	0.037885	1	2	20	3456	acetate catabolic process	ACS			5	0.0578704
35601	0.011542	0.037885	1	2	20	3456	protein deacylation	ACS			5	0.0578704
9138	0.011542	0.037885	1	2	20	3456	pyrimidine nucleoside diphosphate metabolic process	PYRH			5	0.0578704
9139	0.011542	0.037885	1	2	20	3456	pyrimidine nucleoside diphosphate biosynthetic process	PYRH			5	0.0578704
19413	0.011542	0.037885	1	2	20	3456	acetate biosynthetic process	ACKA			5	0.0578704
19427	0.011542	0.037885	1	2	20	3456	acetyl-CoA biosynthetic process from acetate	ACS			5	0.0578704
9188	0.011542	0.037885	1	2	20	3456	ribonucleoside diphosphate biosynthetic process	PYRH			5	0.0578704
6220	0.011765	0.038003	2	29	20	3456	pyrimidine nucleotide metabolic process	CMK|PYRH			10	0.83912
6099	0.011765	0.038003	2	29	20	3456	tricarboxylic acid cycle	MDH|ICD			10	0.83912
6807	0.014827	0.047517	14	1501	20	3456	nitrogen compound metabolic process	CMK|FOLD|SERC|APT|TSAC|ACKA|GLNS|MDH|ACS|CPDB|PGK|TDH|PQQL|PYRH			70	43.4317

## Sheet: combined_Ecoli_MF
File created with bingo (c) on 24.06.2021 at 16:59:59
proteins found for Ap3A (PALP-3) and/or Ap4A (PALP-2) probe in E. coli K12 lysates
Overrepresentation
Selected statistical test : Hypergeometric test
Selected correction : Benjamini & Hochberg False Discovery Rate (FDR) correction
Selected significance level : 0.05
Testing option : Use whole annotation as reference set
namespace: molecular_function
GO-ID	p-value	corr p-value	x	n	X	N	Description	Genes in test set			% of hits	% of global proteome
16616	8.0258e-06	0.00094704	6	86	20	3269	oxidoreductase activity, acting on the CH-OH group of donors, NAD or NADP as acceptor	MDH|UXAB|TDH|FUCO|ICD|GARR			30	2.63077
16614	1.7179e-05	0.0010136	6	98	20	3269	oxidoreductase activity, acting on CH-OH group of donors	MDH|UXAB|TDH|FUCO|ICD|GARR			30	2.99786
3824	7.669e-05	0.0030165	20	2039	20	3269	catalytic activity	CMK|FOLD|UXAB|SERC|APT|TSAC|ACKA|GLNS|ICD|MDH|ACS|YDCS|CPDB|PGK|TDH|PQQL|FUCO|PYRH|GARR|KDGK			100	62.3738
50145	0.00052576	0.01551	2	6	20	3269	nucleoside monophosphate kinase activity	CMK|PYRH			10	0.183542
36094	0.00084649	0.015988	12	812	20	3269	small molecule binding	CMK|ACS|CPDB|SERC|PGK|TSAC|ACKA|PYRH|GLNS|ICD|GARR|KDGK			60	24.8394
166	0.00094845	0.015988	11	696	20	3269	nucleotide binding	CMK|ACS|CPDB|PGK|TSAC|ACKA|PYRH|GLNS|ICD|GARR|KDGK			55	21.2909
1901265	0.00094845	0.015988	11	696	20	3269	nucleoside phosphate binding	CMK|ACS|CPDB|PGK|TSAC|ACKA|PYRH|GLNS|ICD|GARR|KDGK			55	21.2909
43167	0.0019559	0.021233	15	1332	20	3269	ion binding	CMK|SERC|APT|TSAC|ACKA|GLNS|ICD|ACS|CPDB|PGK|TDH|PQQL|FUCO|PYRH|KDGK			75	40.7464
19205	0.0022629	0.021233	2	12	20	3269	nucleobase-containing compound kinase activity	CMK|PYRH			10	0.367085
8144	0.0025142	0.021233	9	538	20	3269	drug binding	CMK|ACS|SERC|PGK|TSAC|ACKA|PYRH|GLNS|KDGK			45	16.4576
16774	0.0026645	0.021233	2	13	20	3269	phosphotransferase activity, carboxyl group as acceptor	PGK|ACKA			10	0.397675
5524	0.0029362	0.021233	8	441	20	3269	ATP binding	CMK|ACS|PGK|TSAC|ACKA|PYRH|GLNS|KDGK			40	13.4904
32559	0.0032036	0.021233	8	447	20	3269	adenyl ribonucleotide binding	CMK|ACS|PGK|TSAC|ACKA|PYRH|GLNS|KDGK			40	13.6739
30554	0.0032501	0.021233	8	448	20	3269	adenyl nucleotide binding	CMK|ACS|PGK|TSAC|ACKA|PYRH|GLNS|KDGK			40	13.7045
16301	0.0037705	0.021233	5	180	20	3269	kinase activity	CMK|PGK|ACKA|PYRH|KDGK			25	5.50627
35639	0.0055955	0.021233	8	488	20	3269	purine ribonucleoside triphosphate binding	CMK|ACS|PGK|TSAC|ACKA|PYRH|GLNS|KDGK			40	14.9281
4618	0.0061181	0.021233	1	1	20	3269	phosphoglycerate kinase activity	PGK			5	0.0305904
61710	0.0061181	0.021233	1	1	20	3269	L-threonylcarbamoyladenylate synthase	TSAC			5	0.0305904
4127	0.0061181	0.021233	1	1	20	3269	cytidylate kinase activity	CMK			5	0.0305904
4648	0.0061181	0.021233	1	1	20	3269	O-phospho-L-serine:2-oxoglutarate aminotransferase activity	SERC			5	0.0305904
9026	0.0061181	0.021233	1	1	20	3269	tagaturonate reductase activity	UXAB			5	0.0305904
33862	0.0061181	0.021233	1	1	20	3269	UMP kinase activity	PYRH			5	0.0305904
4448	0.0061181	0.021233	1	1	20	3269	isocitrate dehydrogenase activity	ICD			5	0.0305904
4450	0.0061181	0.021233	1	1	20	3269	isocitrate dehydrogenase (NADP+) activity	ICD			5	0.0305904
30060	0.0061181	0.021233	1	1	20	3269	L-malate dehydrogenase activity	MDH			5	0.0305904
4477	0.0061181	0.021233	1	1	20	3269	methenyltetrahydrofolate cyclohydrolase activity	FOLD			5	0.0305904
4486	0.0061181	0.021233	1	1	20	3269	methylenetetrahydrofolate dehydrogenase [NAD(P)+] activity	FOLD			5	0.0305904
4488	0.0061181	0.021233	1	1	20	3269	methylenetetrahydrofolate dehydrogenase (NADP+) activity	FOLD			5	0.0305904
3987	0.0061181	0.021233	1	1	20	3269	acetate-CoA ligase activity	ACS			5	0.0305904
3999	0.0061181	0.021233	1	1	20	3269	adenine phosphoribosyltransferase activity	APT			5	0.0305904
8912	0.0061181	0.021233	1	1	20	3269	lactaldehyde reductase activity	FUCO			5	0.0305904
4819	0.0061181	0.021233	1	1	20	3269	glutamine-tRNA ligase activity	GLNS			5	0.0305904
8663	0.0061181	0.021233	1	1	20	3269	2',3'-cyclic-nucleotide 2'-phosphodiesterase activity	CPDB			5	0.0305904
8673	0.0061181	0.021233	1	1	20	3269	2-dehydro-3-deoxygluconokinase activity	KDGK			5	0.0305904
32555	0.0067583	0.022065	8	503	20	3269	purine ribonucleotide binding	CMK|ACS|PGK|TSAC|ACKA|PYRH|GLNS|KDGK			40	15.387
17076	0.0068421	0.022065	8	504	20	3269	purine nucleotide binding	CMK|ACS|PGK|TSAC|ACKA|PYRH|GLNS|KDGK			40	15.4176
16772	0.0069186	0.022065	6	297	20	3269	transferase activity, transferring phosphorus-containing groups	CMK|PGK|TSAC|ACKA|PYRH|KDGK			30	9.08535
8198	0.0090557	0.027551	2	24	20	3269	ferrous iron binding	TDH|FUCO			10	0.734169
16740	0.0091057	0.027551	9	647	20	3269	transferase activity	CMK|YDCS|SERC|APT|PGK|TSAC|ACKA|PYRH|KDGK			45	19.792
32553	0.010208	0.029993	8	538	20	3269	ribonucleotide binding	CMK|ACS|PGK|TSAC|ACKA|PYRH|GLNS|KDGK			40	16.4576
16491	0.011764	0.029993	7	437	20	3269	oxidoreductase activity	FOLD|MDH|UXAB|TDH|FUCO|ICD|GARR			35	13.368
33558	0.012201	0.029993	1	2	20	3269	protein deacetylase activity	ACS			5	0.0611808
46870	0.012201	0.029993	1	2	20	3269	cadmium ion binding	TDH			5	0.0611808
8743	0.012201	0.029993	1	2	20	3269	L-threonine 3-dehydrogenase activity	TDH			5	0.0611808
50218	0.012201	0.029993	1	2	20	3269	propionate-CoA ligase activity	ACS			5	0.0611808
8254	0.012201	0.029993	1	2	20	3269	3'-nucleotidase activity	CPDB			5	0.0611808
9041	0.012201	0.029993	1	2	20	3269	uridylate kinase activity	PYRH			5	0.0611808
8679	0.012201	0.029993	1	2	20	3269	2-hydroxy-3-oxopropionate reductase activity	GARR			5	0.0611808
16776	0.01308	0.031498	2	29	20	3269	phosphotransferase activity, phosphate group as acceptor	CMK|PYRH			10	0.887121
97367	0.01355	0.031979	8	564	20	3269	carbohydrate derivative binding	CMK|ACS|PGK|TSAC|ACKA|PYRH|GLNS|KDGK			40	17.253
8776	0.018248	0.040627	1	3	20	3269	acetate kinase activity	ACKA			5	0.0917712
19808	0.018248	0.040627	1	3	20	3269	polyamine binding	YDCS			5	0.0917712
106130	0.018248	0.040627	1	3	20	3269	purine phosphoribosyltransferase activity	APT			5	0.0917712
43168	0.020285	0.044327	9	731	20	3269	anion binding	CMK|ACS|SERC|PGK|TSAC|ACKA|PYRH|GLNS|KDGK			45	22.3616
