# Supplementary material for: Chemical proteomic profiling reveals protein interactors of the alarmones diadenosine triphosphate and tetraphosphate
Source: Nat Commun. 2021 Oct 4;12:5808. doi: 10.1038/s41467-021-26075-4 (PMC8490401; doi:10.1038/s41467-021-26075-4)
Supplement: Supplementary file 7 — Source Data [file 41467_2021_26075_MOESM7_ESM.xlsx]

## Sheet: Fig. 2b
Figure 2b	Cell extracts were analyzed and quantified via LC-HR-ESI-MS using a Bruker MicrOTOFII. Samples were measured in technical duplicates and averaged.
	A total of 15 samples per treatment were analyzed. Measurements with a signal to noise of < 7 were excluded.
	The quantification of the samples and the standardization of the concentrations with the aid of the 13C-labeled internal standards was done via Bruker Compass DataAnalysis (version 4.1) and Bruker Compass QuantAnalysis (version 2.1).
	Ap3A [pmol per 106 cells]					Ap4A [pmol per 106 cells]
	no stress	MMC	H2O2			no stress	MMC	H2O2
	0.627383	0.622745	2.29609			0.469984	1.34877	2.05463
	0.617582	0.616127	2.468			0.518867	1.57067	2.12698
	0.617158	0.619513	2.50145			0.700886	1.47106	2.08433
	0.582098	0.622556	2.36679			1.13038	1.40336	2.012
	0.543446	2.94716	2.74814			1.44857	1.19747	2.1582
	0.667231	2.8031	1.11262			1.08117	3.58821	1.89087
	0.788139	2.86998	1.06597			0.917541	3.19755	2.24378
	0.813059	2.87446	1.15236				3.4039	2.96573
	0.69155	0.691809	1.01317				2.44759	3.05483
		0.659444	1.09079				2.96732
		0.649252	1.84043				2.77631
		0.850263	1.68181
			1.8474
			1.85363
			1.78558
n	9	12	15		n	7	11	9
mean	0.661	1.402	1.788		mean	0.895	2.307	2.288
SEM	0.03	0.314	0.154		SEM	0.134	0.278	0.141

## Sheet: Fig. 3a+b
Western blot analysis of proteins isolated from HEK293T lysates by the respecitve PALPs using ExtrAvidin®-Peroxidase.

## Sheet: Fig. 4d
Figure 4d	Cleavage of cap analog m7Gp3G monitored by analytical HPLC. Quantification of cleavage product GDP was performed by determination of the peak areas and normalization using adenosine as internal standard (IS).
	Data was optained and evaluated using Shimadzu LabSolutions (version 5.71) and GraphPad PRISM (version 6.01). Raw data available upon request.
	Values are given as peak area normalized to IS.
	Biological replicate - cap analog only
time point	I	II	III	Mean	SEM
1 min	0.377877	0.318466	0.56927	0.421871	0.0756688
2 min	0.589814	0.593129	0.718909	0.633951	0.04249
5 min	0.816826	0.944146	1.05707	0.939348	0.0693949
	Biological replicate - with Ap3A
time point	I	II	III	Mean	SEM
1 min	0.346486	0.269912	0.32595	0.314116	0.0228831
2 min	0.471392	0.405183	0.504815	0.460463	0.0292758
5 min	0.844894	0.874537	0.857319	0.858917	0.00859456
	Biological replicate - with Ap4A
time point	I	II	III	Mean	SEM
1 min	0.305335	0.332478	0.28687	0.308228	0.0132449
2 min	0.396077	0.472064	0.527548	0.46523	0.0381059
5 min	0.844134	0.875962	0.802628	0.840908	0.021231

## Sheet: Fig. 5c+d
Detection of Ub transfer from UBA1 to UbcH7 in the presence of Ap3A, Ap4A or ATP, analyzed by non-reducing SDS-PAGE (15%) followed by Coomassie blue staining.
Dotted areas denote gel images included in the manuscript.

## Sheet: Fig. 6c
Figure 6c	FP-based quantification of binding between LDHA or PGK1 to F-Ap3A.
	Values were obtained in millipolarization from the Tecan infinite 500 plate reader and plotted against protein concentration (µM) using GraphPad PRISM (version 6.01).
	Technical replicates - LDHA
conc. [µM]	I	II	III	mean	SD		obtained parameters (LDHA)
300	290.667	285.667	292.667	289.667	3.60555		Bmax		323.3
200	277.667	278.667	275.667	277.333	1.52753		KD		35.27
150	257.667	259.667	260.667	259.333	1.52753
100	242.667	240.667	234.667	239.333	4.16333		Std. Error
50	189.667	190.667	183.667	188	3.78594		Bmax		1.793
25	133.667	129.667	130.667	131.333	2.08167		KD		0.6943
12.5	86.6667	87.6667	83.6667	86	2.08167
6.25	51.6667	54.6667	47.6667	51.3333	3.51188		95% Confidence Intervals
3.125	28.6667	29.6667	25.6667	28	2.08167		Bmax		319.6 to 326.9
1.5625	17.6667	18.6667	15.6667	17.3333	1.52753		KD		33.86 to 36.68
0.78125	9.66667	7.66667	10.6667	9.33333	1.52753
0.390625	6.66667	6.66667	5.66667	6.33333	0.57735		Degrees of Freedom		34
							R square		0.9992
							Absolute Sum of Squares		341.5
							Sy.x		3.169
	Technical replicates - PGK1
conc. [µM]	I	II	III	mean	SD		obtained parameters (LDHA)
300	197.667	197.667	199.667	198.333	1.1547		Bmax		220.9
200	183.667	186.667	183.667	184.667	1.73205		KD		37.39
150	177.667	174.667	173.667	175.333	2.08167
100	157.667	154.667	152.667	155	2.51661		Std. Error
75	146.667	143.667	143.667	144.667	1.73205		Bmax		2.414
50	127.667	124.667	122.667	125	2.51661		KD		1.622
25	88.6667	86.6667	85.6667	87	1.52753
12.5	64.6667	62.6667	62.6667	63.3333	1.15469		95% Confidence Intervals
6.25	18.6667	39.6667	40.6667	33	12.4231		Bmax		216.1 to 225.8
3.125	7.66667	23.6667	24.6667	18.6667	9.53939		KD		34.12 to 40.65
1.5625	22.6667	21.6667	14.6667	19.6667	4.3589
0.78125	6.66667	9.66667	9.66667	8.66667	1.73205		Degrees of Freedom		48
0.390625	5.66667	6.66667	5.66667	6	0.57735		R square		0.995
0.195312	3.66667	1.66667	7.66667	4.33333	3.05505		Absolute Sum of Squares		1521
0.0976562	0.666667	-0.333333	1.66667	0.666667	1		Sy.x		5.63

## Sheet: Fig. 7a
Western blot analysis of proteins isolated from E. coli K12 lysates by the respecitve PALPs using ExtrAvidin®-Peroxidase.

## Sheet: Suppl. Fig. 4
Optimization of PAL experiments using PALP-2 by western blot analysis of proteins isolated from HEK293T lysates using ExtrAvidin®-Peroxidase.
